# Supplementary material for: The Role of RAB GTPases and Its Potential in Predicting Immunotherapy Response and Prognosis in Colorectal Cancer
Source: Front Genet. 2022 Jan 28;13:828373. doi: 10.3389/fgene.2022.828373 (PMC8833848; doi:10.3389/fgene.2022.828373)
Supplement: Supplementary file 1 [file DataSheet1.ZIP]

Archive with 8 entries (7 files):
- Supplementary Figures/Supplementary Figure 1. mRNA expression analysis of RABs in CRC samples through the GEPIA and the Spearmaní»s correction..docx
- Supplementary Figures/Supplementary Figure 2. The structural similarity through sequence alignment, genetic alteration, and subcellular localization of RABs. .docx
- Supplementary Figures/Supplementary Figure 3. Correlation between upregulated-RABs expression and immune cells infiltration level in COAD and READ..docx
- Supplementary Figures/Supplementary Figure 4. Correlation between downregulated-RABs expression and immune cells infiltration level in READ.docx
- Supplementary Figures/Supplementary Figure 5. Correlation analysis of RABs expression and TMB..docx
- Supplementary Figures/Supplementary Figure 6. Immunohistochemical staining of patients with colorectal cancer in RAB17 and RAB34.docx
- Supplementary Figures/~$pplementary Figure S4. Correlation between RABs expression and immune cells infiltration level in CRC patients..docx
- Supplementary Figures/
