# Supplementary material for: The Role of RAB GTPases and Its Potential in Predicting Immunotherapy Response and Prognosis in Colorectal Cancer
Source: Front Genet. 2022 Jan 28;13:828373. doi: 10.3389/fgene.2022.828373 (PMC8833848; doi:10.3389/fgene.2022.828373)
Supplement: Supplementary file 2 [file DataSheet2.ZIP]

Archive with 11 entries (10 files):
- Supplementary Tables/
- Supplementary Tables/Supplementary Table 1. Upregulated RABs KEGG P-value.xlsx
- Supplementary Tables/Supplementary Table 10. Univariate Cox regression analysis of RAB34 mRNA expression in CRC patients from TCGA.docx
- Supplementary Tables/Supplementary Table 2. Upregulated RABs GO P-value.xlsx
- Supplementary Tables/Supplementary Table 3. Downregulated RABs KEGG P-value.xlsx
- Supplementary Tables/Supplementary Table 4.  Downregulated RABs GO P-value.xlsx
- Supplementary Tables/Supplementary Table 5. Correlation between the expression of upregulated-RABs and MMR genes.xlsx
- Supplementary Tables/Supplementary Table 6. Correlation between the expression of downregulated-RABs and MMR genes.xlsx
- Supplementary Tables/Supplementary Table 7. Correlation between expression of RAB17 and clinicopathological features for CRC patients.docx
- Supplementary Tables/Supplementary Table 8. Correlation  between  expression  of  RAB34  and clinicopathological features for CRC patients.docx
- Supplementary Tables/Supplementary Table 9. Univariate Cox regression analysis of RAB17 mRNA expression in CRC patients from TCGA.docx
