# Supplementary material for: The Role of RAB GTPases and Its Potential in Predicting Immunotherapy Response and Prognosis in Colorectal Cancer
Source: Front Genet. 2022 Jan 28;13:828373. doi: 10.3389/fgene.2022.828373 (PMC8833848; doi:10.3389/fgene.2022.828373)
Supplement: Supplementary file 2 [file DataSheet2.ZIP › Supplementary Tables/Supplementary Table 2. Upregulated RABs GO P-value.xlsx]

## Sheet: Annotation
MyList	Gene ID	Type	Tax ID	Homologene Gene ID	Homologene Gene Tax ID	GO:0051603 proteolysis involved in cellul	GO:0140535 intracellular protein-containi	GO:0044262 cellular carbohydrate metaboli	GO:0051301 cell division	GO:0031344 regulation of cell projection	GO:0051640 organelle localization	GO:0055037 recycling endosome	GO:0007059 chromosome segregation	GO:1902745 positive regulation of lamelli	GO:0140030 modification-dependent protein	GO:0008233 peptidase activity	GO:0010256 endomembrane system organizati	GO:0044772 mitotic cell cycle phase trans	GO:0006091 generation of precursor metabo	GO:0005819 spindle	GO:0007264 small GTPase mediated signal t	GO:0016788 hydrolase activity, acting on	GO:0010638 positive regulation of organel	GO:0005802 trans-Golgi network	GO:0060589 nucleoside-triphosphatase regu
RAB10	10890	symbol	H. sapiens	10890	H. sapiens	0.0	0.0	0.0	1.0	1.0	1.0	1.0	0.0	1.0	0.0	0.0	1.0	0.0	0.0	0.0	0.0	0.0	0.0	1.0	0.0
RAB11A	8766	symbol	H. sapiens	8766	H. sapiens	0.0	1.0	0.0	1.0	1.0	1.0	1.0	1.0	1.0	0.0	0.0	1.0	1.0	0.0	1.0	0.0	0.0	0.0	1.0	0.0
RAB15	376267	symbol	H. sapiens	376267	H. sapiens	0.0	0.0	0.0	0.0	0.0	1.0	1.0	0.0	0.0	0.0	0.0	0.0	0.0	0.0	0.0	1.0	0.0	0.0	0.0	0.0
RAB17	64284	symbol	H. sapiens	64284	H. sapiens	0.0	0.0	0.0	0.0	1.0	1.0	1.0	0.0	0.0	0.0	0.0	0.0	0.0	0.0	0.0	0.0	0.0	0.0	0.0	0.0
RAB19	401409	symbol	H. sapiens	401409	H. sapiens	0.0	0.0	0.0	0.0	0.0	0.0	0.0	0.0	0.0	0.0	0.0	0.0	0.0	0.0	0.0	0.0	0.0	0.0	0.0	0.0
RAB20	55647	symbol	H. sapiens	55647	H. sapiens	0.0	0.0	0.0	1.0	0.0	0.0	0.0	0.0	1.0	0.0	0.0	0.0	0.0	0.0	0.0	0.0	0.0	0.0	0.0	0.0
RAB25	57111	symbol	H. sapiens	57111	H. sapiens	0.0	0.0	0.0	0.0	1.0	0.0	1.0	0.0	0.0	0.0	0.0	0.0	0.0	0.0	0.0	0.0	0.0	0.0	0.0	0.0
ACTR2	10097	symbol	H. sapiens	10097	H. sapiens	0.0	0.0	0.0	1.0	1.0	1.0	0.0	1.0	1.0	0.0	0.0	0.0	0.0	0.0	0.0	0.0	0.0	1.0	0.0	0.0
TMOD3	29766	symbol	H. sapiens	29766	H. sapiens	0.0	0.0	0.0	0.0	1.0	0.0	0.0	0.0	1.0	0.0	0.0	0.0	1.0	0.0	0.0	0.0	0.0	0.0	0.0	0.0
PVRL1	5818	gene_synonym	H. sapiens	5818	H. sapiens	0.0	0.0	0.0	0.0	1.0	0.0	0.0	0.0	0.0	0.0	0.0	0.0	0.0	0.0	0.0	0.0	0.0	0.0	0.0	0.0
GPR35	2859	symbol	H. sapiens	2859	H. sapiens	0.0	0.0	0.0	0.0	0.0	0.0	0.0	0.0	0.0	0.0	0.0	0.0	0.0	0.0	0.0	1.0	0.0	0.0	0.0	0.0
ANKRD56	345079	gene_synonym	H. sapiens	345079	H. sapiens	0.0	0.0	0.0	0.0	0.0	0.0	0.0	0.0	0.0	0.0	0.0	0.0	0.0	0.0	0.0	0.0	0.0	0.0	0.0	0.0
CARKD	55739	gene_synonym	H. sapiens	55739	H. sapiens	0.0	0.0	0.0	0.0	0.0	0.0	0.0	0.0	0.0	0.0	0.0	0.0	0.0	0.0	0.0	0.0	0.0	0.0	0.0	0.0
LAD1	3898	symbol	H. sapiens	3898	H. sapiens	0.0	0.0	0.0	0.0	0.0	0.0	0.0	0.0	1.0	0.0	0.0	0.0	0.0	0.0	0.0	0.0	0.0	0.0	0.0	0.0
RAB1A	5861	symbol	H. sapiens	5861	H. sapiens	0.0	1.0	0.0	1.0	1.0	1.0	1.0	0.0	0.0	0.0	0.0	1.0	0.0	0.0	0.0	0.0	0.0	0.0	1.0	0.0
ETFA	2108	symbol	H. sapiens	2108	H. sapiens	0.0	0.0	0.0	0.0	0.0	0.0	0.0	0.0	0.0	0.0	0.0	0.0	0.0	1.0	0.0	0.0	0.0	0.0	0.0	0.0
KIAA1324	57535	gene_synonym	H. sapiens	57535	H. sapiens	1.0	0.0	0.0	1.0	0.0	0.0	1.0	0.0	1.0	0.0	0.0	0.0	0.0	0.0	0.0	0.0	0.0	1.0	1.0	0.0
ZFAND2B	130617	symbol	H. sapiens	130617	H. sapiens	1.0	1.0	0.0	0.0	0.0	0.0	0.0	0.0	0.0	1.0	0.0	0.0	0.0	0.0	0.0	0.0	0.0	0.0	0.0	0.0
PLEKHB2	55041	symbol	H. sapiens	55041	H. sapiens	0.0	0.0	0.0	0.0	0.0	0.0	1.0	0.0	0.0	0.0	0.0	0.0	0.0	0.0	0.0	0.0	0.0	0.0	0.0	0.0
ING1	3621	symbol	H. sapiens	3621	H. sapiens	0.0	0.0	0.0	0.0	1.0	0.0	0.0	0.0	0.0	1.0	0.0	0.0	0.0	0.0	0.0	0.0	0.0	0.0	0.0	0.0
JTB	10899	symbol	H. sapiens	10899	H. sapiens	0.0	0.0	0.0	1.0	0.0	0.0	0.0	0.0	0.0	0.0	0.0	0.0	0.0	0.0	1.0	0.0	0.0	0.0	0.0	0.0
ACTR3	10096	symbol	H. sapiens	10096	H. sapiens	0.0	0.0	0.0	1.0	1.0	1.0	0.0	1.0	1.0	0.0	0.0	0.0	0.0	0.0	0.0	0.0	0.0	1.0	0.0	0.0
SEC11A	23478	symbol	H. sapiens	23478	H. sapiens	0.0	0.0	0.0	0.0	0.0	0.0	0.0	0.0	0.0	1.0	1.0	0.0	0.0	0.0	0.0	0.0	0.0	0.0	0.0	0.0
JPH1	56704	symbol	H. sapiens	56704	H. sapiens	0.0	0.0	0.0	0.0	0.0	0.0	0.0	0.0	0.0	0.0	0.0	0.0	0.0	0.0	0.0	0.0	0.0	0.0	0.0	0.0
CAPN10	11132	symbol	H. sapiens	11132	H. sapiens	0.0	0.0	0.0	0.0	0.0	0.0	0.0	0.0	1.0	0.0	1.0	0.0	0.0	0.0	0.0	0.0	0.0	0.0	0.0	0.0
MFSD9	84804	symbol	H. sapiens	84804	H. sapiens	0.0	0.0	0.0	0.0	0.0	0.0	0.0	0.0	0.0	0.0	0.0	0.0	0.0	0.0	0.0	0.0	0.0	0.0	0.0	0.0
CARS2	79587	symbol	H. sapiens	79587	H. sapiens	0.0	0.0	0.0	0.0	0.0	0.0	0.0	0.0	0.0	0.0	0.0	0.0	0.0	0.0	0.0	0.0	0.0	0.0	0.0	0.0
NDUFS2	4720	symbol	H. sapiens	4720	H. sapiens	0.0	0.0	0.0	0.0	0.0	0.0	0.0	0.0	0.0	0.0	0.0	0.0	0.0	1.0	0.0	0.0	0.0	0.0	0.0	0.0
PPP3R1	5534	symbol	H. sapiens	5534	H. sapiens	0.0	1.0	0.0	0.0	0.0	0.0	0.0	0.0	0.0	0.0	0.0	0.0	0.0	0.0	0.0	0.0	1.0	1.0	0.0	0.0
ARPP19	10776	symbol	H. sapiens	10776	H. sapiens	0.0	0.0	1.0	1.0	0.0	0.0	0.0	0.0	0.0	0.0	0.0	0.0	1.0	0.0	0.0	0.0	1.0	0.0	0.0	0.0
MYCL1	4610	gene_synonym	H. sapiens	4610	H. sapiens	0.0	0.0	0.0	0.0	0.0	0.0	0.0	0.0	0.0	0.0	0.0	0.0	0.0	0.0	0.0	0.0	0.0	0.0	0.0	0.0
ANKZF1	55139	symbol	H. sapiens	55139	H. sapiens	1.0	0.0	0.0	0.0	0.0	0.0	0.0	0.0	0.0	0.0	0.0	0.0	0.0	0.0	0.0	0.0	0.0	0.0	0.0	0.0
RBM47	54502	symbol	H. sapiens	54502	H. sapiens	0.0	0.0	0.0	0.0	0.0	0.0	0.0	0.0	0.0	0.0	0.0	0.0	0.0	0.0	0.0	0.0	0.0	0.0	0.0	0.0
STK24	8428	symbol	H. sapiens	8428	H. sapiens	0.0	0.0	0.0	0.0	1.0	0.0	0.0	0.0	0.0	0.0	0.0	0.0	0.0	0.0	0.0	0.0	0.0	0.0	0.0	0.0
PLEKHA6	22874	symbol	H. sapiens	22874	H. sapiens	0.0	0.0	0.0	0.0	0.0	0.0	0.0	0.0	0.0	0.0	0.0	0.0	0.0	0.0	0.0	0.0	0.0	0.0	0.0	0.0
PRPF40A	55660	symbol	H. sapiens	55660	H. sapiens	0.0	0.0	0.0	1.0	0.0	0.0	0.0	0.0	0.0	0.0	0.0	0.0	1.0	0.0	0.0	0.0	0.0	0.0	0.0	0.0
MAP2K1	5604	symbol	H. sapiens	5604	H. sapiens	0.0	0.0	0.0	1.0	1.0	0.0	1.0	0.0	1.0	0.0	0.0	1.0	0.0	0.0	0.0	0.0	0.0	0.0	0.0	1.0
POLG	5428	symbol	H. sapiens	5428	H. sapiens	0.0	1.0	0.0	0.0	0.0	0.0	0.0	0.0	0.0	0.0	0.0	0.0	0.0	0.0	0.0	0.0	1.0	0.0	0.0	0.0
LOC100133612	100133612	Gene_ID	H. sapiens	100133612	H. sapiens	0.0	0.0	0.0	0.0	0.0	0.0	0.0	0.0	0.0	0.0	0.0	0.0	0.0	0.0	0.0	0.0	0.0	0.0	0.0	0.0
MTMR4	9110	symbol	H. sapiens	9110	H. sapiens	0.0	0.0	1.0	0.0	0.0	0.0	1.0	0.0	0.0	0.0	0.0	0.0	0.0	0.0	0.0	0.0	1.0	0.0	0.0	0.0
UBAC2	337867	symbol	H. sapiens	337867	H. sapiens	1.0	0.0	0.0	0.0	0.0	0.0	0.0	0.0	0.0	0.0	0.0	0.0	0.0	0.0	0.0	0.0	0.0	0.0	0.0	0.0
GOLPH3L	55204	symbol	H. sapiens	55204	H. sapiens	0.0	0.0	0.0	1.0	0.0	1.0	0.0	0.0	0.0	0.0	0.0	1.0	0.0	0.0	0.0	0.0	0.0	0.0	1.0	0.0
AFTPH	54812	symbol	H. sapiens	54812	H. sapiens	0.0	0.0	0.0	0.0	0.0	0.0	0.0	0.0	0.0	0.0	0.0	0.0	0.0	0.0	0.0	0.0	0.0	0.0	1.0	0.0
COPS2	9318	symbol	H. sapiens	9318	H. sapiens	0.0	1.0	0.0	0.0	1.0	0.0	0.0	0.0	0.0	0.0	1.0	0.0	0.0	0.0	0.0	0.0	0.0	0.0	0.0	0.0
NEURL	9148	gene_synonym	H. sapiens	9148	H. sapiens	0.0	0.0	0.0	1.0	1.0	0.0	0.0	0.0	1.0	0.0	0.0	0.0	0.0	0.0	0.0	0.0	0.0	0.0	0.0	0.0
DNAJB2	3300	symbol	H. sapiens	3300	H. sapiens	1.0	1.0	0.0	0.0	1.0	0.0	0.0	0.0	0.0	1.0	0.0	0.0	0.0	0.0	0.0	0.0	0.0	0.0	0.0	1.0
ZC3HAV1L	92092	symbol	H. sapiens	92092	H. sapiens	0.0	0.0	0.0	0.0	0.0	0.0	0.0	0.0	0.0	0.0	0.0	0.0	0.0	0.0	0.0	0.0	0.0	0.0	0.0	0.0
ANKRD10	55608	symbol	H. sapiens	55608	H. sapiens	0.0	0.0	0.0	0.0	0.0	0.0	0.0	0.0	0.0	0.0	0.0	0.0	0.0	0.0	0.0	0.0	0.0	0.0	0.0	0.0
MRPL24	79590	symbol	H. sapiens	79590	H. sapiens	0.0	0.0	0.0	0.0	0.0	0.0	0.0	0.0	0.0	0.0	0.0	0.0	0.0	0.0	0.0	0.0	0.0	0.0	0.0	0.0
MOBKL1B	55233	gene_synonym	H. sapiens	55233	H. sapiens	0.0	0.0	0.0	0.0	0.0	0.0	0.0	0.0	0.0	0.0	0.0	0.0	0.0	0.0	0.0	0.0	0.0	0.0	0.0	0.0
ZFAND6	54469	symbol	H. sapiens	54469	H. sapiens	0.0	0.0	0.0	0.0	0.0	0.0	0.0	0.0	0.0	1.0	0.0	0.0	0.0	0.0	0.0	0.0	0.0	0.0	0.0	0.0
CBFA2T3	863	symbol	H. sapiens	863	H. sapiens	1.0	0.0	1.0	0.0	0.0	0.0	0.0	0.0	0.0	0.0	0.0	0.0	0.0	1.0	0.0	0.0	0.0	0.0	1.0	0.0
TPRN	286262	symbol	H. sapiens	286262	H. sapiens	0.0	0.0	0.0	0.0	1.0	0.0	0.0	0.0	0.0	0.0	0.0	0.0	0.0	0.0	0.0	0.0	0.0	0.0	0.0	0.0
VANGL1	81839	symbol	H. sapiens	81839	H. sapiens	0.0	0.0	0.0	0.0	0.0	0.0	0.0	0.0	0.0	0.0	0.0	0.0	0.0	0.0	0.0	0.0	0.0	0.0	0.0	0.0
ARHGEF7	8874	symbol	H. sapiens	8874	H. sapiens	0.0	0.0	0.0	0.0	1.0	0.0	0.0	0.0	1.0	0.0	0.0	1.0	0.0	0.0	0.0	1.0	0.0	0.0	0.0	1.0
PVRL4	81607	gene_synonym	H. sapiens	81607	H. sapiens	0.0	0.0	0.0	0.0	0.0	0.0	0.0	0.0	0.0	0.0	0.0	0.0	0.0	0.0	0.0	0.0	0.0	0.0	0.0	0.0
LOC284441	284441	Gene_ID	H. sapiens	284441	H. sapiens	0.0	0.0	0.0	0.0	0.0	0.0	0.0	0.0	0.0	0.0	0.0	0.0	0.0	0.0	0.0	0.0	0.0	0.0	0.0	0.0
NPTN	27020	symbol	H. sapiens	27020	H. sapiens	0.0	0.0	0.0	0.0	1.0	0.0	0.0	0.0	0.0	0.0	0.0	0.0	0.0	0.0	0.0	0.0	0.0	0.0	0.0	0.0
FAM174B	400451	symbol	H. sapiens	400451	H. sapiens	0.0	0.0	0.0	0.0	0.0	0.0	0.0	0.0	0.0	0.0	0.0	1.0	0.0	0.0	0.0	0.0	0.0	0.0	0.0	0.0
NGEF	25791	symbol	H. sapiens	25791	H. sapiens	0.0	0.0	0.0	0.0	1.0	0.0	0.0	0.0	0.0	0.0	0.0	0.0	0.0	0.0	0.0	1.0	0.0	0.0	0.0	1.0
PCSK6	5046	symbol	H. sapiens	5046	H. sapiens	0.0	0.0	0.0	0.0	0.0	0.0	0.0	0.0	0.0	0.0	1.0	0.0	0.0	0.0	0.0	0.0	0.0	0.0	0.0	0.0
TUBGCP3	10426	symbol	H. sapiens	10426	H. sapiens	0.0	0.0	0.0	1.0	0.0	0.0	0.0	0.0	1.0	0.0	0.0	0.0	0.0	0.0	1.0	0.0	0.0	0.0	0.0	0.0
COG2	22796	symbol	H. sapiens	22796	H. sapiens	0.0	0.0	0.0	0.0	0.0	1.0	0.0	0.0	0.0	0.0	0.0	1.0	0.0	0.0	0.0	0.0	0.0	0.0	1.0	0.0
RALB	5899	symbol	H. sapiens	5899	H. sapiens	1.0	0.0	0.0	1.0	0.0	1.0	0.0	0.0	1.0	0.0	0.0	0.0	0.0	0.0	0.0	1.0	0.0	1.0	0.0	0.0
AAGAB	79719	symbol	H. sapiens	79719	H. sapiens	0.0	0.0	0.0	0.0	0.0	0.0	0.0	0.0	0.0	0.0	0.0	0.0	0.0	0.0	0.0	0.0	0.0	0.0	0.0	0.0
FAM108B1	51104	gene_synonym	H. sapiens	51104	H. sapiens	0.0	0.0	0.0	0.0	1.0	0.0	1.0	0.0	0.0	0.0	1.0	0.0	0.0	0.0	0.0	0.0	1.0	0.0	0.0	0.0
LPIN3	64900	symbol	H. sapiens	64900	H. sapiens	0.0	0.0	0.0	0.0	0.0	0.0	0.0	0.0	0.0	0.0	0.0	0.0	0.0	0.0	0.0	0.0	1.0	0.0	0.0	0.0
SGPP2	130367	symbol	H. sapiens	130367	H. sapiens	0.0	0.0	0.0	0.0	0.0	0.0	0.0	0.0	0.0	0.0	0.0	0.0	0.0	0.0	0.0	0.0	1.0	0.0	0.0	0.0
CDC16	8881	symbol	H. sapiens	8881	H. sapiens	1.0	1.0	0.0	1.0	0.0	0.0	0.0	1.0	0.0	0.0	0.0	0.0	1.0	0.0	1.0	0.0	0.0	1.0	0.0	0.0
BPNT1	10380	symbol	H. sapiens	10380	H. sapiens	0.0	0.0	1.0	0.0	0.0	0.0	0.0	0.0	0.0	0.0	0.0	0.0	0.0	0.0	0.0	0.0	1.0	0.0	0.0	0.0
SLC30A6	55676	symbol	H. sapiens	55676	H. sapiens	0.0	0.0	0.0	0.0	0.0	0.0	0.0	0.0	0.0	0.0	0.0	0.0	0.0	0.0	0.0	0.0	0.0	0.0	1.0	0.0
RNF111	54778	symbol	H. sapiens	54778	H. sapiens	1.0	0.0	0.0	0.0	0.0	0.0	0.0	0.0	0.0	0.0	0.0	0.0	0.0	0.0	0.0	0.0	0.0	0.0	0.0	0.0
BRF1	2972	symbol	H. sapiens	2972	H. sapiens	0.0	0.0	0.0	0.0	0.0	0.0	0.0	0.0	0.0	0.0	0.0	0.0	0.0	0.0	0.0	0.0	0.0	0.0	0.0	0.0
C2orf24	27013	gene_synonym	H. sapiens	27013	H. sapiens	0.0	1.0	0.0	0.0	0.0	0.0	0.0	0.0	0.0	0.0	0.0	0.0	0.0	0.0	0.0	0.0	0.0	0.0	0.0	0.0
NIPAL1	152519	symbol	H. sapiens	152519	H. sapiens	0.0	0.0	0.0	0.0	0.0	0.0	0.0	0.0	0.0	0.0	0.0	0.0	0.0	0.0	0.0	0.0	0.0	0.0	0.0	0.0
CUL4A	8451	symbol	H. sapiens	8451	H. sapiens	1.0	1.0	0.0	0.0	0.0	0.0	0.0	0.0	1.0	0.0	0.0	0.0	1.0	0.0	0.0	0.0	0.0	0.0	0.0	0.0
NOXA1	10811	symbol	H. sapiens	10811	H. sapiens	0.0	0.0	0.0	0.0	0.0	0.0	0.0	0.0	0.0	0.0	0.0	0.0	0.0	1.0	0.0	0.0	0.0	0.0	0.0	1.0
BZW1	9689	symbol	H. sapiens	9689	H. sapiens	0.0	0.0	0.0	0.0	0.0	0.0	0.0	0.0	0.0	0.0	0.0	0.0	0.0	0.0	0.0	0.0	0.0	0.0	0.0	0.0
FBXO22	26263	symbol	H. sapiens	26263	H. sapiens	1.0	1.0	0.0	0.0	1.0	0.0	0.0	0.0	0.0	0.0	0.0	0.0	0.0	0.0	0.0	0.0	0.0	0.0	0.0	0.0
EFCAB4B	84766	gene_synonym	H. sapiens	84766	H. sapiens	0.0	0.0	0.0	0.0	0.0	0.0	0.0	0.0	0.0	0.0	0.0	0.0	0.0	0.0	0.0	0.0	0.0	0.0	0.0	0.0
MYO15B	80022	symbol	H. sapiens	80022	H. sapiens	0.0	0.0	0.0	0.0	0.0	0.0	0.0	0.0	0.0	0.0	0.0	0.0	0.0	0.0	0.0	0.0	0.0	0.0	0.0	0.0
RREB1	6239	symbol	H. sapiens	6239	H. sapiens	0.0	0.0	0.0	0.0	1.0	0.0	0.0	0.0	1.0	0.0	0.0	0.0	0.0	0.0	0.0	1.0	0.0	0.0	0.0	0.0
PCID2	55795	symbol	H. sapiens	55795	H. sapiens	1.0	0.0	0.0	0.0	0.0	0.0	0.0	1.0	0.0	0.0	0.0	0.0	1.0	0.0	0.0	0.0	0.0	1.0	0.0	0.0
RAB4A	5867	symbol	H. sapiens	5867	H. sapiens	0.0	0.0	0.0	0.0	0.0	0.0	1.0	0.0	0.0	0.0	0.0	0.0	0.0	0.0	0.0	1.0	0.0	0.0	0.0	1.0
DYNC1I2	1781	symbol	H. sapiens	1781	H. sapiens	0.0	0.0	0.0	0.0	0.0	1.0	0.0	0.0	0.0	0.0	0.0	0.0	1.0	0.0	1.0	0.0	0.0	0.0	0.0	0.0
UBE3A	7337	symbol	H. sapiens	7337	H. sapiens	1.0	1.0	0.0	0.0	1.0	0.0	0.0	0.0	0.0	1.0	0.0	0.0	0.0	0.0	0.0	0.0	0.0	0.0	0.0	0.0
ZBTB42	100128927	symbol	H. sapiens	100128927	H. sapiens	0.0	0.0	0.0	0.0	0.0	0.0	0.0	0.0	0.0	0.0	0.0	0.0	0.0	0.0	0.0	0.0	0.0	0.0	0.0	0.0
ABLIM2	84448	symbol	H. sapiens	84448	H. sapiens	0.0	0.0	0.0	0.0	0.0	0.0	0.0	0.0	1.0	0.0	0.0	0.0	0.0	0.0	0.0	0.0	0.0	0.0	0.0	0.0
MYO5B	4645	symbol	H. sapiens	4645	H. sapiens	0.0	0.0	0.0	0.0	0.0	1.0	1.0	0.0	1.0	0.0	0.0	0.0	0.0	0.0	0.0	0.0	0.0	0.0	0.0	0.0
ABHD13	84945	symbol	H. sapiens	84945	H. sapiens	0.0	0.0	0.0	0.0	0.0	0.0	0.0	0.0	0.0	0.0	1.0	0.0	0.0	0.0	0.0	0.0	1.0	0.0	0.0	0.0
TMC4	147798	symbol	H. sapiens	147798	H. sapiens	0.0	0.0	0.0	0.0	0.0	0.0	0.0	0.0	0.0	0.0	0.0	0.0	0.0	0.0	0.0	0.0	0.0	0.0	0.0	0.0
NCKAP1	10787	symbol	H. sapiens	10787	H. sapiens	0.0	0.0	0.0	0.0	1.0	0.0	0.0	0.0	1.0	0.0	0.0	0.0	0.0	0.0	1.0	1.0	0.0	1.0	0.0	0.0
AQR	9716	symbol	H. sapiens	9716	H. sapiens	0.0	0.0	0.0	0.0	0.0	0.0	0.0	0.0	0.0	0.0	0.0	0.0	0.0	0.0	0.0	0.0	0.0	0.0	0.0	0.0
RAB3D	9545	symbol	H. sapiens	9545	H. sapiens	0.0	0.0	0.0	0.0	0.0	1.0	0.0	0.0	0.0	0.0	0.0	0.0	0.0	0.0	1.0	0.0	0.0	0.0	0.0	0.0
EPS8L2	64787	symbol	H. sapiens	64787	H. sapiens	0.0	0.0	0.0	0.0	1.0	0.0	0.0	0.0	1.0	0.0	0.0	0.0	0.0	0.0	0.0	1.0	0.0	0.0	0.0	1.0
TUBGCP4	27229	symbol	H. sapiens	27229	H. sapiens	0.0	0.0	0.0	1.0	0.0	0.0	1.0	0.0	1.0	0.0	0.0	0.0	0.0	0.0	1.0	0.0	0.0	0.0	0.0	0.0
GRTP1	79774	symbol	H. sapiens	79774	H. sapiens	0.0	0.0	0.0	0.0	0.0	0.0	0.0	0.0	0.0	0.0	0.0	0.0	0.0	0.0	0.0	0.0	0.0	0.0	0.0	1.0
RNPEP	6051	symbol	H. sapiens	6051	H. sapiens	0.0	0.0	0.0	0.0	0.0	0.0	0.0	0.0	0.0	0.0	1.0	0.0	0.0	0.0	0.0	0.0	0.0	0.0	0.0	0.0
KCMF1	56888	symbol	H. sapiens	56888	H. sapiens	0.0	0.0	0.0	0.0	0.0	0.0	0.0	0.0	0.0	0.0	0.0	0.0	0.0	0.0	0.0	0.0	0.0	0.0	0.0	0.0
USP3	9960	symbol	H. sapiens	9960	H. sapiens	1.0	0.0	0.0	0.0	0.0	0.0	0.0	0.0	0.0	0.0	1.0	0.0	0.0	0.0	0.0	0.0	0.0	0.0	0.0	0.0
WNK2	65268	symbol	H. sapiens	65268	H. sapiens	0.0	0.0	0.0	0.0	0.0	0.0	0.0	0.0	0.0	0.0	0.0	0.0	0.0	0.0	0.0	0.0	0.0	0.0	0.0	0.0
PPP1R7	5510	symbol	H. sapiens	5510	H. sapiens	0.0	0.0	0.0	0.0	0.0	0.0	0.0	0.0	0.0	0.0	0.0	0.0	0.0	0.0	0.0	0.0	1.0	0.0	0.0	0.0
MAP3K9	4293	symbol	H. sapiens	4293	H. sapiens	0.0	0.0	0.0	0.0	0.0	0.0	0.0	0.0	0.0	0.0	0.0	0.0	0.0	0.0	0.0	0.0	0.0	0.0	0.0	0.0
PHF11	51131	symbol	H. sapiens	51131	H. sapiens	0.0	0.0	0.0	0.0	0.0	0.0	0.0	0.0	0.0	0.0	0.0	0.0	0.0	0.0	0.0	0.0	0.0	0.0	0.0	0.0
RBM34	23029	symbol	H. sapiens	23029	H. sapiens	0.0	0.0	0.0	0.0	0.0	0.0	0.0	0.0	0.0	0.0	0.0	0.0	0.0	0.0	0.0	0.0	0.0	0.0	0.0	0.0
CUL3	8452	symbol	H. sapiens	8452	H. sapiens	1.0	1.0	0.0	1.0	1.0	1.0	0.0	1.0	1.0	0.0	0.0	0.0	1.0	0.0	1.0	1.0	0.0	1.0	1.0	0.0
NIPA2	81614	symbol	H. sapiens	81614	H. sapiens	0.0	0.0	0.0	0.0	0.0	0.0	1.0	0.0	0.0	0.0	0.0	0.0	0.0	0.0	0.0	0.0	0.0	0.0	0.0	0.0
ATOH1	474	symbol	H. sapiens	474	H. sapiens	0.0	0.0	0.0	0.0	1.0	0.0	0.0	0.0	0.0	0.0	0.0	0.0	0.0	0.0	0.0	0.0	0.0	0.0	0.0	0.0
RTKN	6242	symbol	H. sapiens	6242	H. sapiens	0.0	0.0	0.0	1.0	0.0	0.0	0.0	0.0	1.0	0.0	0.0	0.0	0.0	0.0	0.0	1.0	0.0	0.0	0.0	1.0
LETM1	3954	symbol	H. sapiens	3954	H. sapiens	0.0	0.0	0.0	0.0	0.0	0.0	0.0	0.0	0.0	0.0	0.0	0.0	0.0	0.0	0.0	0.0	0.0	0.0	0.0	0.0
LAMP1	3916	symbol	H. sapiens	3916	H. sapiens	0.0	0.0	0.0	1.0	0.0	1.0	1.0	0.0	0.0	0.0	0.0	0.0	0.0	0.0	0.0	0.0	0.0	0.0	0.0	0.0
TARS2	80222	symbol	H. sapiens	80222	H. sapiens	0.0	0.0	0.0	0.0	0.0	0.0	0.0	0.0	0.0	0.0	0.0	0.0	0.0	0.0	0.0	0.0	1.0	0.0	0.0	0.0
SPAST	6683	symbol	H. sapiens	6683	H. sapiens	0.0	0.0	0.0	1.0	1.0	1.0	0.0	1.0	1.0	0.0	0.0	1.0	1.0	0.0	1.0	0.0	0.0	1.0	0.0	0.0
C15orf44	81556	gene_synonym	H. sapiens	81556	H. sapiens	0.0	0.0	0.0	0.0	0.0	0.0	0.0	0.0	0.0	0.0	0.0	0.0	0.0	0.0	0.0	0.0	0.0	0.0	0.0	0.0
RAB26	25837	symbol	H. sapiens	25837	H. sapiens	1.0	0.0	0.0	0.0	0.0	0.0	0.0	0.0	0.0	0.0	0.0	0.0	0.0	0.0	0.0	0.0	0.0	0.0	1.0	0.0
COPS7B	64708	symbol	H. sapiens	64708	H. sapiens	0.0	1.0	0.0	0.0	0.0	0.0	0.0	0.0	0.0	0.0	1.0	0.0	0.0	0.0	0.0	0.0	0.0	0.0	0.0	0.0
FAM160A1	729830	gene_synonym	H. sapiens	729830	H. sapiens	0.0	0.0	0.0	0.0	0.0	0.0	0.0	0.0	0.0	0.0	0.0	0.0	0.0	0.0	0.0	0.0	0.0	0.0	0.0	0.0
ERCC5	2073	symbol	H. sapiens	2073	H. sapiens	0.0	0.0	0.0	0.0	0.0	0.0	0.0	0.0	1.0	0.0	0.0	0.0	0.0	0.0	0.0	0.0	1.0	0.0	0.0	0.0
RORC	6097	symbol	H. sapiens	6097	H. sapiens	0.0	0.0	1.0	0.0	0.0	0.0	0.0	0.0	0.0	0.0	0.0	0.0	0.0	0.0	0.0	0.0	0.0	0.0	0.0	0.0
VTA1	51534	symbol	H. sapiens	51534	H. sapiens	0.0	0.0	0.0	1.0	0.0	0.0	1.0	0.0	0.0	0.0	0.0	1.0	0.0	0.0	0.0	0.0	0.0	0.0	0.0	0.0
ZWILCH	55055	symbol	H. sapiens	55055	H. sapiens	0.0	0.0	0.0	1.0	0.0	0.0	0.0	0.0	0.0	0.0	0.0	0.0	1.0	0.0	0.0	0.0	0.0	0.0	0.0	0.0
HES6	55502	symbol	H. sapiens	55502	H. sapiens	0.0	0.0	0.0	0.0	1.0	0.0	0.0	0.0	0.0	0.0	0.0	0.0	0.0	0.0	0.0	0.0	0.0	0.0	0.0	0.0
MYO7B	4648	symbol	H. sapiens	4648	H. sapiens	0.0	0.0	0.0	0.0	0.0	1.0	0.0	0.0	1.0	0.0	0.0	0.0	0.0	0.0	0.0	0.0	0.0	0.0	0.0	0.0
DNAJC16	23341	symbol	H. sapiens	23341	H. sapiens	0.0	0.0	0.0	0.0	0.0	0.0	0.0	0.0	0.0	0.0	0.0	0.0	0.0	0.0	0.0	0.0	0.0	0.0	0.0	0.0
UPF3A	65110	symbol	H. sapiens	65110	H. sapiens	0.0	0.0	0.0	0.0	0.0	0.0	0.0	0.0	0.0	0.0	0.0	0.0	0.0	0.0	0.0	0.0	0.0	0.0	0.0	0.0
ERN2	10595	symbol	H. sapiens	10595	H. sapiens	0.0	0.0	0.0	0.0	0.0	0.0	0.0	0.0	0.0	0.0	0.0	0.0	0.0	0.0	0.0	0.0	1.0	0.0	0.0	0.0
XRCC5	7520	symbol	H. sapiens	7520	H. sapiens	0.0	1.0	0.0	0.0	1.0	0.0	0.0	0.0	0.0	0.0	0.0	0.0	0.0	0.0	0.0	0.0	0.0	1.0	0.0	1.0
DPP8	54878	symbol	H. sapiens	54878	H. sapiens	0.0	0.0	0.0	0.0	0.0	0.0	0.0	0.0	0.0	0.0	1.0	0.0	0.0	0.0	0.0	0.0	0.0	0.0	0.0	0.0
C12orf34	84915	gene_synonym	H. sapiens	84915	H. sapiens	0.0	0.0	0.0	0.0	0.0	0.0	0.0	0.0	0.0	0.0	0.0	0.0	0.0	0.0	0.0	0.0	0.0	0.0	0.0	0.0
ANO9	338440	symbol	H. sapiens	338440	H. sapiens	0.0	0.0	0.0	0.0	0.0	0.0	0.0	0.0	0.0	0.0	0.0	1.0	0.0	0.0	0.0	0.0	0.0	0.0	0.0	0.0
TNFRSF10A	8797	symbol	H. sapiens	8797	H. sapiens	1.0	0.0	0.0	0.0	0.0	0.0	0.0	0.0	0.0	0.0	0.0	0.0	0.0	0.0	0.0	0.0	0.0	0.0	0.0	1.0
WBP4	11193	symbol	H. sapiens	11193	H. sapiens	0.0	0.0	0.0	0.0	0.0	0.0	0.0	0.0	0.0	0.0	0.0	0.0	0.0	0.0	0.0	0.0	0.0	0.0	0.0	0.0
CES3	23491	symbol	H. sapiens	23491	H. sapiens	0.0	0.0	0.0	0.0	0.0	0.0	0.0	0.0	0.0	0.0	0.0	0.0	0.0	0.0	0.0	0.0	1.0	0.0	0.0	0.0
AGFG1	3267	symbol	H. sapiens	3267	H. sapiens	0.0	0.0	0.0	0.0	0.0	0.0	0.0	0.0	0.0	0.0	0.0	0.0	0.0	0.0	0.0	0.0	0.0	0.0	0.0	1.0
FAM103A1	83640	gene_synonym	H. sapiens	83640	H. sapiens	0.0	1.0	0.0	0.0	0.0	0.0	0.0	0.0	0.0	0.0	0.0	0.0	0.0	0.0	0.0	0.0	0.0	0.0	0.0	1.0
XRCC3	7517	symbol	H. sapiens	7517	H. sapiens	0.0	0.0	0.0	1.0	0.0	0.0	0.0	1.0	0.0	0.0	0.0	0.0	1.0	0.0	0.0	0.0	1.0	1.0	0.0	0.0
ZNF514	84874	symbol	H. sapiens	84874	H. sapiens	0.0	0.0	0.0	0.0	0.0	0.0	0.0	0.0	0.0	0.0	0.0	0.0	0.0	0.0	0.0	0.0	0.0	0.0	0.0	0.0
ATP8B1	5205	symbol	H. sapiens	5205	H. sapiens	0.0	0.0	0.0	0.0	1.0	0.0	0.0	0.0	0.0	0.0	0.0	1.0	0.0	0.0	0.0	0.0	0.0	0.0	1.0	0.0
LRCH1	23143	symbol	H. sapiens	23143	H. sapiens	0.0	0.0	0.0	0.0	0.0	0.0	0.0	0.0	0.0	0.0	0.0	0.0	0.0	0.0	0.0	0.0	0.0	0.0	0.0	1.0
UFC1	51506	symbol	H. sapiens	51506	H. sapiens	0.0	0.0	0.0	0.0	0.0	0.0	0.0	0.0	0.0	0.0	1.0	0.0	0.0	0.0	0.0	0.0	0.0	0.0	0.0	0.0
FOXN2	3344	symbol	H. sapiens	3344	H. sapiens	0.0	0.0	0.0	0.0	0.0	0.0	0.0	0.0	0.0	0.0	0.0	0.0	0.0	0.0	0.0	0.0	0.0	0.0	0.0	0.0
ADAM10	102	symbol	H. sapiens	102	H. sapiens	0.0	1.0	0.0	0.0	1.0	0.0	0.0	0.0	1.0	0.0	1.0	0.0	1.0	0.0	0.0	0.0	0.0	0.0	1.0	0.0
ICK	22858	gene_synonym	H. sapiens	22858	H. sapiens	0.0	0.0	0.0	0.0	0.0	0.0	0.0	0.0	0.0	0.0	0.0	0.0	0.0	0.0	0.0	0.0	0.0	0.0	0.0	0.0
SHROOM1	134549	symbol	H. sapiens	134549	H. sapiens	0.0	0.0	0.0	0.0	0.0	0.0	0.0	0.0	1.0	0.0	0.0	0.0	0.0	0.0	1.0	0.0	0.0	0.0	0.0	0.0
UGT8	7368	symbol	H. sapiens	7368	H. sapiens	0.0	0.0	0.0	0.0	1.0	0.0	0.0	0.0	0.0	0.0	0.0	0.0	0.0	0.0	0.0	0.0	0.0	0.0	0.0	0.0
BCL2L1	598	symbol	H. sapiens	598	H. sapiens	0.0	0.0	0.0	1.0	0.0	0.0	0.0	0.0	0.0	0.0	0.0	0.0	1.0	0.0	1.0	0.0	0.0	0.0	0.0	0.0
TRIM11	81559	symbol	H. sapiens	81559	H. sapiens	0.0	0.0	0.0	1.0	1.0	0.0	0.0	0.0	0.0	0.0	0.0	0.0	0.0	0.0	0.0	0.0	0.0	0.0	0.0	0.0
YWHAQ	10971	symbol	H. sapiens	10971	H. sapiens	0.0	0.0	0.0	0.0	0.0	0.0	0.0	0.0	1.0	0.0	0.0	0.0	0.0	0.0	0.0	1.0	0.0	1.0	0.0	0.0
CALML4	91860	symbol	H. sapiens	91860	H. sapiens	0.0	0.0	0.0	0.0	0.0	0.0	0.0	0.0	0.0	0.0	0.0	0.0	0.0	0.0	0.0	0.0	0.0	0.0	0.0	0.0
FANCC	2176	symbol	H. sapiens	2176	H. sapiens	0.0	0.0	0.0	0.0	0.0	0.0	0.0	0.0	0.0	0.0	0.0	0.0	0.0	0.0	0.0	0.0	0.0	0.0	0.0	0.0
PDDC1	347862	gene_synonym	H. sapiens	347862	H. sapiens	0.0	0.0	0.0	0.0	0.0	0.0	0.0	0.0	0.0	0.0	0.0	0.0	0.0	0.0	0.0	0.0	0.0	0.0	0.0	0.0
CLCN3	1182	symbol	H. sapiens	1182	H. sapiens	0.0	0.0	0.0	1.0	1.0	0.0	1.0	0.0	1.0	0.0	0.0	1.0	0.0	0.0	0.0	0.0	0.0	0.0	1.0	0.0
MED4	29079	symbol	H. sapiens	29079	H. sapiens	0.0	0.0	0.0	0.0	0.0	0.0	0.0	0.0	0.0	0.0	0.0	0.0	0.0	0.0	0.0	0.0	0.0	0.0	0.0	0.0
ROBLD3	28956	gene_synonym	H. sapiens	28956	H. sapiens	0.0	0.0	0.0	1.0	1.0	0.0	1.0	0.0	0.0	0.0	0.0	0.0	0.0	0.0	0.0	0.0	0.0	0.0	0.0	1.0
DDX18	8886	symbol	H. sapiens	8886	H. sapiens	0.0	0.0	0.0	0.0	0.0	0.0	0.0	0.0	0.0	0.0	0.0	0.0	0.0	0.0	0.0	0.0	0.0	0.0	0.0	0.0
TRIP4	9325	symbol	H. sapiens	9325	H. sapiens	0.0	0.0	0.0	0.0	0.0	0.0	0.0	0.0	0.0	0.0	0.0	0.0	0.0	0.0	1.0	0.0	0.0	0.0	0.0	0.0
CNNM3	26505	symbol	H. sapiens	26505	H. sapiens	0.0	0.0	0.0	0.0	0.0	0.0	0.0	0.0	0.0	0.0	0.0	0.0	0.0	0.0	0.0	0.0	0.0	0.0	0.0	0.0
GPCPD1	56261	symbol	H. sapiens	56261	H. sapiens	0.0	0.0	0.0	0.0	0.0	0.0	0.0	0.0	0.0	0.0	0.0	0.0	0.0	0.0	0.0	0.0	1.0	0.0	0.0	0.0
PDIA4	9601	symbol	H. sapiens	9601	H. sapiens	0.0	0.0	0.0	0.0	0.0	0.0	0.0	0.0	0.0	0.0	1.0	0.0	0.0	0.0	0.0	0.0	0.0	0.0	0.0	0.0
HKDC1	80201	symbol	H. sapiens	80201	H. sapiens	0.0	0.0	1.0	0.0	0.0	0.0	0.0	0.0	0.0	0.0	0.0	0.0	0.0	1.0	0.0	0.0	0.0	0.0	0.0	0.0
DAP3	7818	symbol	H. sapiens	7818	H. sapiens	0.0	0.0	0.0	0.0	0.0	0.0	0.0	0.0	0.0	0.0	0.0	0.0	0.0	0.0	0.0	0.0	0.0	0.0	0.0	0.0
DDX1	1653	symbol	H. sapiens	1653	H. sapiens	0.0	1.0	0.0	0.0	0.0	0.0	0.0	0.0	0.0	0.0	0.0	0.0	0.0	0.0	0.0	0.0	1.0	0.0	0.0	0.0
IREB2	3658	symbol	H. sapiens	3658	H. sapiens	0.0	0.0	0.0	0.0	0.0	0.0	0.0	0.0	0.0	0.0	0.0	0.0	0.0	1.0	0.0	0.0	0.0	0.0	0.0	0.0
KIAA0182	23199	gene_synonym	H. sapiens	23199	H. sapiens	0.0	0.0	0.0	0.0	0.0	0.0	0.0	0.0	0.0	0.0	0.0	0.0	0.0	0.0	0.0	0.0	0.0	0.0	0.0	0.0
WDR13	64743	symbol	H. sapiens	64743	H. sapiens	0.0	0.0	0.0	0.0	0.0	0.0	0.0	0.0	0.0	0.0	0.0	0.0	0.0	0.0	1.0	0.0	0.0	0.0	0.0	0.0
C15orf58	390637	gene_synonym	H. sapiens	390637	H. sapiens	0.0	0.0	1.0	0.0	0.0	0.0	0.0	0.0	0.0	0.0	0.0	0.0	0.0	0.0	0.0	0.0	0.0	0.0	0.0	1.0
TM9SF2	9375	symbol	H. sapiens	9375	H. sapiens	0.0	0.0	0.0	0.0	0.0	0.0	1.0	0.0	0.0	0.0	0.0	0.0	0.0	0.0	0.0	0.0	0.0	0.0	0.0	0.0
LEFTY1	10637	symbol	H. sapiens	10637	H. sapiens	0.0	0.0	0.0	0.0	0.0	0.0	0.0	0.0	0.0	0.0	0.0	0.0	0.0	0.0	0.0	0.0	0.0	0.0	0.0	0.0
HNRPLL	92906	gene_synonym	H. sapiens	92906	H. sapiens	0.0	0.0	0.0	0.0	0.0	0.0	0.0	0.0	0.0	0.0	0.0	0.0	0.0	0.0	0.0	0.0	0.0	0.0	0.0	0.0
BTBD1	53339	symbol	H. sapiens	53339	H. sapiens	0.0	1.0	0.0	0.0	0.0	0.0	0.0	0.0	0.0	0.0	0.0	0.0	0.0	0.0	0.0	0.0	0.0	0.0	0.0	0.0
PRKRIR	5612	gene_synonym	H. sapiens	5612	H. sapiens	0.0	0.0	0.0	0.0	0.0	0.0	0.0	0.0	0.0	0.0	0.0	0.0	0.0	0.0	0.0	0.0	0.0	0.0	0.0	0.0
PGPEP1	54858	symbol	H. sapiens	54858	H. sapiens	0.0	0.0	0.0	0.0	0.0	0.0	0.0	0.0	0.0	0.0	1.0	0.0	0.0	0.0	0.0	0.0	0.0	0.0	0.0	0.0
PAFAH2	5051	symbol	H. sapiens	5051	H. sapiens	0.0	0.0	0.0	0.0	0.0	0.0	0.0	0.0	0.0	0.0	0.0	0.0	0.0	0.0	0.0	0.0	1.0	0.0	0.0	0.0
ATP11A	23250	symbol	H. sapiens	23250	H. sapiens	0.0	0.0	0.0	0.0	0.0	0.0	1.0	0.0	0.0	0.0	0.0	0.0	0.0	0.0	0.0	0.0	0.0	0.0	1.0	0.0
ARF1	375	symbol	H. sapiens	375	H. sapiens	0.0	0.0	1.0	1.0	0.0	1.0	0.0	0.0	1.0	0.0	0.0	0.0	0.0	0.0	0.0	0.0	0.0	1.0	1.0	1.0
EPT1	85465	gene_synonym	H. sapiens	85465	H. sapiens	0.0	0.0	0.0	0.0	0.0	0.0	0.0	0.0	0.0	0.0	0.0	0.0	0.0	0.0	0.0	0.0	0.0	0.0	0.0	0.0
PSMA4	5685	symbol	H. sapiens	5685	H. sapiens	1.0	1.0	1.0	0.0	0.0	0.0	0.0	0.0	0.0	1.0	1.0	0.0	1.0	0.0	0.0	0.0	0.0	0.0	0.0	0.0
MTHFD1	4522	symbol	H. sapiens	4522	H. sapiens	0.0	0.0	0.0	0.0	0.0	0.0	0.0	0.0	0.0	0.0	0.0	0.0	0.0	0.0	0.0	0.0	0.0	0.0	0.0	0.0
CCDC120	90060	symbol	H. sapiens	90060	H. sapiens	0.0	0.0	0.0	1.0	0.0	0.0	0.0	0.0	0.0	0.0	0.0	0.0	0.0	0.0	0.0	0.0	0.0	0.0	0.0	0.0
FRRS1	391059	symbol	H. sapiens	391059	H. sapiens	0.0	0.0	0.0	0.0	0.0	0.0	0.0	0.0	0.0	0.0	0.0	0.0	0.0	0.0	0.0	0.0	0.0	0.0	0.0	0.0
SAP18	10284	symbol	H. sapiens	10284	H. sapiens	0.0	0.0	0.0	0.0	0.0	0.0	0.0	0.0	0.0	0.0	0.0	0.0	0.0	0.0	0.0	0.0	0.0	0.0	0.0	0.0
RAG1AP1	55974	gene_synonym	H. sapiens	55974	H. sapiens	0.0	0.0	0.0	0.0	0.0	0.0	0.0	0.0	0.0	0.0	0.0	0.0	0.0	0.0	0.0	0.0	0.0	0.0	1.0	0.0
SMEK2	57223	gene_synonym	H. sapiens	57223	H. sapiens	0.0	1.0	1.0	0.0	0.0	0.0	0.0	0.0	0.0	0.0	0.0	0.0	0.0	0.0	1.0	0.0	1.0	0.0	0.0	0.0
MORF4L1	10933	symbol	H. sapiens	10933	H. sapiens	0.0	1.0	0.0	0.0	1.0	0.0	0.0	0.0	0.0	0.0	0.0	0.0	0.0	0.0	0.0	0.0	0.0	0.0	0.0	0.0
TTLL5	23093	symbol	H. sapiens	23093	H. sapiens	0.0	0.0	0.0	1.0	0.0	0.0	0.0	0.0	0.0	0.0	1.0	0.0	0.0	0.0	1.0	0.0	0.0	0.0	0.0	0.0
CCDC64B	146439	gene_synonym	H. sapiens	146439	H. sapiens	0.0	0.0	0.0	0.0	0.0	1.0	0.0	0.0	0.0	0.0	0.0	0.0	0.0	0.0	0.0	0.0	0.0	0.0	0.0	0.0
ERLIN1	10613	symbol	H. sapiens	10613	H. sapiens	1.0	0.0	1.0	0.0	0.0	0.0	0.0	0.0	0.0	0.0	0.0	0.0	0.0	0.0	0.0	0.0	0.0	0.0	0.0	0.0
RNF219	79596	gene_synonym	H. sapiens	79596	H. sapiens	0.0	0.0	0.0	0.0	0.0	0.0	0.0	0.0	0.0	0.0	0.0	0.0	0.0	0.0	0.0	0.0	0.0	0.0	0.0	0.0
SDHC	6391	symbol	H. sapiens	6391	H. sapiens	0.0	0.0	0.0	0.0	0.0	0.0	0.0	0.0	0.0	0.0	0.0	0.0	0.0	1.0	0.0	0.0	0.0	0.0	0.0	0.0
MOBKL3	25843	gene_synonym	H. sapiens	25843	H. sapiens	0.0	0.0	0.0	0.0	0.0	0.0	0.0	0.0	0.0	0.0	0.0	0.0	0.0	0.0	0.0	0.0	0.0	0.0	1.0	0.0
CLPX	10845	symbol	H. sapiens	10845	H. sapiens	1.0	0.0	0.0	0.0	0.0	0.0	0.0	0.0	0.0	0.0	1.0	0.0	0.0	0.0	0.0	0.0	0.0	0.0	0.0	1.0
C3orf19	51244	gene_synonym	H. sapiens	51244	H. sapiens	0.0	0.0	0.0	0.0	0.0	0.0	0.0	0.0	0.0	0.0	0.0	0.0	0.0	0.0	0.0	0.0	0.0	0.0	0.0	0.0
HS1BP3	64342	symbol	H. sapiens	64342	H. sapiens	0.0	0.0	0.0	0.0	0.0	0.0	0.0	0.0	0.0	0.0	0.0	0.0	0.0	0.0	0.0	0.0	0.0	0.0	0.0	0.0
TTLL12	23170	symbol	H. sapiens	23170	H. sapiens	0.0	0.0	0.0	0.0	0.0	0.0	0.0	0.0	0.0	1.0	1.0	0.0	1.0	0.0	1.0	0.0	0.0	0.0	0.0	0.0
TPP2	7174	symbol	H. sapiens	7174	H. sapiens	0.0	0.0	0.0	0.0	0.0	0.0	0.0	0.0	0.0	0.0	1.0	0.0	0.0	0.0	0.0	0.0	0.0	0.0	0.0	0.0
OVOL2	58495	symbol	H. sapiens	58495	H. sapiens	0.0	0.0	0.0	0.0	0.0	0.0	0.0	0.0	0.0	0.0	0.0	0.0	0.0	0.0	0.0	0.0	0.0	0.0	0.0	0.0
HNRNPK	3190	symbol	H. sapiens	3190	H. sapiens	0.0	0.0	0.0	0.0	0.0	0.0	0.0	0.0	1.0	0.0	0.0	0.0	0.0	0.0	0.0	0.0	0.0	0.0	0.0	0.0
MAPK6	5597	symbol	H. sapiens	5597	H. sapiens	0.0	0.0	0.0	0.0	0.0	0.0	0.0	0.0	0.0	0.0	0.0	0.0	0.0	0.0	0.0	0.0	0.0	0.0	0.0	0.0
NEO1	4756	symbol	H. sapiens	4756	H. sapiens	0.0	0.0	0.0	0.0	1.0	0.0	0.0	0.0	0.0	0.0	0.0	0.0	0.0	0.0	0.0	0.0	0.0	0.0	0.0	0.0
EEPD1	80820	symbol	H. sapiens	80820	H. sapiens	0.0	0.0	0.0	0.0	0.0	0.0	0.0	0.0	0.0	0.0	0.0	0.0	0.0	0.0	0.0	0.0	0.0	0.0	0.0	0.0
FAM83G	644815	symbol	H. sapiens	644815	H. sapiens	0.0	0.0	0.0	0.0	0.0	0.0	0.0	0.0	0.0	0.0	0.0	0.0	0.0	0.0	0.0	0.0	0.0	0.0	0.0	0.0
BIVM	54841	symbol	H. sapiens	54841	H. sapiens	0.0	0.0	0.0	0.0	0.0	0.0	0.0	0.0	0.0	0.0	0.0	0.0	0.0	0.0	0.0	0.0	0.0	0.0	0.0	0.0
PMVK	10654	symbol	H. sapiens	10654	H. sapiens	0.0	0.0	1.0	0.0	0.0	0.0	0.0	0.0	0.0	0.0	0.0	0.0	0.0	0.0	0.0	0.0	0.0	0.0	0.0	0.0
ARL5A	26225	symbol	H. sapiens	26225	H. sapiens	0.0	0.0	0.0	0.0	0.0	0.0	0.0	0.0	0.0	0.0	0.0	0.0	0.0	0.0	0.0	0.0	0.0	0.0	1.0	0.0
MYO1E	4643	symbol	H. sapiens	4643	H. sapiens	0.0	0.0	0.0	0.0	0.0	1.0	0.0	0.0	1.0	0.0	0.0	0.0	0.0	0.0	0.0	0.0	0.0	0.0	0.0	0.0
GALNT8	26290	symbol	H. sapiens	26290	H. sapiens	0.0	0.0	0.0	0.0	0.0	0.0	0.0	0.0	0.0	0.0	1.0	0.0	0.0	0.0	0.0	0.0	0.0	0.0	1.0	0.0
AAMP	14	symbol	H. sapiens	14	H. sapiens	0.0	0.0	0.0	0.0	0.0	0.0	0.0	0.0	0.0	0.0	0.0	0.0	0.0	0.0	0.0	0.0	0.0	0.0	0.0	0.0
MINK1	50488	symbol	H. sapiens	50488	H. sapiens	0.0	0.0	0.0	0.0	1.0	0.0	0.0	0.0	1.0	0.0	0.0	0.0	0.0	0.0	0.0	0.0	0.0	0.0	0.0	0.0
POMP	51371	symbol	H. sapiens	51371	H. sapiens	0.0	0.0	0.0	0.0	0.0	0.0	0.0	0.0	0.0	0.0	0.0	0.0	0.0	0.0	0.0	0.0	0.0	0.0	0.0	0.0
TSTD1	100131187	symbol	H. sapiens	100131187	H. sapiens	0.0	0.0	0.0	0.0	0.0	0.0	0.0	0.0	0.0	0.0	0.0	0.0	0.0	0.0	0.0	0.0	0.0	0.0	0.0	0.0
YME1L1	10730	symbol	H. sapiens	10730	H. sapiens	1.0	0.0	0.0	0.0	0.0	0.0	0.0	0.0	0.0	0.0	1.0	0.0	0.0	0.0	0.0	0.0	0.0	0.0	0.0	0.0
FAM98B	283742	symbol	H. sapiens	283742	H. sapiens	0.0	1.0	0.0	0.0	0.0	0.0	0.0	0.0	0.0	0.0	0.0	0.0	0.0	0.0	0.0	0.0	0.0	0.0	0.0	0.0
GFI1	2672	symbol	H. sapiens	2672	H. sapiens	0.0	0.0	1.0	0.0	1.0	0.0	0.0	0.0	0.0	0.0	0.0	0.0	1.0	0.0	0.0	0.0	0.0	0.0	0.0	0.0
PLXNB1	5364	symbol	H. sapiens	5364	H. sapiens	0.0	0.0	0.0	0.0	1.0	0.0	0.0	0.0	1.0	0.0	0.0	0.0	0.0	0.0	0.0	0.0	0.0	0.0	0.0	1.0
ALDH6A1	4329	symbol	H. sapiens	4329	H. sapiens	0.0	0.0	0.0	0.0	0.0	0.0	0.0	0.0	0.0	0.0	0.0	0.0	0.0	0.0	0.0	0.0	0.0	0.0	0.0	0.0
TFDP1	7027	symbol	H. sapiens	7027	H. sapiens	0.0	0.0	0.0	0.0	0.0	0.0	0.0	0.0	0.0	0.0	0.0	0.0	1.0	0.0	0.0	0.0	0.0	1.0	0.0	0.0
NIT1	4817	symbol	H. sapiens	4817	H. sapiens	0.0	0.0	0.0	0.0	0.0	0.0	0.0	0.0	0.0	0.0	0.0	0.0	0.0	0.0	0.0	0.0	0.0	0.0	0.0	0.0
UBXN2A	165324	symbol	H. sapiens	165324	H. sapiens	1.0	0.0	0.0	1.0	0.0	0.0	0.0	0.0	0.0	0.0	0.0	1.0	0.0	0.0	0.0	0.0	0.0	0.0	0.0	0.0
IQGAP1	8826	symbol	H. sapiens	8826	H. sapiens	0.0	0.0	0.0	0.0	1.0	0.0	0.0	0.0	1.0	0.0	0.0	0.0	1.0	0.0	1.0	0.0	0.0	0.0	0.0	1.0
EFCAB4A	283229	gene_synonym	H. sapiens	283229	H. sapiens	0.0	0.0	0.0	0.0	0.0	0.0	0.0	0.0	0.0	0.0	0.0	0.0	0.0	0.0	0.0	0.0	0.0	0.0	0.0	0.0
FRMD1	79981	symbol	H. sapiens	79981	H. sapiens	0.0	0.0	0.0	0.0	0.0	0.0	0.0	0.0	0.0	0.0	0.0	0.0	0.0	0.0	0.0	0.0	0.0	0.0	0.0	0.0
ZNF710	374655	symbol	H. sapiens	374655	H. sapiens	0.0	0.0	0.0	0.0	0.0	0.0	0.0	0.0	0.0	0.0	0.0	0.0	0.0	0.0	0.0	0.0	0.0	0.0	0.0	0.0
LMO7	4008	symbol	H. sapiens	4008	H. sapiens	0.0	1.0	0.0	0.0	0.0	0.0	0.0	0.0	1.0	0.0	0.0	0.0	0.0	0.0	0.0	0.0	0.0	0.0	0.0	0.0
C1orf43	25912	symbol	H. sapiens	25912	H. sapiens	0.0	0.0	0.0	0.0	0.0	0.0	0.0	0.0	1.0	0.0	0.0	0.0	0.0	0.0	0.0	0.0	0.0	0.0	0.0	0.0
TMEM87B	84910	symbol	H. sapiens	84910	H. sapiens	0.0	0.0	0.0	0.0	0.0	0.0	0.0	0.0	0.0	0.0	0.0	0.0	0.0	0.0	0.0	0.0	0.0	0.0	1.0	0.0
PIGB	9488	symbol	H. sapiens	9488	H. sapiens	0.0	0.0	0.0	0.0	0.0	0.0	0.0	0.0	0.0	0.0	0.0	0.0	0.0	0.0	0.0	0.0	0.0	0.0	0.0	0.0
TMEM39B	55116	symbol	H. sapiens	55116	H. sapiens	0.0	0.0	0.0	0.0	0.0	0.0	0.0	0.0	0.0	0.0	0.0	0.0	0.0	0.0	0.0	0.0	0.0	0.0	0.0	0.0
MFF	56947	symbol	H. sapiens	56947	H. sapiens	0.0	0.0	0.0	0.0	1.0	0.0	0.0	1.0	0.0	0.0	0.0	0.0	0.0	0.0	0.0	0.0	0.0	1.0	0.0	0.0
MAST3	23031	symbol	H. sapiens	23031	H. sapiens	0.0	0.0	0.0	0.0	0.0	0.0	0.0	0.0	0.0	0.0	0.0	0.0	0.0	0.0	0.0	0.0	0.0	0.0	0.0	0.0
DCUN1D2	55208	symbol	H. sapiens	55208	H. sapiens	0.0	1.0	0.0	0.0	0.0	0.0	0.0	0.0	0.0	0.0	0.0	0.0	0.0	0.0	0.0	0.0	0.0	0.0	0.0	0.0
TOMM20	9804	symbol	H. sapiens	9804	H. sapiens	0.0	0.0	0.0	0.0	0.0	0.0	0.0	0.0	0.0	0.0	1.0	0.0	0.0	0.0	0.0	0.0	0.0	0.0	0.0	0.0
C6orf211	79624	gene_synonym	H. sapiens	79624	H. sapiens	0.0	0.0	0.0	0.0	0.0	0.0	0.0	0.0	0.0	0.0	0.0	0.0	0.0	0.0	0.0	0.0	1.0	0.0	0.0	0.0
ASB7	140460	symbol	H. sapiens	140460	H. sapiens	0.0	1.0	0.0	0.0	0.0	0.0	0.0	0.0	0.0	0.0	0.0	0.0	0.0	0.0	0.0	0.0	0.0	0.0	0.0	0.0
ZC3H14	79882	symbol	H. sapiens	79882	H. sapiens	0.0	0.0	0.0	0.0	0.0	0.0	0.0	0.0	0.0	0.0	0.0	0.0	0.0	0.0	0.0	0.0	0.0	0.0	0.0	0.0
ANKRD23	200539	symbol	H. sapiens	200539	H. sapiens	0.0	0.0	0.0	0.0	0.0	0.0	0.0	0.0	1.0	0.0	0.0	0.0	0.0	0.0	0.0	0.0	0.0	0.0	0.0	0.0
BRI3BP	140707	symbol	H. sapiens	140707	H. sapiens	0.0	0.0	0.0	0.0	0.0	0.0	0.0	0.0	0.0	0.0	0.0	0.0	0.0	0.0	0.0	0.0	0.0	0.0	0.0	0.0
UCHL3	7347	symbol	H. sapiens	7347	H. sapiens	1.0	1.0	0.0	0.0	0.0	0.0	0.0	0.0	0.0	0.0	1.0	0.0	0.0	0.0	0.0	0.0	0.0	0.0	0.0	0.0
RFWD2	64326	gene_synonym	H. sapiens	64326	H. sapiens	1.0	1.0	0.0	0.0	0.0	0.0	0.0	0.0	0.0	0.0	0.0	0.0	0.0	0.0	0.0	0.0	0.0	0.0	1.0	0.0
UBXN4	23190	symbol	H. sapiens	23190	H. sapiens	1.0	0.0	0.0	0.0	0.0	0.0	0.0	0.0	0.0	0.0	0.0	0.0	0.0	0.0	0.0	0.0	0.0	0.0	0.0	0.0
TRPM7	54822	symbol	H. sapiens	54822	H. sapiens	0.0	0.0	0.0	0.0	0.0	0.0	0.0	0.0	1.0	0.0	0.0	0.0	0.0	0.0	0.0	0.0	0.0	0.0	0.0	0.0
KCNJ11	3767	symbol	H. sapiens	3767	H. sapiens	0.0	0.0	1.0	0.0	0.0	0.0	0.0	0.0	1.0	0.0	0.0	0.0	0.0	0.0	0.0	0.0	0.0	0.0	0.0	0.0
FUK	197258	gene_synonym	H. sapiens	197258	H. sapiens	0.0	0.0	1.0	0.0	0.0	0.0	0.0	0.0	0.0	0.0	0.0	0.0	0.0	0.0	0.0	0.0	0.0	0.0	0.0	0.0
SH3BP1	23616	symbol	H. sapiens	23616	H. sapiens	0.0	0.0	0.0	0.0	0.0	0.0	0.0	0.0	1.0	0.0	0.0	0.0	0.0	0.0	0.0	1.0	0.0	0.0	0.0	1.0
LIG4	3981	symbol	H. sapiens	3981	H. sapiens	0.0	1.0	0.0	1.0	1.0	0.0	0.0	0.0	0.0	0.0	0.0	0.0	0.0	0.0	0.0	0.0	0.0	1.0	0.0	0.0
TMEM183A	92703	symbol	H. sapiens	92703	H. sapiens	0.0	0.0	0.0	0.0	0.0	0.0	0.0	0.0	0.0	0.0	0.0	0.0	0.0	0.0	0.0	0.0	0.0	0.0	0.0	0.0
RAD23B	5887	symbol	H. sapiens	5887	H. sapiens	1.0	1.0	0.0	0.0	0.0	0.0	0.0	0.0	0.0	1.0	1.0	0.0	0.0	0.0	0.0	0.0	0.0	0.0	0.0	0.0
NIPA1	123606	symbol	H. sapiens	123606	H. sapiens	0.0	0.0	0.0	0.0	0.0	0.0	1.0	0.0	0.0	0.0	0.0	0.0	0.0	0.0	0.0	0.0	0.0	0.0	0.0	0.0
SCNN1A	6337	symbol	H. sapiens	6337	H. sapiens	0.0	0.0	0.0	0.0	0.0	0.0	0.0	0.0	0.0	0.0	0.0	0.0	0.0	0.0	0.0	0.0	0.0	0.0	0.0	0.0
STAP2	55620	symbol	H. sapiens	55620	H. sapiens	0.0	0.0	0.0	0.0	0.0	0.0	0.0	0.0	0.0	0.0	0.0	0.0	0.0	0.0	0.0	0.0	0.0	0.0	0.0	0.0
C9orf129	445577	symbol	H. sapiens	445577	H. sapiens	0.0	0.0	0.0	0.0	0.0	0.0	0.0	0.0	0.0	0.0	0.0	0.0	0.0	0.0	0.0	0.0	0.0	0.0	0.0	0.0
GAS6	2621	symbol	H. sapiens	2621	H. sapiens	1.0	1.0	0.0	0.0	1.0	1.0	0.0	0.0	1.0	0.0	0.0	0.0	0.0	0.0	0.0	0.0	0.0	0.0	0.0	1.0
RAB14	51552	symbol	H. sapiens	51552	H. sapiens	0.0	0.0	0.0	1.0	0.0	0.0	1.0	0.0	1.0	0.0	0.0	0.0	0.0	0.0	0.0	0.0	0.0	0.0	1.0	0.0
ARIH1	25820	symbol	H. sapiens	25820	H. sapiens	1.0	1.0	0.0	0.0	0.0	0.0	0.0	0.0	0.0	0.0	1.0	0.0	0.0	0.0	0.0	0.0	0.0	0.0	0.0	0.0
HPCAL1	3241	symbol	H. sapiens	3241	H. sapiens	0.0	0.0	0.0	0.0	0.0	0.0	0.0	0.0	0.0	0.0	0.0	0.0	0.0	0.0	0.0	0.0	0.0	0.0	0.0	0.0
PROC	5624	symbol	H. sapiens	5624	H. sapiens	0.0	1.0	0.0	0.0	1.0	1.0	0.0	0.0	0.0	0.0	1.0	0.0	0.0	0.0	0.0	0.0	0.0	0.0	0.0	0.0
TBC1D14	57533	symbol	H. sapiens	57533	H. sapiens	0.0	0.0	0.0	0.0	1.0	0.0	1.0	0.0	0.0	0.0	0.0	0.0	0.0	0.0	0.0	0.0	0.0	0.0	0.0	1.0
TDRD3	81550	symbol	H. sapiens	81550	H. sapiens	0.0	0.0	0.0	0.0	0.0	0.0	0.0	0.0	0.0	1.0	0.0	0.0	0.0	0.0	0.0	0.0	0.0	0.0	0.0	0.0
ATP1B1	481	symbol	H. sapiens	481	H. sapiens	0.0	0.0	0.0	0.0	0.0	0.0	0.0	0.0	0.0	0.0	0.0	0.0	0.0	0.0	0.0	0.0	0.0	0.0	0.0	1.0
44262						nan	nan	nan	nan	nan	nan	nan	nan	nan	nan	nan	nan	nan	nan	nan	nan	nan	nan	nan	nan
PIAS1	8554	symbol	H. sapiens	8554	H. sapiens	1.0	0.0	0.0	0.0	0.0	0.0	0.0	0.0	0.0	0.0	0.0	0.0	1.0	0.0	0.0	0.0	0.0	0.0	0.0	0.0
DLL1	28514	symbol	H. sapiens	28514	H. sapiens	0.0	0.0	0.0	1.0	1.0	0.0	0.0	0.0	0.0	0.0	0.0	0.0	0.0	0.0	0.0	0.0	0.0	0.0	0.0	0.0
PLEKHJ1	55111	symbol	H. sapiens	55111	H. sapiens	0.0	0.0	0.0	1.0	0.0	0.0	1.0	0.0	0.0	0.0	0.0	1.0	0.0	0.0	0.0	0.0	0.0	0.0	1.0	0.0
DSG2	1829	symbol	H. sapiens	1829	H. sapiens	0.0	0.0	0.0	0.0	0.0	0.0	0.0	0.0	1.0	0.0	0.0	0.0	0.0	0.0	0.0	0.0	0.0	0.0	0.0	0.0
CRYL1	51084	symbol	H. sapiens	51084	H. sapiens	0.0	0.0	0.0	0.0	0.0	0.0	0.0	0.0	0.0	0.0	0.0	0.0	0.0	0.0	0.0	0.0	0.0	0.0	0.0	0.0
AP1M2	10053	symbol	H. sapiens	10053	H. sapiens	0.0	0.0	0.0	0.0	0.0	1.0	0.0	0.0	0.0	0.0	0.0	0.0	0.0	0.0	0.0	0.0	0.0	0.0	1.0	0.0
PUM2	23369	symbol	H. sapiens	23369	H. sapiens	0.0	0.0	0.0	0.0	0.0	0.0	0.0	1.0	0.0	0.0	0.0	0.0	0.0	0.0	0.0	0.0	0.0	0.0	0.0	0.0
SRP14	6727	symbol	H. sapiens	6727	H. sapiens	0.0	0.0	0.0	0.0	0.0	0.0	0.0	0.0	0.0	0.0	0.0	0.0	0.0	0.0	0.0	0.0	0.0	0.0	0.0	0.0
IFT122	55764	symbol	H. sapiens	55764	H. sapiens	0.0	0.0	0.0	0.0	0.0	0.0	0.0	0.0	0.0	0.0	0.0	0.0	0.0	0.0	0.0	0.0	0.0	0.0	0.0	0.0
RNPEPL1	57140	symbol	H. sapiens	57140	H. sapiens	0.0	0.0	0.0	0.0	0.0	0.0	0.0	0.0	0.0	0.0	1.0	0.0	0.0	0.0	0.0	0.0	0.0	0.0	0.0	0.0
MAN2A1	4124	symbol	H. sapiens	4124	H. sapiens	0.0	0.0	1.0	0.0	1.0	0.0	0.0	0.0	0.0	0.0	0.0	0.0	0.0	0.0	0.0	0.0	0.0	0.0	1.0	0.0
COMMD6	170622	symbol	H. sapiens	170622	H. sapiens	0.0	0.0	0.0	0.0	0.0	0.0	0.0	0.0	0.0	0.0	0.0	0.0	0.0	0.0	0.0	0.0	0.0	0.0	0.0	0.0
PMF1	11243	symbol	H. sapiens	11243	H. sapiens	0.0	0.0	0.0	1.0	0.0	0.0	0.0	1.0	0.0	0.0	0.0	0.0	0.0	0.0	0.0	0.0	0.0	0.0	0.0	0.0
DIS3	22894	symbol	H. sapiens	22894	H. sapiens	0.0	0.0	0.0	0.0	0.0	0.0	0.0	0.0	0.0	0.0	0.0	0.0	0.0	0.0	0.0	0.0	1.0	0.0	0.0	1.0
SELS	55829	gene_synonym	H. sapiens	55829	H. sapiens	1.0	0.0	1.0	0.0	0.0	0.0	0.0	0.0	0.0	0.0	0.0	0.0	0.0	1.0	1.0	0.0	0.0	0.0	0.0	0.0
SGSM3	27352	symbol	H. sapiens	27352	H. sapiens	1.0	0.0	0.0	0.0	1.0	0.0	0.0	0.0	0.0	0.0	0.0	0.0	0.0	0.0	0.0	1.0	0.0	0.0	0.0	1.0
HOXD9	3235	symbol	H. sapiens	3235	H. sapiens	0.0	0.0	0.0	0.0	0.0	0.0	0.0	0.0	0.0	0.0	0.0	0.0	0.0	0.0	0.0	0.0	0.0	0.0	0.0	0.0
CASZ1	54897	symbol	H. sapiens	54897	H. sapiens	0.0	0.0	0.0	0.0	0.0	0.0	0.0	0.0	0.0	0.0	0.0	0.0	0.0	0.0	0.0	0.0	0.0	0.0	0.0	0.0
ZNF828	283489	gene_synonym	H. sapiens	283489	H. sapiens	0.0	0.0	0.0	1.0	0.0	1.0	0.0	1.0	0.0	0.0	0.0	0.0	0.0	0.0	1.0	0.0	0.0	0.0	0.0	0.0
GJC2	57165	symbol	H. sapiens	57165	H. sapiens	0.0	0.0	0.0	0.0	1.0	0.0	0.0	0.0	0.0	0.0	0.0	0.0	1.0	0.0	0.0	0.0	0.0	0.0	0.0	0.0
NAA50	80218	symbol	H. sapiens	80218	H. sapiens	0.0	1.0	0.0	0.0	0.0	0.0	0.0	1.0	0.0	0.0	0.0	0.0	0.0	0.0	0.0	0.0	0.0	0.0	0.0	0.0
SNX1	6642	symbol	H. sapiens	6642	H. sapiens	1.0	0.0	0.0	0.0	1.0	0.0	1.0	0.0	1.0	0.0	0.0	0.0	0.0	0.0	0.0	0.0	0.0	0.0	0.0	0.0
SIPA1L2	57568	symbol	H. sapiens	57568	H. sapiens	0.0	0.0	0.0	0.0	0.0	0.0	0.0	0.0	0.0	0.0	0.0	0.0	0.0	0.0	0.0	1.0	0.0	0.0	0.0	1.0
IFT172	26160	symbol	H. sapiens	26160	H. sapiens	0.0	0.0	0.0	1.0	0.0	0.0	0.0	0.0	1.0	0.0	0.0	0.0	0.0	0.0	0.0	0.0	0.0	0.0	0.0	0.0
DNAJC22	79962	symbol	H. sapiens	79962	H. sapiens	0.0	0.0	0.0	0.0	0.0	0.0	0.0	0.0	0.0	0.0	0.0	0.0	0.0	0.0	0.0	0.0	0.0	0.0	0.0	0.0
TSC22D1	8848	symbol	H. sapiens	8848	H. sapiens	0.0	0.0	0.0	0.0	0.0	0.0	0.0	0.0	0.0	0.0	0.0	0.0	0.0	0.0	0.0	0.0	0.0	0.0	0.0	0.0
FDPS	2224	symbol	H. sapiens	2224	H. sapiens	0.0	0.0	1.0	0.0	0.0	0.0	0.0	0.0	0.0	0.0	0.0	0.0	0.0	0.0	0.0	0.0	0.0	0.0	0.0	0.0
GPD2	2820	symbol	H. sapiens	2820	H. sapiens	0.0	0.0	1.0	0.0	0.0	0.0	0.0	0.0	0.0	0.0	0.0	0.0	0.0	1.0	0.0	0.0	0.0	0.0	0.0	0.0
CSNK1G1	53944	symbol	H. sapiens	53944	H. sapiens	0.0	0.0	0.0	0.0	0.0	0.0	0.0	0.0	0.0	0.0	0.0	0.0	0.0	0.0	0.0	0.0	0.0	0.0	0.0	0.0
C9orf140	89958	gene_synonym	H. sapiens	89958	H. sapiens	0.0	0.0	0.0	1.0	0.0	1.0	0.0	0.0	0.0	0.0	0.0	0.0	0.0	0.0	0.0	0.0	0.0	0.0	0.0	0.0
FAM134A	79137	gene_synonym	H. sapiens	79137	H. sapiens	0.0	0.0	0.0	0.0	0.0	0.0	0.0	0.0	0.0	0.0	0.0	0.0	0.0	0.0	0.0	0.0	0.0	0.0	0.0	0.0
FAM83B	222584	symbol	H. sapiens	222584	H. sapiens	0.0	0.0	0.0	0.0	0.0	0.0	0.0	0.0	0.0	0.0	0.0	0.0	0.0	0.0	0.0	0.0	1.0	0.0	0.0	0.0
COG3	83548	symbol	H. sapiens	83548	H. sapiens	0.0	0.0	0.0	0.0	0.0	1.0	0.0	0.0	0.0	0.0	0.0	1.0	0.0	0.0	0.0	0.0	0.0	0.0	1.0	0.0
F11R	50848	symbol	H. sapiens	50848	H. sapiens	0.0	0.0	0.0	0.0	1.0	0.0	0.0	0.0	1.0	0.0	0.0	0.0	0.0	0.0	0.0	1.0	0.0	0.0	0.0	1.0
INTS6	26512	symbol	H. sapiens	26512	H. sapiens	0.0	0.0	0.0	0.0	0.0	0.0	0.0	0.0	1.0	0.0	0.0	0.0	0.0	0.0	0.0	0.0	0.0	0.0	0.0	0.0
FAM108C1	58489	gene_synonym	H. sapiens	58489	H. sapiens	0.0	0.0	0.0	0.0	0.0	0.0	1.0	0.0	0.0	0.0	1.0	0.0	0.0	0.0	0.0	0.0	1.0	0.0	0.0	0.0
IFT140	9742	symbol	H. sapiens	9742	H. sapiens	0.0	0.0	0.0	0.0	1.0	0.0	0.0	0.0	0.0	0.0	0.0	0.0	0.0	0.0	1.0	0.0	0.0	0.0	0.0	0.0
B3GNT3	10331	symbol	H. sapiens	10331	H. sapiens	0.0	0.0	1.0	0.0	0.0	0.0	0.0	0.0	0.0	0.0	1.0	0.0	0.0	0.0	0.0	0.0	0.0	0.0	1.0	0.0
SHPK	23729	symbol	H. sapiens	23729	H. sapiens	0.0	0.0	1.0	0.0	0.0	0.0	0.0	0.0	0.0	0.0	0.0	0.0	0.0	1.0	0.0	0.0	0.0	0.0	0.0	0.0
KPNA3	3839	symbol	H. sapiens	3839	H. sapiens	0.0	0.0	0.0	0.0	0.0	0.0	0.0	0.0	0.0	0.0	0.0	0.0	0.0	0.0	0.0	0.0	0.0	0.0	0.0	0.0
APH1A	51107	symbol	H. sapiens	51107	H. sapiens	1.0	0.0	0.0	0.0	0.0	0.0	1.0	0.0	0.0	0.0	0.0	0.0	0.0	0.0	0.0	0.0	0.0	0.0	1.0	1.0
C2orf29	55571	gene_synonym	H. sapiens	55571	H. sapiens	0.0	1.0	0.0	0.0	0.0	0.0	0.0	0.0	0.0	0.0	0.0	0.0	1.0	0.0	0.0	0.0	0.0	0.0	0.0	0.0
SCAMP2	10066	symbol	H. sapiens	10066	H. sapiens	0.0	0.0	0.0	0.0	0.0	0.0	1.0	0.0	0.0	0.0	0.0	0.0	0.0	0.0	0.0	0.0	0.0	0.0	1.0	0.0
ANO7	50636	symbol	H. sapiens	50636	H. sapiens	0.0	0.0	0.0	0.0	0.0	0.0	0.0	0.0	0.0	0.0	0.0	1.0	0.0	0.0	0.0	0.0	0.0	0.0	0.0	0.0
ACSF3	197322	symbol	H. sapiens	197322	H. sapiens	0.0	0.0	0.0	0.0	0.0	0.0	0.0	0.0	0.0	0.0	0.0	0.0	0.0	0.0	0.0	0.0	0.0	0.0	0.0	0.0
PPIP5K1	9677	symbol	H. sapiens	9677	H. sapiens	0.0	0.0	1.0	0.0	0.0	0.0	0.0	0.0	0.0	0.0	0.0	0.0	0.0	0.0	0.0	0.0	0.0	0.0	0.0	0.0
ATP7B	540	symbol	H. sapiens	540	H. sapiens	0.0	0.0	0.0	1.0	0.0	0.0	0.0	0.0	0.0	0.0	0.0	0.0	0.0	0.0	0.0	0.0	0.0	0.0	1.0	0.0
MTX1	4580	symbol	H. sapiens	4580	H. sapiens	0.0	0.0	0.0	0.0	0.0	0.0	0.0	0.0	0.0	0.0	0.0	0.0	0.0	0.0	0.0	0.0	0.0	0.0	0.0	0.0
AP3M1	26985	symbol	H. sapiens	26985	H. sapiens	0.0	0.0	0.0	1.0	0.0	1.0	0.0	0.0	0.0	0.0	0.0	0.0	0.0	0.0	0.0	0.0	0.0	0.0	0.0	0.0
NDUFAF1	51103	symbol	H. sapiens	51103	H. sapiens	0.0	0.0	0.0	0.0	0.0	0.0	0.0	0.0	0.0	0.0	0.0	0.0	0.0	1.0	0.0	0.0	0.0	0.0	0.0	0.0
C14orf93	60686	symbol	H. sapiens	60686	H. sapiens	0.0	0.0	0.0	0.0	0.0	0.0	0.0	0.0	0.0	0.0	0.0	0.0	0.0	0.0	0.0	0.0	0.0	0.0	0.0	0.0
C9orf7	11094	gene_synonym	H. sapiens	11094	H. sapiens	0.0	0.0	0.0	0.0	0.0	0.0	0.0	0.0	0.0	0.0	0.0	0.0	0.0	0.0	0.0	0.0	0.0	0.0	0.0	0.0
RNF168	165918	symbol	H. sapiens	165918	H. sapiens	1.0	1.0	0.0	0.0	0.0	0.0	0.0	0.0	0.0	1.0	0.0	0.0	0.0	0.0	0.0	0.0	0.0	0.0	0.0	0.0
GTF2F2	2963	symbol	H. sapiens	2963	H. sapiens	0.0	1.0	0.0	0.0	0.0	0.0	0.0	0.0	0.0	0.0	0.0	0.0	0.0	0.0	0.0	0.0	0.0	0.0	0.0	0.0
C9orf167	54863	gene_synonym	H. sapiens	54863	H. sapiens	0.0	0.0	0.0	0.0	0.0	0.0	0.0	0.0	0.0	0.0	0.0	0.0	0.0	0.0	0.0	0.0	0.0	0.0	0.0	0.0
MCFD2	90411	symbol	H. sapiens	90411	H. sapiens	0.0	0.0	0.0	1.0	0.0	1.0	0.0	0.0	0.0	0.0	0.0	0.0	0.0	0.0	0.0	0.0	0.0	0.0	1.0	0.0
LRRC40	55631	symbol	H. sapiens	55631	H. sapiens	0.0	0.0	0.0	0.0	0.0	0.0	0.0	0.0	0.0	0.0	0.0	0.0	0.0	0.0	0.0	0.0	1.0	0.0	0.0	0.0
DYRK4	8798	symbol	H. sapiens	8798	H. sapiens	0.0	0.0	0.0	0.0	0.0	0.0	0.0	0.0	0.0	0.0	0.0	0.0	0.0	0.0	0.0	0.0	0.0	0.0	0.0	0.0
TNNC2	7125	symbol	H. sapiens	7125	H. sapiens	0.0	0.0	0.0	0.0	0.0	0.0	0.0	0.0	1.0	0.0	0.0	0.0	0.0	0.0	0.0	0.0	0.0	0.0	0.0	0.0
UBE3C	9690	symbol	H. sapiens	9690	H. sapiens	1.0	1.0	0.0	0.0	0.0	0.0	0.0	0.0	0.0	1.0	0.0	0.0	0.0	0.0	0.0	0.0	0.0	0.0	0.0	0.0
C13orf1	57213	gene_synonym	H. sapiens	57213	H. sapiens	0.0	0.0	0.0	0.0	0.0	0.0	0.0	0.0	0.0	0.0	0.0	0.0	0.0	0.0	0.0	0.0	0.0	0.0	0.0	0.0
EML2	24139	symbol	H. sapiens	24139	H. sapiens	0.0	0.0	0.0	1.0	0.0	0.0	0.0	1.0	1.0	0.0	0.0	0.0	0.0	0.0	1.0	0.0	0.0	0.0	0.0	0.0
VPS24	51652	gene_synonym	H. sapiens	51652	H. sapiens	0.0	0.0	0.0	1.0	0.0	1.0	1.0	1.0	1.0	0.0	0.0	1.0	1.0	0.0	0.0	0.0	0.0	0.0	0.0	0.0
GRINL1A	81488	gene_synonym	H. sapiens	81488	H. sapiens	0.0	1.0	0.0	0.0	0.0	1.0	0.0	0.0	0.0	0.0	0.0	1.0	0.0	0.0	0.0	0.0	0.0	0.0	0.0	0.0
CCNJL	79616	symbol	H. sapiens	79616	H. sapiens	0.0	1.0	0.0	0.0	0.0	0.0	0.0	0.0	0.0	0.0	0.0	0.0	1.0	0.0	1.0	0.0	0.0	0.0	0.0	0.0
C2orf55	343990	gene_synonym	H. sapiens	343990	H. sapiens	0.0	0.0	0.0	0.0	0.0	0.0	0.0	0.0	0.0	0.0	0.0	0.0	0.0	0.0	0.0	0.0	0.0	0.0	0.0	0.0
CCDC85C	317762	symbol	H. sapiens	317762	H. sapiens	0.0	0.0	0.0	0.0	0.0	0.0	0.0	0.0	0.0	0.0	0.0	0.0	0.0	0.0	0.0	0.0	0.0	0.0	0.0	0.0
UBE2I	7329	symbol	H. sapiens	7329	H. sapiens	1.0	1.0	0.0	1.0	0.0	0.0	0.0	1.0	0.0	0.0	0.0	0.0	0.0	0.0	0.0	0.0	0.0	0.0	0.0	0.0
C1orf66	51093	gene_synonym	H. sapiens	51093	H. sapiens	0.0	0.0	0.0	0.0	0.0	0.0	0.0	0.0	0.0	0.0	0.0	0.0	0.0	0.0	0.0	0.0	0.0	0.0	0.0	0.0
RIF1	55183	symbol	H. sapiens	55183	H. sapiens	0.0	0.0	0.0	0.0	0.0	0.0	0.0	0.0	0.0	0.0	0.0	0.0	0.0	0.0	1.0	0.0	0.0	1.0	0.0	0.0
ZNF770	54989	symbol	H. sapiens	54989	H. sapiens	0.0	0.0	0.0	0.0	0.0	0.0	0.0	0.0	0.0	0.0	0.0	0.0	0.0	0.0	0.0	0.0	0.0	0.0	0.0	0.0
USP1	7398	symbol	H. sapiens	7398	H. sapiens	1.0	0.0	0.0	0.0	0.0	0.0	0.0	0.0	0.0	0.0	1.0	0.0	0.0	0.0	0.0	0.0	0.0	0.0	0.0	0.0
TOLLIP	54472	symbol	H. sapiens	54472	H. sapiens	1.0	0.0	0.0	0.0	0.0	0.0	0.0	0.0	0.0	0.0	0.0	0.0	0.0	0.0	0.0	0.0	0.0	0.0	0.0	0.0
PPARGC1B	133522	symbol	H. sapiens	133522	H. sapiens	0.0	0.0	0.0	0.0	0.0	0.0	0.0	0.0	1.0	0.0	0.0	0.0	0.0	0.0	0.0	0.0	1.0	0.0	0.0	1.0
IRS2	8660	symbol	H. sapiens	8660	H. sapiens	1.0	0.0	1.0	0.0	1.0	0.0	0.0	0.0	0.0	0.0	0.0	0.0	0.0	1.0	0.0	1.0	0.0	0.0	0.0	0.0
LOC113230	113230	Gene_ID	H. sapiens	113230	H. sapiens	0.0	0.0	0.0	0.0	0.0	0.0	0.0	0.0	0.0	0.0	0.0	0.0	0.0	0.0	0.0	0.0	0.0	0.0	0.0	0.0
SMC6	79677	symbol	H. sapiens	79677	H. sapiens	0.0	1.0	0.0	0.0	0.0	0.0	0.0	1.0	0.0	0.0	0.0	0.0	0.0	0.0	1.0	0.0	0.0	0.0	0.0	0.0
MTFMT	123263	symbol	H. sapiens	123263	H. sapiens	0.0	0.0	0.0	0.0	0.0	0.0	0.0	0.0	0.0	0.0	0.0	0.0	0.0	0.0	0.0	0.0	0.0	0.0	0.0	0.0
DCAF11	80344	symbol	H. sapiens	80344	H. sapiens	1.0	1.0	0.0	0.0	0.0	0.0	0.0	0.0	0.0	0.0	0.0	0.0	0.0	0.0	0.0	0.0	0.0	0.0	0.0	0.0
CIR1	9541	symbol	H. sapiens	9541	H. sapiens	0.0	0.0	0.0	0.0	0.0	0.0	0.0	0.0	0.0	0.0	0.0	0.0	0.0	0.0	1.0	0.0	0.0	0.0	0.0	0.0
CDC42BPG	55561	symbol	H. sapiens	55561	H. sapiens	0.0	0.0	0.0	0.0	0.0	0.0	0.0	0.0	1.0	0.0	0.0	0.0	0.0	0.0	1.0	0.0	0.0	0.0	0.0	0.0
C20orf118	140711	gene_synonym	H. sapiens	140711	H. sapiens	0.0	0.0	0.0	0.0	0.0	0.0	0.0	0.0	0.0	0.0	0.0	0.0	0.0	0.0	0.0	0.0	0.0	0.0	0.0	0.0
SSR2	6746	symbol	H. sapiens	6746	H. sapiens	0.0	0.0	0.0	0.0	0.0	0.0	0.0	0.0	0.0	0.0	0.0	0.0	0.0	0.0	0.0	0.0	0.0	0.0	0.0	0.0
PAK2	5062	symbol	H. sapiens	5062	H. sapiens	1.0	0.0	0.0	0.0	1.0	0.0	0.0	0.0	1.0	0.0	0.0	0.0	0.0	0.0	0.0	0.0	0.0	0.0	0.0	1.0
FAM96A	84191	gene_synonym	H. sapiens	84191	H. sapiens	0.0	0.0	0.0	0.0	0.0	0.0	0.0	1.0	0.0	0.0	0.0	0.0	0.0	0.0	0.0	0.0	0.0	0.0	0.0	0.0
ASRGL1	80150	symbol	H. sapiens	80150	H. sapiens	0.0	0.0	0.0	0.0	0.0	0.0	0.0	0.0	0.0	0.0	1.0	0.0	0.0	0.0	0.0	0.0	0.0	0.0	0.0	0.0
DIS3L2	129563	symbol	H. sapiens	129563	H. sapiens	1.0	0.0	0.0	1.0	0.0	0.0	0.0	1.0	0.0	0.0	0.0	0.0	0.0	0.0	0.0	0.0	1.0	0.0	0.0	0.0
GPA33	10223	symbol	H. sapiens	10223	H. sapiens	0.0	0.0	0.0	0.0	0.0	0.0	0.0	0.0	0.0	0.0	0.0	0.0	0.0	0.0	0.0	0.0	0.0	0.0	0.0	0.0
AIM1L	55057	gene_synonym	H. sapiens	55057	H. sapiens	0.0	0.0	0.0	0.0	0.0	0.0	0.0	0.0	0.0	0.0	0.0	0.0	0.0	0.0	0.0	0.0	0.0	0.0	0.0	0.0
PIK3C2B	5287	symbol	H. sapiens	5287	H. sapiens	0.0	1.0	0.0	0.0	0.0	0.0	0.0	0.0	0.0	0.0	0.0	0.0	0.0	0.0	0.0	0.0	0.0	0.0	0.0	0.0
ZC3H15	55854	symbol	H. sapiens	55854	H. sapiens	0.0	0.0	0.0	0.0	0.0	0.0	0.0	0.0	0.0	0.0	0.0	0.0	0.0	0.0	0.0	0.0	0.0	0.0	0.0	1.0
CYFIP1	23191	symbol	H. sapiens	23191	H. sapiens	0.0	1.0	0.0	0.0	1.0	0.0	0.0	0.0	1.0	0.0	0.0	0.0	0.0	0.0	0.0	1.0	0.0	1.0	0.0	0.0
CIT	11113	symbol	H. sapiens	11113	H. sapiens	0.0	0.0	0.0	1.0	0.0	0.0	0.0	0.0	1.0	0.0	0.0	0.0	1.0	0.0	0.0	0.0	0.0	0.0	0.0	0.0
CNKSR1	10256	symbol	H. sapiens	10256	H. sapiens	0.0	0.0	0.0	0.0	0.0	0.0	0.0	0.0	0.0	0.0	0.0	0.0	0.0	0.0	0.0	1.0	0.0	0.0	0.0	0.0
MAP3K13	9175	symbol	H. sapiens	9175	H. sapiens	0.0	0.0	0.0	0.0	1.0	0.0	0.0	0.0	1.0	0.0	0.0	0.0	0.0	0.0	0.0	0.0	0.0	0.0	0.0	0.0
UFM1	51569	symbol	H. sapiens	51569	H. sapiens	0.0	0.0	0.0	0.0	0.0	0.0	0.0	0.0	0.0	0.0	0.0	0.0	0.0	0.0	0.0	0.0	0.0	0.0	0.0	0.0
PFKFB2	5208	symbol	H. sapiens	5208	H. sapiens	1.0	0.0	1.0	0.0	0.0	0.0	0.0	0.0	0.0	0.0	0.0	0.0	0.0	1.0	0.0	0.0	1.0	0.0	0.0	0.0
WDR43	23160	symbol	H. sapiens	23160	H. sapiens	0.0	0.0	0.0	0.0	0.0	0.0	0.0	0.0	0.0	0.0	0.0	0.0	0.0	0.0	0.0	0.0	0.0	0.0	0.0	0.0
SNAP23	8773	symbol	H. sapiens	8773	H. sapiens	0.0	0.0	0.0	1.0	0.0	1.0	0.0	0.0	1.0	0.0	0.0	0.0	0.0	0.0	0.0	0.0	0.0	0.0	0.0	0.0
PER2	8864	symbol	H. sapiens	8864	H. sapiens	0.0	0.0	1.0	0.0	1.0	0.0	0.0	0.0	1.0	0.0	0.0	0.0	0.0	1.0	0.0	0.0	0.0	0.0	0.0	0.0
PTK6	5753	symbol	H. sapiens	5753	H. sapiens	0.0	0.0	0.0	0.0	1.0	0.0	0.0	0.0	1.0	0.0	0.0	0.0	1.0	0.0	0.0	0.0	0.0	0.0	0.0	0.0
PDZD8	118987	symbol	H. sapiens	118987	H. sapiens	0.0	0.0	0.0	0.0	0.0	1.0	0.0	0.0	0.0	0.0	0.0	0.0	0.0	0.0	0.0	0.0	0.0	0.0	0.0	0.0
BRI3	25798	symbol	H. sapiens	25798	H. sapiens	0.0	0.0	0.0	0.0	0.0	0.0	0.0	0.0	0.0	0.0	0.0	0.0	0.0	0.0	0.0	0.0	0.0	0.0	0.0	0.0
RASAL1	8437	symbol	H. sapiens	8437	H. sapiens	0.0	0.0	0.0	0.0	1.0	0.0	0.0	0.0	0.0	0.0	0.0	0.0	0.0	0.0	0.0	1.0	0.0	0.0	0.0	1.0
TLK1	9874	symbol	H. sapiens	9874	H. sapiens	0.0	0.0	0.0	0.0	0.0	0.0	0.0	1.0	0.0	0.0	0.0	0.0	0.0	0.0	0.0	0.0	0.0	0.0	0.0	0.0
LOC729176	729176	Gene_ID	H. sapiens	729176	H. sapiens	0.0	0.0	0.0	0.0	0.0	0.0	0.0	0.0	0.0	0.0	0.0	0.0	0.0	0.0	0.0	0.0	0.0	0.0	0.0	0.0
SIDT1	54847	symbol	H. sapiens	54847	H. sapiens	0.0	0.0	0.0	0.0	0.0	0.0	0.0	0.0	0.0	0.0	0.0	0.0	0.0	0.0	0.0	0.0	0.0	0.0	0.0	0.0
MGAT4B	11282	symbol	H. sapiens	11282	H. sapiens	0.0	0.0	0.0	0.0	0.0	0.0	0.0	0.0	0.0	0.0	1.0	0.0	0.0	0.0	0.0	0.0	0.0	0.0	1.0	0.0
TMEM102	284114	symbol	H. sapiens	284114	H. sapiens	0.0	0.0	0.0	0.0	0.0	0.0	0.0	0.0	0.0	0.0	0.0	0.0	0.0	0.0	0.0	0.0	0.0	0.0	0.0	0.0
SUGT1	10910	symbol	H. sapiens	10910	H. sapiens	0.0	1.0	0.0	0.0	0.0	0.0	0.0	0.0	0.0	0.0	0.0	0.0	0.0	0.0	0.0	0.0	0.0	0.0	0.0	0.0
THEM4	117145	symbol	H. sapiens	117145	H. sapiens	0.0	0.0	0.0	0.0	0.0	0.0	0.0	0.0	1.0	0.0	0.0	0.0	0.0	0.0	0.0	0.0	1.0	0.0	0.0	0.0
FAM98A	25940	symbol	H. sapiens	25940	H. sapiens	0.0	1.0	0.0	0.0	1.0	1.0	0.0	0.0	1.0	0.0	0.0	0.0	0.0	0.0	0.0	0.0	0.0	0.0	0.0	0.0
IDH3A	3419	symbol	H. sapiens	3419	H. sapiens	0.0	0.0	1.0	0.0	0.0	0.0	0.0	0.0	0.0	0.0	0.0	0.0	0.0	1.0	0.0	0.0	0.0	0.0	0.0	0.0
SSRP1	6749	symbol	H. sapiens	6749	H. sapiens	0.0	0.0	0.0	0.0	0.0	0.0	0.0	0.0	0.0	0.0	0.0	0.0	0.0	0.0	0.0	0.0	0.0	0.0	0.0	0.0
D2HGDH	728294	symbol	H. sapiens	728294	H. sapiens	0.0	0.0	0.0	0.0	0.0	0.0	0.0	0.0	0.0	0.0	0.0	0.0	0.0	0.0	0.0	0.0	0.0	0.0	0.0	0.0
CNNM4	26504	symbol	H. sapiens	26504	H. sapiens	0.0	0.0	0.0	0.0	0.0	0.0	0.0	0.0	0.0	0.0	0.0	0.0	0.0	0.0	0.0	0.0	0.0	0.0	0.0	0.0
UBQLN4	56893	symbol	H. sapiens	56893	H. sapiens	1.0	1.0	0.0	0.0	0.0	0.0	0.0	0.0	0.0	1.0	0.0	0.0	0.0	0.0	0.0	0.0	0.0	0.0	0.0	0.0
TSN	7247	symbol	H. sapiens	7247	H. sapiens	0.0	0.0	0.0	0.0	0.0	0.0	0.0	0.0	0.0	0.0	0.0	0.0	0.0	0.0	0.0	0.0	1.0	0.0	0.0	0.0
RCN2	5955	symbol	H. sapiens	5955	H. sapiens	0.0	0.0	0.0	0.0	0.0	0.0	0.0	0.0	0.0	0.0	0.0	0.0	0.0	0.0	0.0	0.0	0.0	0.0	0.0	0.0
PIGH	5283	symbol	H. sapiens	5283	H. sapiens	0.0	1.0	0.0	0.0	0.0	0.0	0.0	0.0	0.0	0.0	0.0	0.0	0.0	0.0	0.0	0.0	0.0	0.0	0.0	0.0
LOC151009	151009	Gene_ID	H. sapiens	151009	H. sapiens	0.0	0.0	0.0	0.0	0.0	0.0	0.0	0.0	0.0	0.0	0.0	0.0	0.0	0.0	0.0	0.0	0.0	0.0	0.0	0.0
USP38	84640	symbol	H. sapiens	84640	H. sapiens	1.0	0.0	0.0	0.0	0.0	0.0	0.0	0.0	0.0	0.0	1.0	0.0	0.0	0.0	0.0	0.0	0.0	0.0	0.0	0.0
SLCO4A1	28231	symbol	H. sapiens	28231	H. sapiens	0.0	0.0	0.0	0.0	0.0	0.0	0.0	0.0	0.0	0.0	0.0	0.0	0.0	0.0	0.0	0.0	0.0	0.0	0.0	0.0
FH	2271	symbol	H. sapiens	2271	H. sapiens	0.0	0.0	0.0	0.0	0.0	0.0	0.0	0.0	0.0	0.0	0.0	0.0	0.0	1.0	0.0	0.0	0.0	0.0	0.0	0.0
C9orf41	138199	gene_synonym	H. sapiens	138199	H. sapiens	0.0	0.0	0.0	0.0	0.0	0.0	0.0	0.0	0.0	0.0	0.0	0.0	0.0	0.0	0.0	0.0	0.0	0.0	0.0	0.0
SENP8	123228	symbol	H. sapiens	123228	H. sapiens	0.0	1.0	0.0	0.0	0.0	0.0	0.0	0.0	0.0	0.0	1.0	0.0	0.0	0.0	0.0	0.0	0.0	0.0	0.0	0.0
ST6GALNAC1	55808	symbol	H. sapiens	55808	H. sapiens	0.0	0.0	1.0	0.0	0.0	0.0	0.0	0.0	0.0	0.0	0.0	0.0	0.0	0.0	0.0	0.0	0.0	0.0	1.0	0.0
CHMP4B	128866	symbol	H. sapiens	128866	H. sapiens	1.0	0.0	0.0	1.0	0.0	1.0	1.0	1.0	1.0	0.0	0.0	1.0	1.0	0.0	0.0	0.0	0.0	0.0	0.0	0.0
NUP50	10762	symbol	H. sapiens	10762	H. sapiens	0.0	0.0	1.0	0.0	0.0	0.0	0.0	0.0	0.0	0.0	0.0	0.0	0.0	1.0	0.0	0.0	0.0	0.0	0.0	0.0
MGST3	4259	symbol	H. sapiens	4259	H. sapiens	0.0	0.0	0.0	0.0	0.0	0.0	0.0	0.0	0.0	0.0	0.0	0.0	0.0	0.0	0.0	0.0	0.0	0.0	0.0	0.0
CEBPZ	10153	symbol	H. sapiens	10153	H. sapiens	0.0	0.0	0.0	0.0	0.0	0.0	0.0	0.0	0.0	0.0	0.0	0.0	0.0	0.0	0.0	0.0	0.0	0.0	0.0	0.0
MTMR10	54893	symbol	H. sapiens	54893	H. sapiens	0.0	0.0	0.0	0.0	0.0	0.0	0.0	0.0	0.0	0.0	0.0	0.0	0.0	0.0	0.0	0.0	1.0	0.0	0.0	0.0
DHRS4L1	728635	symbol	H. sapiens	728635	H. sapiens	0.0	0.0	0.0	0.0	0.0	0.0	0.0	0.0	0.0	0.0	0.0	0.0	0.0	0.0	0.0	0.0	0.0	0.0	0.0	0.0
ZDHHC9	51114	symbol	H. sapiens	51114	H. sapiens	0.0	1.0	0.0	0.0	0.0	0.0	0.0	0.0	0.0	0.0	1.0	0.0	0.0	0.0	0.0	0.0	0.0	0.0	1.0	0.0
TMEM184C	55751	symbol	H. sapiens	55751	H. sapiens	0.0	0.0	0.0	0.0	0.0	0.0	0.0	0.0	0.0	0.0	0.0	0.0	0.0	0.0	0.0	0.0	0.0	0.0	0.0	0.0
KIAA1704	55425	gene_synonym	H. sapiens	55425	H. sapiens	0.0	0.0	0.0	0.0	0.0	0.0	0.0	0.0	0.0	0.0	0.0	0.0	0.0	0.0	0.0	0.0	0.0	0.0	0.0	0.0
LRSAM1	90678	symbol	H. sapiens	90678	H. sapiens	1.0	0.0	0.0	1.0	0.0	0.0	0.0	0.0	1.0	0.0	0.0	0.0	0.0	0.0	0.0	0.0	0.0	1.0	0.0	0.0
ITSN2	50618	symbol	H. sapiens	50618	H. sapiens	0.0	0.0	0.0	0.0	1.0	0.0	0.0	0.0	0.0	0.0	0.0	0.0	0.0	0.0	1.0	0.0	0.0	0.0	0.0	1.0
CTDSPL2	51496	symbol	H. sapiens	51496	H. sapiens	0.0	0.0	0.0	0.0	0.0	0.0	0.0	0.0	0.0	0.0	0.0	0.0	0.0	0.0	0.0	0.0	1.0	0.0	0.0	0.0
FOXA2	3170	symbol	H. sapiens	3170	H. sapiens	0.0	0.0	1.0	0.0	0.0	0.0	0.0	0.0	0.0	0.0	0.0	0.0	0.0	0.0	0.0	0.0	0.0	0.0	0.0	0.0
ATIC	471	symbol	H. sapiens	471	H. sapiens	0.0	0.0	0.0	0.0	0.0	0.0	0.0	0.0	0.0	0.0	0.0	0.0	0.0	0.0	0.0	0.0	0.0	0.0	0.0	0.0
LUZP1	7798	symbol	H. sapiens	7798	H. sapiens	0.0	0.0	0.0	0.0	0.0	0.0	0.0	0.0	0.0	0.0	0.0	0.0	0.0	0.0	0.0	0.0	0.0	0.0	0.0	0.0
NUFIP1	26747	symbol	H. sapiens	26747	H. sapiens	0.0	0.0	0.0	0.0	0.0	0.0	0.0	0.0	0.0	0.0	0.0	0.0	0.0	0.0	0.0	0.0	0.0	0.0	0.0	0.0
ELF3	1999	symbol	H. sapiens	1999	H. sapiens	0.0	0.0	0.0	0.0	0.0	0.0	0.0	0.0	0.0	0.0	0.0	0.0	0.0	0.0	0.0	0.0	0.0	0.0	0.0	0.0
MAP3K2	10746	symbol	H. sapiens	10746	H. sapiens	0.0	0.0	0.0	0.0	0.0	0.0	0.0	0.0	0.0	0.0	0.0	0.0	0.0	0.0	0.0	0.0	0.0	0.0	0.0	0.0
MFAP1	4236	symbol	H. sapiens	4236	H. sapiens	0.0	0.0	0.0	0.0	0.0	0.0	0.0	0.0	0.0	0.0	0.0	0.0	0.0	0.0	1.0	0.0	0.0	0.0	0.0	0.0
TOX	9760	symbol	H. sapiens	9760	H. sapiens	0.0	0.0	0.0	0.0	1.0	0.0	0.0	0.0	0.0	0.0	0.0	0.0	0.0	0.0	0.0	0.0	0.0	0.0	0.0	0.0
SIM2	6493	symbol	H. sapiens	6493	H. sapiens	0.0	0.0	0.0	0.0	0.0	0.0	0.0	0.0	0.0	0.0	0.0	0.0	0.0	0.0	0.0	0.0	0.0	0.0	0.0	0.0
TGFBRAP1	9392	symbol	H. sapiens	9392	H. sapiens	0.0	0.0	0.0	1.0	0.0	0.0	1.0	0.0	0.0	0.0	0.0	0.0	0.0	0.0	0.0	0.0	0.0	0.0	0.0	0.0
DNAJC3	5611	symbol	H. sapiens	5611	H. sapiens	1.0	1.0	0.0	0.0	0.0	0.0	0.0	0.0	0.0	0.0	0.0	0.0	0.0	0.0	0.0	0.0	0.0	0.0	0.0	0.0
MOSC1	64757	gene_synonym	H. sapiens	64757	H. sapiens	0.0	0.0	0.0	0.0	0.0	0.0	0.0	0.0	0.0	0.0	0.0	0.0	0.0	1.0	0.0	0.0	0.0	0.0	0.0	0.0
BIRC6	57448	symbol	H. sapiens	57448	H. sapiens	1.0	0.0	0.0	1.0	0.0	0.0	0.0	0.0	0.0	0.0	0.0	0.0	1.0	0.0	1.0	0.0	0.0	0.0	1.0	0.0
NARG2	79664	gene_synonym	H. sapiens	79664	H. sapiens	0.0	0.0	0.0	0.0	0.0	0.0	0.0	0.0	0.0	0.0	0.0	0.0	0.0	0.0	0.0	0.0	0.0	0.0	0.0	0.0
CDCA7L	55536	symbol	H. sapiens	55536	H. sapiens	0.0	0.0	0.0	0.0	0.0	0.0	0.0	0.0	0.0	0.0	0.0	0.0	0.0	0.0	0.0	0.0	0.0	0.0	0.0	0.0
NPEPL1	79716	symbol	H. sapiens	79716	H. sapiens	0.0	0.0	0.0	0.0	0.0	0.0	0.0	0.0	0.0	0.0	1.0	0.0	0.0	0.0	0.0	0.0	0.0	0.0	0.0	0.0
SLC27A2	11001	symbol	H. sapiens	11001	H. sapiens	0.0	0.0	0.0	0.0	0.0	0.0	0.0	0.0	0.0	0.0	0.0	0.0	0.0	0.0	0.0	0.0	0.0	0.0	0.0	0.0
C13orf34	79866	gene_synonym	H. sapiens	79866	H. sapiens	0.0	0.0	0.0	1.0	0.0	0.0	0.0	1.0	1.0	0.0	0.0	0.0	1.0	0.0	0.0	0.0	0.0	0.0	0.0	0.0
QARS	2058	gene_synonym	H. sapiens	2058	H. sapiens	0.0	0.0	0.0	0.0	0.0	0.0	0.0	0.0	0.0	0.0	0.0	0.0	0.0	0.0	0.0	0.0	0.0	0.0	0.0	0.0
TXNRD1	7296	symbol	H. sapiens	7296	H. sapiens	0.0	0.0	1.0	0.0	0.0	0.0	0.0	0.0	0.0	0.0	0.0	0.0	0.0	0.0	0.0	0.0	0.0	0.0	0.0	0.0
ANP32A	8125	symbol	H. sapiens	8125	H. sapiens	0.0	0.0	0.0	0.0	0.0	0.0	0.0	0.0	0.0	0.0	0.0	0.0	0.0	0.0	0.0	0.0	0.0	0.0	0.0	0.0
CA8	767	symbol	H. sapiens	767	H. sapiens	0.0	0.0	0.0	0.0	0.0	0.0	0.0	0.0	0.0	0.0	0.0	0.0	0.0	0.0	0.0	0.0	0.0	0.0	0.0	0.0
GET4	51608	symbol	H. sapiens	51608	H. sapiens	1.0	0.0	0.0	0.0	0.0	0.0	0.0	0.0	0.0	0.0	0.0	1.0	0.0	0.0	0.0	0.0	0.0	0.0	0.0	0.0
KIF16B	55614	symbol	H. sapiens	55614	H. sapiens	0.0	0.0	0.0	0.0	0.0	0.0	1.0	0.0	0.0	0.0	0.0	0.0	0.0	0.0	1.0	0.0	0.0	0.0	0.0	0.0
CORO7	79585	symbol	H. sapiens	79585	H. sapiens	0.0	0.0	0.0	0.0	0.0	0.0	0.0	0.0	1.0	0.0	0.0	0.0	0.0	0.0	0.0	0.0	0.0	0.0	1.0	0.0
CREB3L4	148327	symbol	H. sapiens	148327	H. sapiens	0.0	0.0	0.0	0.0	0.0	0.0	0.0	0.0	0.0	0.0	0.0	0.0	0.0	0.0	0.0	0.0	0.0	0.0	1.0	0.0
PPP1CB	5500	symbol	H. sapiens	5500	H. sapiens	0.0	0.0	1.0	1.0	0.0	0.0	0.0	0.0	1.0	0.0	0.0	0.0	1.0	1.0	0.0	0.0	1.0	0.0	0.0	0.0
USP8	9101	symbol	H. sapiens	9101	H. sapiens	1.0	0.0	0.0	1.0	0.0	0.0	1.0	0.0	0.0	0.0	1.0	1.0	0.0	0.0	0.0	1.0	0.0	0.0	0.0	0.0
SLC43A1	8501	symbol	H. sapiens	8501	H. sapiens	0.0	0.0	0.0	0.0	0.0	0.0	0.0	0.0	0.0	0.0	0.0	0.0	0.0	0.0	0.0	0.0	0.0	0.0	0.0	0.0
ZFYVE27	118813	symbol	H. sapiens	118813	H. sapiens	0.0	0.0	0.0	0.0	1.0	0.0	1.0	0.0	1.0	0.0	0.0	1.0	0.0	0.0	0.0	0.0	0.0	0.0	0.0	0.0
ZBED4	9889	symbol	H. sapiens	9889	H. sapiens	0.0	0.0	0.0	0.0	0.0	0.0	0.0	0.0	0.0	0.0	0.0	0.0	0.0	0.0	0.0	0.0	0.0	0.0	0.0	0.0
MYADML2	255275	symbol	H. sapiens	255275	H. sapiens	0.0	0.0	0.0	0.0	0.0	0.0	0.0	0.0	0.0	0.0	0.0	0.0	0.0	0.0	0.0	0.0	0.0	0.0	0.0	0.0
KDM5B	10765	symbol	H. sapiens	10765	H. sapiens	0.0	0.0	0.0	0.0	1.0	0.0	0.0	0.0	0.0	0.0	0.0	0.0	0.0	0.0	0.0	0.0	0.0	0.0	0.0	0.0
CCDC75	253635	gene_synonym	H. sapiens	253635	H. sapiens	0.0	0.0	0.0	0.0	0.0	0.0	0.0	0.0	0.0	0.0	0.0	0.0	0.0	0.0	0.0	0.0	0.0	0.0	0.0	0.0
LEO1	123169	symbol	H. sapiens	123169	H. sapiens	0.0	1.0	0.0	0.0	0.0	0.0	0.0	0.0	0.0	0.0	0.0	0.0	0.0	0.0	1.0	0.0	0.0	0.0	0.0	0.0
ZNF620	253639	symbol	H. sapiens	253639	H. sapiens	0.0	0.0	0.0	0.0	0.0	0.0	0.0	0.0	0.0	0.0	0.0	0.0	0.0	0.0	0.0	0.0	0.0	0.0	0.0	0.0
NR1I2	8856	symbol	H. sapiens	8856	H. sapiens	0.0	0.0	0.0	0.0	0.0	0.0	0.0	0.0	0.0	0.0	0.0	0.0	0.0	0.0	0.0	0.0	0.0	0.0	0.0	0.0
FRK	2444	symbol	H. sapiens	2444	H. sapiens	0.0	0.0	0.0	0.0	0.0	0.0	0.0	0.0	0.0	0.0	0.0	0.0	0.0	0.0	0.0	0.0	0.0	0.0	0.0	0.0
IPO5	3843	symbol	H. sapiens	3843	H. sapiens	0.0	0.0	0.0	0.0	0.0	0.0	0.0	0.0	0.0	0.0	0.0	0.0	0.0	0.0	0.0	0.0	0.0	0.0	0.0	1.0
TPM3	7170	symbol	H. sapiens	7170	H. sapiens	0.0	0.0	0.0	0.0	0.0	0.0	0.0	0.0	1.0	0.0	0.0	0.0	0.0	0.0	1.0	0.0	0.0	0.0	0.0	0.0
PPP4R2	151987	symbol	H. sapiens	151987	H. sapiens	0.0	1.0	0.0	0.0	0.0	0.0	0.0	0.0	0.0	0.0	0.0	0.0	0.0	0.0	1.0	0.0	1.0	0.0	0.0	0.0
MESDC2	23184	gene_synonym	H. sapiens	23184	H. sapiens	0.0	0.0	0.0	0.0	0.0	0.0	0.0	0.0	1.0	0.0	0.0	0.0	0.0	0.0	0.0	0.0	0.0	0.0	0.0	0.0
BEND3	57673	symbol	H. sapiens	57673	H. sapiens	0.0	0.0	0.0	0.0	0.0	0.0	0.0	0.0	0.0	0.0	0.0	0.0	0.0	0.0	0.0	0.0	0.0	0.0	0.0	0.0
STK36	27148	symbol	H. sapiens	27148	H. sapiens	0.0	0.0	0.0	0.0	0.0	0.0	0.0	0.0	0.0	0.0	0.0	0.0	0.0	0.0	0.0	0.0	0.0	0.0	0.0	0.0
TTC38	55020	symbol	H. sapiens	55020	H. sapiens	0.0	0.0	0.0	0.0	0.0	0.0	0.0	0.0	0.0	0.0	0.0	0.0	0.0	0.0	0.0	0.0	0.0	0.0	0.0	0.0
ARGLU1	55082	symbol	H. sapiens	55082	H. sapiens	0.0	0.0	0.0	0.0	0.0	0.0	0.0	0.0	0.0	0.0	0.0	0.0	0.0	0.0	0.0	0.0	0.0	0.0	0.0	0.0
MRAP2	112609	symbol	H. sapiens	112609	H. sapiens	0.0	0.0	0.0	0.0	0.0	0.0	0.0	0.0	0.0	0.0	0.0	0.0	0.0	1.0	0.0	0.0	0.0	0.0	0.0	0.0
BCLAF1	9774	symbol	H. sapiens	9774	H. sapiens	0.0	0.0	0.0	0.0	0.0	0.0	0.0	0.0	0.0	0.0	0.0	0.0	0.0	0.0	0.0	0.0	0.0	0.0	0.0	0.0
C15orf24	56851	gene_synonym	H. sapiens	56851	H. sapiens	0.0	0.0	0.0	0.0	0.0	0.0	0.0	0.0	0.0	0.0	0.0	1.0	0.0	0.0	0.0	0.0	0.0	0.0	0.0	0.0
CHD7	55636	symbol	H. sapiens	55636	H. sapiens	0.0	0.0	0.0	0.0	1.0	0.0	0.0	0.0	0.0	0.0	0.0	0.0	0.0	0.0	0.0	0.0	0.0	0.0	0.0	0.0
OSBPL2	9885	symbol	H. sapiens	9885	H. sapiens	0.0	0.0	0.0	0.0	0.0	0.0	0.0	0.0	0.0	0.0	0.0	1.0	0.0	0.0	0.0	0.0	0.0	0.0	0.0	0.0
SIPA1L3	23094	symbol	H. sapiens	23094	H. sapiens	0.0	0.0	0.0	0.0	1.0	0.0	0.0	0.0	1.0	0.0	0.0	0.0	0.0	0.0	0.0	1.0	0.0	0.0	0.0	1.0
TMTC4	84899	symbol	H. sapiens	84899	H. sapiens	0.0	0.0	0.0	0.0	0.0	0.0	0.0	0.0	0.0	0.0	0.0	0.0	0.0	0.0	0.0	0.0	0.0	0.0	0.0	0.0
C1orf31	388753	gene_synonym	H. sapiens	388753	H. sapiens	0.0	0.0	0.0	0.0	0.0	0.0	0.0	0.0	0.0	0.0	0.0	0.0	0.0	1.0	0.0	0.0	0.0	0.0	0.0	0.0
MMADHC	27249	symbol	H. sapiens	27249	H. sapiens	0.0	0.0	0.0	0.0	0.0	0.0	0.0	0.0	0.0	0.0	0.0	0.0	0.0	0.0	0.0	0.0	0.0	0.0	0.0	0.0
TMEM87A	25963	symbol	H. sapiens	25963	H. sapiens	0.0	0.0	0.0	0.0	0.0	0.0	0.0	0.0	0.0	0.0	0.0	0.0	0.0	0.0	0.0	0.0	0.0	0.0	1.0	0.0
MOGS	7841	symbol	H. sapiens	7841	H. sapiens	0.0	0.0	1.0	0.0	0.0	0.0	0.0	0.0	0.0	0.0	0.0	0.0	0.0	0.0	0.0	0.0	0.0	0.0	0.0	0.0
RNF43	54894	symbol	H. sapiens	54894	H. sapiens	1.0	0.0	0.0	0.0	0.0	0.0	0.0	0.0	0.0	0.0	0.0	0.0	0.0	0.0	0.0	0.0	0.0	0.0	0.0	0.0
PPARA	5465	symbol	H. sapiens	5465	H. sapiens	1.0	0.0	1.0	0.0	1.0	0.0	0.0	0.0	0.0	0.0	0.0	0.0	0.0	1.0	0.0	0.0	0.0	0.0	0.0	0.0
FBXL3	26224	symbol	H. sapiens	26224	H. sapiens	1.0	1.0	0.0	0.0	0.0	0.0	0.0	0.0	0.0	0.0	0.0	0.0	1.0	0.0	0.0	0.0	0.0	0.0	0.0	0.0
FAM63A	55793	gene_synonym	H. sapiens	55793	H. sapiens	0.0	0.0	0.0	0.0	0.0	0.0	0.0	0.0	0.0	1.0	1.0	0.0	0.0	0.0	0.0	0.0	0.0	0.0	0.0	0.0
PTPLAD1	51495	gene_synonym	H. sapiens	51495	H. sapiens	0.0	0.0	0.0	0.0	0.0	0.0	0.0	0.0	1.0	0.0	0.0	0.0	0.0	0.0	0.0	1.0	0.0	0.0	0.0	1.0
FANCA	2175	symbol	H. sapiens	2175	H. sapiens	0.0	0.0	0.0	0.0	0.0	0.0	0.0	1.0	0.0	0.0	0.0	0.0	0.0	0.0	0.0	0.0	0.0	0.0	0.0	0.0
ENGASE	64772	symbol	H. sapiens	64772	H. sapiens	0.0	0.0	0.0	0.0	0.0	0.0	0.0	0.0	0.0	0.0	0.0	0.0	0.0	0.0	0.0	0.0	0.0	0.0	0.0	0.0
MLEC	9761	symbol	H. sapiens	9761	H. sapiens	0.0	0.0	1.0	0.0	0.0	0.0	0.0	0.0	0.0	0.0	0.0	0.0	0.0	0.0	0.0	0.0	0.0	0.0	0.0	0.0
AIFM2	84883	symbol	H. sapiens	84883	H. sapiens	0.0	0.0	0.0	0.0	0.0	0.0	0.0	0.0	0.0	0.0	0.0	0.0	0.0	1.0	0.0	0.0	0.0	0.0	0.0	0.0
IARS2	55699	symbol	H. sapiens	55699	H. sapiens	0.0	0.0	0.0	0.0	0.0	0.0	0.0	0.0	0.0	0.0	0.0	0.0	0.0	0.0	0.0	0.0	1.0	0.0	0.0	0.0
HBS1L	10767	symbol	H. sapiens	10767	H. sapiens	0.0	0.0	0.0	0.0	0.0	0.0	0.0	0.0	0.0	0.0	0.0	0.0	0.0	0.0	0.0	0.0	0.0	0.0	0.0	0.0
C15orf29	79768	gene_synonym	H. sapiens	79768	H. sapiens	0.0	0.0	0.0	0.0	0.0	0.0	0.0	1.0	1.0	0.0	0.0	0.0	0.0	0.0	1.0	0.0	0.0	1.0	0.0	0.0
B3GNT6	192134	symbol	H. sapiens	192134	H. sapiens	0.0	0.0	1.0	0.0	0.0	0.0	0.0	0.0	0.0	0.0	1.0	0.0	0.0	0.0	0.0	0.0	0.0	0.0	1.0	0.0
NECAB3	63941	symbol	H. sapiens	63941	H. sapiens	0.0	0.0	0.0	0.0	0.0	0.0	0.0	0.0	0.0	0.0	0.0	0.0	0.0	0.0	0.0	0.0	0.0	0.0	0.0	0.0
GNA11	2767	symbol	H. sapiens	2767	H. sapiens	0.0	0.0	0.0	0.0	0.0	0.0	0.0	0.0	0.0	0.0	0.0	0.0	0.0	0.0	0.0	0.0	0.0	0.0	0.0	0.0
MRPS31	10240	symbol	H. sapiens	10240	H. sapiens	0.0	0.0	0.0	0.0	0.0	0.0	0.0	0.0	0.0	0.0	0.0	0.0	0.0	0.0	0.0	0.0	0.0	0.0	0.0	0.0
PPOX	5498	symbol	H. sapiens	5498	H. sapiens	0.0	0.0	0.0	0.0	0.0	0.0	0.0	0.0	0.0	0.0	0.0	0.0	0.0	0.0	0.0	0.0	0.0	0.0	0.0	0.0
NFE2L2	4780	symbol	H. sapiens	4780	H. sapiens	1.0	0.0	0.0	0.0	1.0	0.0	0.0	0.0	0.0	0.0	0.0	0.0	0.0	0.0	1.0	0.0	0.0	0.0	0.0	0.0
SQRDL	58472	gene_synonym	H. sapiens	58472	H. sapiens	0.0	0.0	0.0	0.0	0.0	0.0	0.0	0.0	0.0	0.0	0.0	0.0	0.0	0.0	0.0	0.0	0.0	0.0	0.0	0.0
WDR5	11091	symbol	H. sapiens	11091	H. sapiens	0.0	1.0	1.0	0.0	0.0	0.0	0.0	0.0	0.0	1.0	0.0	0.0	0.0	0.0	0.0	0.0	0.0	1.0	0.0	0.0
EPCAM	4072	symbol	H. sapiens	4072	H. sapiens	0.0	0.0	0.0	0.0	0.0	0.0	0.0	0.0	0.0	0.0	0.0	0.0	0.0	0.0	0.0	0.0	0.0	0.0	0.0	0.0
STARD4	134429	symbol	H. sapiens	134429	H. sapiens	0.0	0.0	1.0	0.0	0.0	0.0	0.0	0.0	0.0	0.0	0.0	0.0	0.0	0.0	0.0	0.0	0.0	0.0	0.0	0.0
ARPC1B	10095	symbol	H. sapiens	10095	H. sapiens	0.0	0.0	0.0	0.0	0.0	0.0	0.0	0.0	1.0	0.0	0.0	0.0	0.0	0.0	0.0	0.0	0.0	1.0	0.0	0.0
ADIPOR1	51094	symbol	H. sapiens	51094	H. sapiens	0.0	0.0	1.0	0.0	1.0	0.0	0.0	0.0	0.0	0.0	0.0	0.0	0.0	0.0	0.0	0.0	0.0	0.0	0.0	0.0
IDE	3416	symbol	H. sapiens	3416	H. sapiens	1.0	1.0	0.0	0.0	0.0	0.0	0.0	0.0	0.0	1.0	1.0	0.0	0.0	1.0	0.0	0.0	0.0	0.0	0.0	0.0
CASC4	113201	gene_synonym	H. sapiens	113201	H. sapiens	0.0	0.0	0.0	0.0	0.0	0.0	0.0	0.0	0.0	0.0	0.0	0.0	0.0	0.0	0.0	0.0	0.0	0.0	0.0	0.0
FNTB	2342	symbol	H. sapiens	2342	H. sapiens	0.0	1.0	0.0	0.0	0.0	0.0	0.0	0.0	0.0	0.0	1.0	0.0	0.0	0.0	0.0	0.0	0.0	0.0	0.0	0.0
GRIPAP1	56850	symbol	H. sapiens	56850	H. sapiens	0.0	0.0	0.0	0.0	0.0	0.0	1.0	0.0	0.0	0.0	0.0	0.0	0.0	0.0	0.0	0.0	0.0	0.0	0.0	0.0
TTC22	55001	symbol	H. sapiens	55001	H. sapiens	0.0	0.0	0.0	0.0	0.0	0.0	0.0	0.0	0.0	0.0	0.0	0.0	0.0	0.0	0.0	0.0	0.0	0.0	0.0	0.0
METRNL	284207	symbol	H. sapiens	284207	H. sapiens	0.0	0.0	0.0	0.0	0.0	0.0	0.0	0.0	0.0	0.0	0.0	0.0	0.0	0.0	0.0	0.0	0.0	0.0	0.0	0.0
TATDN3	128387	symbol	H. sapiens	128387	H. sapiens	0.0	0.0	0.0	0.0	0.0	0.0	0.0	0.0	0.0	0.0	0.0	0.0	0.0	0.0	0.0	0.0	1.0	0.0	0.0	0.0
PPM1B	5495	symbol	H. sapiens	5495	H. sapiens	0.0	0.0	0.0	0.0	0.0	0.0	0.0	0.0	0.0	0.0	0.0	0.0	0.0	0.0	0.0	0.0	1.0	0.0	0.0	0.0
TXNDC16	57544	symbol	H. sapiens	57544	H. sapiens	0.0	0.0	0.0	0.0	0.0	0.0	0.0	0.0	0.0	0.0	0.0	0.0	0.0	0.0	0.0	0.0	0.0	0.0	0.0	0.0
SH2D3A	10045	symbol	H. sapiens	10045	H. sapiens	0.0	0.0	0.0	0.0	0.0	0.0	0.0	0.0	0.0	0.0	0.0	0.0	0.0	0.0	0.0	1.0	0.0	0.0	0.0	1.0
HK2	3099	symbol	H. sapiens	3099	H. sapiens	0.0	0.0	1.0	0.0	0.0	0.0	0.0	0.0	0.0	0.0	0.0	0.0	0.0	1.0	1.0	0.0	0.0	0.0	0.0	0.0
HSPH1	10808	symbol	H. sapiens	10808	H. sapiens	0.0	0.0	0.0	0.0	0.0	0.0	0.0	0.0	0.0	0.0	0.0	0.0	0.0	0.0	1.0	0.0	0.0	0.0	0.0	1.0
CAPN8	388743	symbol	H. sapiens	388743	H. sapiens	0.0	0.0	0.0	0.0	0.0	0.0	0.0	0.0	0.0	0.0	1.0	0.0	0.0	0.0	0.0	0.0	0.0	0.0	0.0	0.0
STAMBP	10617	symbol	H. sapiens	10617	H. sapiens	0.0	0.0	0.0	1.0	0.0	0.0	1.0	0.0	0.0	0.0	1.0	0.0	0.0	0.0	0.0	1.0	0.0	0.0	0.0	0.0
SPG11	80208	symbol	H. sapiens	80208	H. sapiens	0.0	0.0	0.0	1.0	1.0	1.0	0.0	0.0	1.0	0.0	0.0	0.0	0.0	0.0	0.0	0.0	0.0	0.0	0.0	0.0
CCL24	6369	symbol	H. sapiens	6369	H. sapiens	0.0	0.0	0.0	0.0	0.0	0.0	0.0	0.0	1.0	0.0	0.0	0.0	0.0	0.0	0.0	0.0	0.0	1.0	0.0	1.0
USH1C	10083	symbol	H. sapiens	10083	H. sapiens	0.0	0.0	0.0	0.0	1.0	0.0	0.0	0.0	1.0	0.0	0.0	0.0	1.0	0.0	0.0	0.0	0.0	0.0	0.0	0.0
FZD5	7855	symbol	H. sapiens	7855	H. sapiens	0.0	0.0	0.0	0.0	0.0	0.0	1.0	0.0	0.0	0.0	0.0	0.0	0.0	0.0	0.0	0.0	0.0	0.0	1.0	0.0
EPSTI1	94240	symbol	H. sapiens	94240	H. sapiens	0.0	0.0	0.0	0.0	0.0	0.0	0.0	0.0	0.0	0.0	0.0	0.0	0.0	0.0	0.0	0.0	0.0	0.0	0.0	0.0
NOSTRIN	115677	symbol	H. sapiens	115677	H. sapiens	0.0	0.0	0.0	0.0	0.0	0.0	0.0	0.0	0.0	0.0	0.0	0.0	0.0	0.0	0.0	0.0	0.0	0.0	0.0	0.0
DCAF17	80067	symbol	H. sapiens	80067	H. sapiens	0.0	1.0	0.0	0.0	0.0	0.0	0.0	0.0	0.0	0.0	0.0	0.0	0.0	0.0	0.0	0.0	0.0	0.0	0.0	0.0
ARHGAP11A	9824	symbol	H. sapiens	9824	H. sapiens	0.0	0.0	0.0	0.0	0.0	0.0	0.0	0.0	0.0	0.0	0.0	0.0	0.0	0.0	0.0	1.0	0.0	0.0	0.0	1.0
UBR7	55148	symbol	H. sapiens	55148	H. sapiens	0.0	0.0	0.0	0.0	0.0	0.0	0.0	0.0	0.0	0.0	0.0	0.0	0.0	0.0	0.0	0.0	0.0	0.0	0.0	0.0
NPIPL3	23117	gene_synonym	H. sapiens	23117	H. sapiens	0.0	0.0	0.0	0.0	0.0	0.0	0.0	0.0	0.0	0.0	0.0	0.0	0.0	0.0	0.0	0.0	0.0	0.0	0.0	0.0
SERINC5	256987	symbol	H. sapiens	256987	H. sapiens	0.0	0.0	0.0	0.0	0.0	0.0	0.0	0.0	0.0	0.0	0.0	0.0	0.0	0.0	1.0	0.0	0.0	0.0	0.0	0.0
CYB5B	80777	symbol	H. sapiens	80777	H. sapiens	0.0	0.0	0.0	0.0	0.0	0.0	0.0	0.0	0.0	0.0	0.0	0.0	0.0	1.0	0.0	0.0	0.0	0.0	0.0	1.0
C1orf53	388722	symbol	H. sapiens	388722	H. sapiens	0.0	0.0	0.0	0.0	0.0	0.0	0.0	0.0	0.0	0.0	0.0	0.0	0.0	0.0	0.0	0.0	0.0	0.0	0.0	0.0
ARPC2	10109	symbol	H. sapiens	10109	H. sapiens	0.0	0.0	0.0	0.0	1.0	0.0	0.0	0.0	1.0	0.0	0.0	0.0	0.0	0.0	0.0	0.0	0.0	1.0	0.0	0.0
ADRBK1	156	gene_synonym	H. sapiens	156	H. sapiens	0.0	0.0	0.0	0.0	0.0	0.0	0.0	0.0	0.0	0.0	0.0	0.0	0.0	0.0	0.0	0.0	0.0	0.0	0.0	0.0
FAAH	2166	symbol	H. sapiens	2166	H. sapiens	0.0	0.0	0.0	0.0	0.0	0.0	0.0	0.0	0.0	0.0	0.0	0.0	0.0	0.0	0.0	0.0	1.0	0.0	0.0	0.0
C14orf21	161424	gene_synonym	H. sapiens	161424	H. sapiens	0.0	0.0	0.0	0.0	0.0	1.0	0.0	0.0	0.0	0.0	0.0	0.0	0.0	0.0	0.0	0.0	0.0	0.0	0.0	0.0
FAM48A	55578	gene_synonym	H. sapiens	55578	H. sapiens	0.0	1.0	0.0	0.0	0.0	0.0	0.0	0.0	0.0	1.0	0.0	0.0	0.0	0.0	0.0	0.0	0.0	0.0	0.0	0.0
ARV1	64801	symbol	H. sapiens	64801	H. sapiens	0.0	0.0	1.0	0.0	0.0	0.0	0.0	0.0	0.0	0.0	0.0	1.0	0.0	0.0	0.0	0.0	0.0	0.0	0.0	0.0
UBQLN1	29979	symbol	H. sapiens	29979	H. sapiens	1.0	1.0	0.0	0.0	0.0	0.0	0.0	0.0	0.0	1.0	0.0	0.0	0.0	0.0	0.0	0.0	0.0	0.0	0.0	0.0
DNAJA4	55466	symbol	H. sapiens	55466	H. sapiens	0.0	0.0	0.0	0.0	0.0	0.0	0.0	0.0	0.0	0.0	0.0	0.0	0.0	0.0	0.0	0.0	0.0	0.0	0.0	0.0
RAP1GAP	5909	symbol	H. sapiens	5909	H. sapiens	0.0	0.0	0.0	0.0	1.0	0.0	0.0	0.0	0.0	0.0	0.0	0.0	0.0	0.0	0.0	1.0	0.0	0.0	1.0	1.0
GGT7	2686	symbol	H. sapiens	2686	H. sapiens	0.0	0.0	0.0	0.0	0.0	0.0	0.0	0.0	0.0	0.0	1.0	0.0	0.0	0.0	0.0	0.0	0.0	0.0	0.0	0.0
PTPLB	201562	gene_synonym	H. sapiens	201562	H. sapiens	0.0	0.0	0.0	0.0	0.0	0.0	0.0	0.0	0.0	0.0	0.0	0.0	0.0	0.0	0.0	0.0	1.0	0.0	0.0	0.0
TWF2	11344	symbol	H. sapiens	11344	H. sapiens	0.0	0.0	0.0	0.0	1.0	0.0	0.0	0.0	1.0	0.0	0.0	0.0	0.0	0.0	1.0	0.0	0.0	0.0	0.0	0.0
CC2D1A	54862	symbol	H. sapiens	54862	H. sapiens	0.0	0.0	0.0	0.0	0.0	0.0	0.0	0.0	0.0	0.0	0.0	0.0	0.0	0.0	0.0	0.0	0.0	0.0	0.0	0.0
MTRF1L	54516	symbol	H. sapiens	54516	H. sapiens	0.0	0.0	0.0	0.0	0.0	0.0	0.0	0.0	0.0	0.0	0.0	0.0	0.0	0.0	0.0	0.0	0.0	0.0	0.0	0.0
HAUS2	55142	symbol	H. sapiens	55142	H. sapiens	0.0	0.0	0.0	1.0	0.0	1.0	0.0	1.0	0.0	0.0	0.0	0.0	1.0	0.0	1.0	0.0	0.0	0.0	0.0	0.0
ZNF775	285971	symbol	H. sapiens	285971	H. sapiens	0.0	0.0	0.0	0.0	0.0	0.0	0.0	0.0	0.0	0.0	0.0	0.0	0.0	0.0	0.0	0.0	0.0	0.0	0.0	0.0
USP40	55230	symbol	H. sapiens	55230	H. sapiens	1.0	0.0	0.0	0.0	0.0	0.0	0.0	0.0	0.0	0.0	1.0	0.0	0.0	0.0	0.0	0.0	0.0	0.0	0.0	0.0
EPHA10	284656	symbol	H. sapiens	284656	H. sapiens	0.0	0.0	0.0	0.0	1.0	0.0	0.0	0.0	0.0	0.0	0.0	0.0	0.0	0.0	0.0	0.0	0.0	0.0	0.0	0.0
CLYBL	171425	symbol	H. sapiens	171425	H. sapiens	0.0	0.0	1.0	0.0	0.0	0.0	0.0	0.0	0.0	0.0	0.0	0.0	0.0	0.0	0.0	0.0	0.0	0.0	0.0	0.0
PEX11B	8799	symbol	H. sapiens	8799	H. sapiens	0.0	0.0	0.0	0.0	0.0	0.0	0.0	1.0	1.0	0.0	0.0	0.0	0.0	0.0	0.0	0.0	0.0	0.0	0.0	0.0
SGOL2	151246	gene_synonym	H. sapiens	151246	H. sapiens	0.0	0.0	0.0	1.0	0.0	0.0	0.0	1.0	0.0	0.0	0.0	0.0	0.0	0.0	0.0	0.0	0.0	0.0	0.0	0.0
RTF1	23168	symbol	H. sapiens	23168	H. sapiens	0.0	1.0	0.0	0.0	1.0	0.0	0.0	0.0	0.0	0.0	0.0	0.0	0.0	0.0	0.0	0.0	0.0	1.0	0.0	0.0
ANP32B	10541	symbol	H. sapiens	10541	H. sapiens	1.0	0.0	0.0	0.0	0.0	0.0	0.0	0.0	0.0	0.0	0.0	0.0	0.0	0.0	0.0	0.0	0.0	0.0	0.0	1.0
IHH	3549	symbol	H. sapiens	3549	H. sapiens	0.0	0.0	0.0	0.0	1.0	0.0	0.0	0.0	0.0	0.0	1.0	0.0	0.0	0.0	0.0	0.0	0.0	0.0	0.0	0.0
HPS6	79803	symbol	H. sapiens	79803	H. sapiens	0.0	0.0	0.0	0.0	0.0	1.0	1.0	0.0	0.0	0.0	0.0	0.0	0.0	0.0	0.0	0.0	0.0	0.0	0.0	0.0
C13orf31	144811	gene_synonym	H. sapiens	144811	H. sapiens	0.0	0.0	1.0	0.0	0.0	0.0	0.0	0.0	0.0	0.0	0.0	0.0	0.0	0.0	0.0	0.0	0.0	0.0	0.0	0.0
GIPC1	10755	symbol	H. sapiens	10755	H. sapiens	1.0	0.0	0.0	1.0	0.0	0.0	0.0	0.0	1.0	0.0	0.0	0.0	1.0	0.0	0.0	0.0	0.0	0.0	0.0	0.0
SLC4A1AP	22950	symbol	H. sapiens	22950	H. sapiens	0.0	0.0	0.0	0.0	0.0	0.0	0.0	0.0	0.0	0.0	0.0	0.0	0.0	0.0	0.0	0.0	0.0	0.0	0.0	0.0
NOP10	55505	symbol	H. sapiens	55505	H. sapiens	0.0	0.0	0.0	0.0	0.0	0.0	0.0	0.0	0.0	0.0	0.0	0.0	0.0	0.0	0.0	0.0	0.0	0.0	0.0	0.0
RASSF1	11186	symbol	H. sapiens	11186	H. sapiens	0.0	0.0	0.0	1.0	0.0	0.0	0.0	0.0	1.0	0.0	0.0	0.0	0.0	0.0	1.0	1.0	0.0	0.0	0.0	0.0
HDAC6	10013	symbol	H. sapiens	10013	H. sapiens	1.0	0.0	0.0	1.0	1.0	1.0	0.0	0.0	1.0	1.0	0.0	0.0	0.0	0.0	1.0	0.0	0.0	0.0	0.0	0.0
AFG3L2	10939	symbol	H. sapiens	10939	H. sapiens	0.0	0.0	0.0	0.0	1.0	0.0	0.0	0.0	0.0	1.0	1.0	0.0	0.0	0.0	0.0	0.0	0.0	0.0	0.0	0.0
ANXA11	311	symbol	H. sapiens	311	H. sapiens	0.0	0.0	0.0	1.0	0.0	0.0	0.0	0.0	1.0	0.0	0.0	0.0	0.0	0.0	1.0	0.0	0.0	0.0	0.0	0.0
DGKQ	1609	symbol	H. sapiens	1609	H. sapiens	0.0	0.0	1.0	0.0	0.0	0.0	0.0	0.0	0.0	0.0	0.0	0.0	0.0	0.0	0.0	0.0	0.0	0.0	0.0	1.0
FAM175B	23172	gene_synonym	H. sapiens	23172	H. sapiens	0.0	0.0	0.0	1.0	0.0	0.0	0.0	1.0	0.0	1.0	1.0	0.0	0.0	0.0	1.0	0.0	0.0	0.0	0.0	0.0
HMG20A	10363	symbol	H. sapiens	10363	H. sapiens	0.0	0.0	0.0	0.0	0.0	0.0	0.0	0.0	0.0	0.0	0.0	0.0	0.0	0.0	0.0	0.0	0.0	0.0	0.0	0.0
C17orf28	283987	gene_synonym	H. sapiens	283987	H. sapiens	0.0	0.0	0.0	0.0	0.0	0.0	0.0	0.0	0.0	0.0	0.0	0.0	0.0	0.0	1.0	0.0	0.0	0.0	1.0	0.0
FAM160A2	84067	gene_synonym	H. sapiens	84067	H. sapiens	0.0	0.0	0.0	1.0	0.0	0.0	0.0	0.0	0.0	0.0	0.0	1.0	0.0	0.0	0.0	0.0	0.0	0.0	0.0	0.0
OSBP	5007	symbol	H. sapiens	5007	H. sapiens	0.0	0.0	0.0	0.0	0.0	0.0	0.0	0.0	0.0	0.0	0.0	0.0	0.0	0.0	0.0	0.0	0.0	0.0	1.0	0.0
TGDS	23483	symbol	H. sapiens	23483	H. sapiens	0.0	0.0	0.0	0.0	0.0	0.0	0.0	0.0	0.0	0.0	0.0	0.0	0.0	0.0	0.0	0.0	0.0	0.0	0.0	0.0
EFNA4	1945	symbol	H. sapiens	1945	H. sapiens	0.0	0.0	0.0	0.0	1.0	0.0	0.0	0.0	0.0	0.0	0.0	0.0	0.0	0.0	0.0	0.0	0.0	0.0	0.0	0.0
PTCD3	55037	symbol	H. sapiens	55037	H. sapiens	0.0	0.0	0.0	0.0	0.0	0.0	0.0	0.0	0.0	0.0	0.0	0.0	0.0	0.0	0.0	0.0	0.0	0.0	0.0	0.0
TUBGCP5	114791	symbol	H. sapiens	114791	H. sapiens	0.0	0.0	0.0	1.0	0.0	0.0	0.0	0.0	1.0	0.0	0.0	0.0	0.0	0.0	1.0	0.0	0.0	0.0	0.0	0.0
SUPT16H	11198	symbol	H. sapiens	11198	H. sapiens	0.0	0.0	0.0	0.0	0.0	0.0	0.0	0.0	0.0	0.0	0.0	0.0	0.0	0.0	0.0	0.0	0.0	0.0	0.0	0.0
NOL3	8996	symbol	H. sapiens	8996	H. sapiens	1.0	0.0	0.0	0.0	0.0	0.0	0.0	0.0	0.0	0.0	0.0	0.0	0.0	0.0	0.0	0.0	0.0	0.0	0.0	0.0
ACO2	50	symbol	H. sapiens	50	H. sapiens	0.0	0.0	0.0	0.0	0.0	0.0	0.0	0.0	0.0	0.0	0.0	0.0	0.0	1.0	0.0	0.0	0.0	0.0	0.0	0.0
URM1	81605	symbol	H. sapiens	81605	H. sapiens	0.0	0.0	0.0	0.0	0.0	0.0	0.0	0.0	0.0	0.0	0.0	0.0	0.0	0.0	0.0	0.0	0.0	0.0	0.0	0.0
CKMT1B	1159	symbol	H. sapiens	1159	H. sapiens	0.0	0.0	0.0	0.0	0.0	0.0	0.0	0.0	0.0	0.0	0.0	0.0	0.0	0.0	0.0	0.0	0.0	0.0	0.0	0.0
44449						nan	nan	nan	nan	nan	nan	nan	nan	nan	nan	nan	nan	nan	nan	nan	nan	nan	nan	nan	nan
SNW1	22938	symbol	H. sapiens	22938	H. sapiens	0.0	1.0	0.0	0.0	1.0	0.0	0.0	0.0	0.0	0.0	0.0	0.0	0.0	0.0	0.0	0.0	0.0	1.0	0.0	0.0
LLGL2	3993	symbol	H. sapiens	3993	H. sapiens	0.0	0.0	0.0	1.0	0.0	1.0	0.0	0.0	1.0	0.0	0.0	0.0	0.0	0.0	0.0	0.0	0.0	0.0	0.0	1.0
GSR	2936	symbol	H. sapiens	2936	H. sapiens	0.0	0.0	0.0	0.0	0.0	0.0	0.0	0.0	0.0	0.0	0.0	0.0	0.0	1.0	0.0	0.0	0.0	0.0	0.0	0.0
IL32	9235	symbol	H. sapiens	9235	H. sapiens	0.0	0.0	0.0	0.0	0.0	0.0	0.0	0.0	0.0	0.0	0.0	0.0	0.0	0.0	0.0	0.0	0.0	0.0	0.0	0.0
FAM3D	131177	symbol	H. sapiens	131177	H. sapiens	0.0	0.0	0.0	0.0	0.0	0.0	0.0	0.0	0.0	0.0	0.0	0.0	0.0	0.0	0.0	0.0	0.0	0.0	0.0	0.0
DCUN1D1	54165	symbol	H. sapiens	54165	H. sapiens	0.0	1.0	0.0	0.0	0.0	0.0	0.0	0.0	0.0	0.0	0.0	0.0	0.0	0.0	0.0	0.0	0.0	0.0	0.0	0.0
RPS27L	51065	symbol	H. sapiens	51065	H. sapiens	1.0	0.0	0.0	0.0	0.0	0.0	0.0	0.0	0.0	0.0	0.0	0.0	1.0	0.0	0.0	0.0	0.0	0.0	0.0	1.0
SLC36A4	120103	symbol	H. sapiens	120103	H. sapiens	0.0	0.0	0.0	0.0	0.0	0.0	0.0	0.0	0.0	0.0	0.0	0.0	0.0	0.0	0.0	0.0	0.0	0.0	0.0	0.0
C20orf151	140893	gene_synonym	H. sapiens	140893	H. sapiens	0.0	0.0	0.0	0.0	0.0	0.0	0.0	0.0	0.0	0.0	0.0	0.0	0.0	0.0	0.0	0.0	0.0	0.0	0.0	0.0
PEX26	55670	symbol	H. sapiens	55670	H. sapiens	0.0	0.0	0.0	0.0	0.0	0.0	0.0	0.0	0.0	0.0	0.0	0.0	0.0	0.0	0.0	0.0	0.0	0.0	0.0	0.0
N4BP2L2	10443	symbol	H. sapiens	10443	H. sapiens	0.0	0.0	0.0	0.0	0.0	0.0	0.0	0.0	0.0	0.0	0.0	0.0	0.0	0.0	0.0	0.0	0.0	0.0	0.0	0.0
GGPS1	9453	symbol	H. sapiens	9453	H. sapiens	0.0	0.0	1.0	0.0	0.0	0.0	0.0	0.0	0.0	0.0	0.0	0.0	0.0	0.0	0.0	0.0	0.0	0.0	0.0	0.0
CDC27	996	symbol	H. sapiens	996	H. sapiens	1.0	1.0	0.0	1.0	0.0	0.0	0.0	1.0	0.0	0.0	0.0	0.0	1.0	0.0	1.0	0.0	0.0	1.0	0.0	0.0
MYO5C	55930	symbol	H. sapiens	55930	H. sapiens	0.0	0.0	0.0	0.0	0.0	1.0	0.0	0.0	1.0	0.0	0.0	0.0	0.0	0.0	0.0	0.0	0.0	0.0	0.0	0.0
AKT1	207	symbol	H. sapiens	207	H. sapiens	1.0	0.0	1.0	0.0	1.0	0.0	0.0	0.0	1.0	0.0	0.0	1.0	1.0	1.0	1.0	0.0	0.0	0.0	0.0	1.0
WASH7P	653635	symbol	H. sapiens	653635	H. sapiens	0.0	0.0	0.0	0.0	0.0	0.0	0.0	0.0	0.0	0.0	0.0	0.0	0.0	0.0	0.0	0.0	0.0	0.0	0.0	0.0
TIRAP	114609	symbol	H. sapiens	114609	H. sapiens	0.0	0.0	0.0	0.0	0.0	0.0	0.0	0.0	1.0	0.0	0.0	0.0	0.0	0.0	0.0	0.0	0.0	0.0	0.0	0.0
N6AMT2	221143	gene_synonym	H. sapiens	221143	H. sapiens	0.0	0.0	0.0	0.0	0.0	0.0	0.0	0.0	0.0	0.0	0.0	0.0	0.0	0.0	0.0	0.0	0.0	0.0	0.0	0.0
H3F3A	3020	gene_synonym	H. sapiens	3020	H. sapiens	0.0	0.0	0.0	1.0	1.0	0.0	0.0	0.0	1.0	0.0	0.0	0.0	0.0	0.0	0.0	0.0	0.0	1.0	0.0	0.0
GORASP2	26003	symbol	H. sapiens	26003	H. sapiens	0.0	0.0	0.0	0.0	0.0	0.0	0.0	0.0	0.0	0.0	0.0	1.0	0.0	0.0	0.0	0.0	0.0	0.0	1.0	0.0
VPS4B	9525	symbol	H. sapiens	9525	H. sapiens	1.0	0.0	0.0	1.0	0.0	1.0	1.0	1.0	1.0	0.0	0.0	1.0	1.0	0.0	1.0	0.0	0.0	1.0	0.0	0.0
SERBP1	26135	symbol	H. sapiens	26135	H. sapiens	0.0	0.0	0.0	1.0	0.0	0.0	0.0	0.0	0.0	0.0	0.0	0.0	0.0	0.0	0.0	0.0	0.0	0.0	0.0	0.0
PSD4	23550	symbol	H. sapiens	23550	H. sapiens	0.0	0.0	0.0	0.0	0.0	0.0	0.0	0.0	1.0	0.0	0.0	0.0	0.0	0.0	0.0	1.0	0.0	0.0	0.0	1.0
COX10	1352	symbol	H. sapiens	1352	H. sapiens	0.0	0.0	0.0	0.0	0.0	0.0	0.0	1.0	0.0	0.0	0.0	0.0	0.0	1.0	0.0	0.0	0.0	0.0	0.0	0.0
TMEM150B	284417	symbol	H. sapiens	284417	H. sapiens	0.0	0.0	0.0	0.0	0.0	0.0	1.0	0.0	0.0	0.0	0.0	0.0	0.0	0.0	0.0	0.0	0.0	0.0	0.0	0.0
ENSA	2029	symbol	H. sapiens	2029	H. sapiens	0.0	0.0	0.0	1.0	0.0	0.0	0.0	0.0	0.0	0.0	0.0	0.0	1.0	0.0	0.0	0.0	1.0	0.0	0.0	0.0
PREPL	9581	symbol	H. sapiens	9581	H. sapiens	0.0	0.0	0.0	0.0	0.0	0.0	0.0	0.0	0.0	0.0	1.0	0.0	0.0	0.0	0.0	0.0	0.0	0.0	1.0	0.0
PDIA3	2923	symbol	H. sapiens	2923	H. sapiens	0.0	0.0	0.0	0.0	0.0	0.0	1.0	0.0	1.0	0.0	1.0	0.0	0.0	0.0	0.0	0.0	1.0	0.0	0.0	0.0
NUDT16	131870	symbol	H. sapiens	131870	H. sapiens	0.0	0.0	0.0	0.0	0.0	0.0	0.0	0.0	0.0	0.0	1.0	0.0	1.0	0.0	0.0	0.0	1.0	0.0	0.0	0.0
FAM156A	29057	symbol	H. sapiens	29057	H. sapiens	0.0	0.0	0.0	0.0	0.0	0.0	0.0	0.0	0.0	1.0	0.0	0.0	0.0	0.0	0.0	0.0	0.0	0.0	0.0	0.0
RSPRY1	89970	symbol	H. sapiens	89970	H. sapiens	1.0	0.0	0.0	0.0	0.0	0.0	0.0	0.0	0.0	0.0	0.0	0.0	0.0	0.0	0.0	0.0	0.0	0.0	0.0	0.0
PNPLA6	10908	symbol	H. sapiens	10908	H. sapiens	0.0	0.0	0.0	0.0	0.0	0.0	0.0	0.0	0.0	0.0	0.0	0.0	0.0	0.0	0.0	0.0	1.0	0.0	0.0	0.0
KIAA1522	57648	symbol	H. sapiens	57648	H. sapiens	0.0	0.0	0.0	0.0	0.0	0.0	0.0	0.0	0.0	0.0	0.0	0.0	0.0	0.0	0.0	0.0	0.0	0.0	0.0	0.0
EAF1	85403	symbol	H. sapiens	85403	H. sapiens	0.0	0.0	0.0	0.0	0.0	0.0	0.0	0.0	0.0	0.0	0.0	0.0	0.0	0.0	0.0	0.0	0.0	0.0	0.0	0.0
MRPS11	64963	symbol	H. sapiens	64963	H. sapiens	0.0	0.0	0.0	0.0	0.0	0.0	0.0	0.0	0.0	0.0	0.0	0.0	0.0	0.0	0.0	0.0	0.0	0.0	0.0	0.0
HMG20B	10362	symbol	H. sapiens	10362	H. sapiens	0.0	0.0	0.0	0.0	0.0	0.0	0.0	0.0	0.0	0.0	0.0	0.0	0.0	0.0	0.0	0.0	0.0	0.0	0.0	0.0
CCDC22	28952	symbol	H. sapiens	28952	H. sapiens	1.0	1.0	0.0	0.0	0.0	0.0	0.0	0.0	0.0	0.0	0.0	0.0	0.0	0.0	0.0	0.0	0.0	0.0	0.0	0.0
CHTF8	54921	symbol	H. sapiens	54921	H. sapiens	0.0	0.0	0.0	0.0	0.0	0.0	0.0	1.0	0.0	0.0	0.0	0.0	0.0	0.0	0.0	0.0	0.0	0.0	0.0	0.0
GNPAT	8443	symbol	H. sapiens	8443	H. sapiens	0.0	0.0	0.0	0.0	1.0	0.0	0.0	0.0	0.0	0.0	0.0	0.0	0.0	0.0	0.0	0.0	0.0	0.0	0.0	0.0
NOL10	79954	symbol	H. sapiens	79954	H. sapiens	0.0	0.0	0.0	0.0	0.0	0.0	0.0	0.0	0.0	0.0	0.0	0.0	0.0	0.0	0.0	0.0	0.0	0.0	0.0	0.0
KIF15	56992	symbol	H. sapiens	56992	H. sapiens	0.0	0.0	0.0	0.0	0.0	0.0	0.0	0.0	0.0	0.0	0.0	0.0	0.0	0.0	1.0	0.0	0.0	0.0	0.0	0.0
CXorf40A	91966	gene_synonym	H. sapiens	91966	H. sapiens	0.0	0.0	0.0	0.0	0.0	0.0	0.0	0.0	0.0	0.0	0.0	0.0	0.0	0.0	0.0	0.0	0.0	0.0	0.0	0.0
ST14	6768	symbol	H. sapiens	6768	H. sapiens	0.0	0.0	0.0	0.0	1.0	0.0	0.0	0.0	0.0	0.0	1.0	0.0	0.0	0.0	0.0	0.0	0.0	0.0	0.0	0.0
UTP14C	9724	symbol	H. sapiens	9724	H. sapiens	0.0	0.0	0.0	0.0	0.0	0.0	0.0	0.0	0.0	0.0	0.0	0.0	0.0	0.0	0.0	0.0	0.0	0.0	0.0	0.0
HAX1	10456	symbol	H. sapiens	10456	H. sapiens	0.0	0.0	0.0	0.0	0.0	0.0	0.0	0.0	1.0	0.0	0.0	0.0	0.0	0.0	0.0	0.0	0.0	1.0	0.0	0.0
C2orf69	205327	symbol	H. sapiens	205327	H. sapiens	0.0	0.0	0.0	0.0	0.0	0.0	0.0	0.0	0.0	0.0	0.0	0.0	0.0	0.0	0.0	0.0	0.0	0.0	0.0	0.0
PTPN9	5780	symbol	H. sapiens	5780	H. sapiens	0.0	0.0	0.0	0.0	1.0	0.0	0.0	0.0	0.0	0.0	0.0	0.0	0.0	0.0	0.0	0.0	1.0	0.0	0.0	0.0
DNPEP	23549	symbol	H. sapiens	23549	H. sapiens	0.0	0.0	0.0	0.0	0.0	0.0	0.0	0.0	0.0	0.0	1.0	0.0	0.0	0.0	0.0	0.0	0.0	0.0	0.0	0.0
SLC5A9	200010	symbol	H. sapiens	200010	H. sapiens	0.0	0.0	0.0	0.0	0.0	0.0	0.0	0.0	0.0	0.0	0.0	0.0	0.0	0.0	0.0	0.0	0.0	0.0	0.0	0.0
NR3C2	4306	symbol	H. sapiens	4306	H. sapiens	0.0	0.0	0.0	0.0	0.0	0.0	0.0	0.0	0.0	0.0	0.0	0.0	0.0	0.0	0.0	0.0	0.0	0.0	0.0	0.0
UGGT2	55757	symbol	H. sapiens	55757	H. sapiens	1.0	0.0	0.0	0.0	0.0	0.0	0.0	0.0	0.0	0.0	0.0	0.0	0.0	0.0	0.0	0.0	0.0	0.0	0.0	0.0
LGTN	100529141	symbol	H. sapiens	100529141	H. sapiens	0.0	0.0	0.0	0.0	0.0	0.0	0.0	0.0	0.0	0.0	0.0	0.0	0.0	0.0	0.0	0.0	0.0	0.0	0.0	0.0
ANAPC1	64682	symbol	H. sapiens	64682	H. sapiens	1.0	1.0	0.0	1.0	0.0	0.0	0.0	1.0	0.0	0.0	0.0	0.0	1.0	0.0	0.0	0.0	0.0	1.0	0.0	0.0
KIAA0101	9768	gene_synonym	H. sapiens	9768	H. sapiens	0.0	0.0	0.0	1.0	0.0	0.0	0.0	0.0	0.0	0.0	0.0	0.0	0.0	0.0	1.0	0.0	0.0	0.0	0.0	0.0
PGAP2	27315	symbol	H. sapiens	27315	H. sapiens	0.0	0.0	0.0	0.0	0.0	0.0	0.0	0.0	0.0	0.0	0.0	0.0	0.0	0.0	0.0	0.0	0.0	0.0	1.0	0.0
CEMP1	752014	symbol	H. sapiens	752014	H. sapiens	0.0	0.0	0.0	0.0	0.0	0.0	0.0	0.0	0.0	0.0	0.0	0.0	0.0	0.0	0.0	0.0	0.0	0.0	0.0	0.0
KLHL11	55175	symbol	H. sapiens	55175	H. sapiens	0.0	1.0	0.0	0.0	0.0	0.0	0.0	0.0	0.0	0.0	0.0	0.0	0.0	0.0	0.0	0.0	0.0	0.0	0.0	0.0
AMDHD2	51005	symbol	H. sapiens	51005	H. sapiens	0.0	0.0	1.0	0.0	0.0	0.0	0.0	0.0	0.0	0.0	0.0	0.0	0.0	0.0	0.0	0.0	0.0	0.0	0.0	0.0
INTS3	65123	symbol	H. sapiens	65123	H. sapiens	0.0	0.0	0.0	0.0	0.0	0.0	0.0	0.0	0.0	0.0	0.0	0.0	1.0	0.0	0.0	0.0	0.0	0.0	0.0	0.0
NEDD1	121441	symbol	H. sapiens	121441	H. sapiens	0.0	0.0	0.0	1.0	0.0	1.0	0.0	0.0	0.0	0.0	0.0	0.0	1.0	0.0	1.0	0.0	0.0	0.0	0.0	0.0
PDIA3P	171423	gene_synonym	H. sapiens	171423	H. sapiens	0.0	0.0	0.0	0.0	0.0	0.0	0.0	0.0	0.0	0.0	0.0	0.0	0.0	0.0	0.0	0.0	0.0	0.0	0.0	0.0
C14orf169	79697	gene_synonym	H. sapiens	79697	H. sapiens	0.0	0.0	0.0	0.0	0.0	0.0	0.0	0.0	0.0	0.0	0.0	0.0	0.0	0.0	0.0	0.0	0.0	0.0	0.0	0.0
EFNA1	1942	symbol	H. sapiens	1942	H. sapiens	1.0	0.0	0.0	0.0	1.0	0.0	0.0	0.0	0.0	0.0	0.0	0.0	0.0	0.0	0.0	0.0	0.0	0.0	0.0	1.0
C22orf30	253143	gene_synonym	H. sapiens	253143	H. sapiens	0.0	0.0	0.0	0.0	0.0	0.0	0.0	0.0	0.0	0.0	0.0	0.0	0.0	0.0	0.0	0.0	0.0	0.0	0.0	0.0
UBR4	23352	symbol	H. sapiens	23352	H. sapiens	1.0	0.0	0.0	0.0	0.0	0.0	0.0	0.0	0.0	0.0	0.0	0.0	0.0	0.0	1.0	0.0	0.0	0.0	0.0	0.0
PPP2R5A	5525	symbol	H. sapiens	5525	H. sapiens	0.0	1.0	1.0	0.0	0.0	0.0	0.0	0.0	0.0	0.0	0.0	0.0	0.0	0.0	1.0	0.0	1.0	0.0	0.0	1.0
PHF6	84295	symbol	H. sapiens	84295	H. sapiens	0.0	0.0	0.0	0.0	0.0	0.0	0.0	0.0	0.0	0.0	0.0	0.0	0.0	0.0	1.0	0.0	0.0	0.0	0.0	0.0
LRRC57	255252	symbol	H. sapiens	255252	H. sapiens	0.0	0.0	0.0	0.0	0.0	0.0	0.0	0.0	0.0	0.0	0.0	0.0	0.0	0.0	0.0	0.0	0.0	0.0	0.0	0.0
WDHD1	11169	symbol	H. sapiens	11169	H. sapiens	0.0	0.0	0.0	0.0	0.0	0.0	0.0	0.0	0.0	0.0	0.0	0.0	0.0	0.0	0.0	0.0	0.0	0.0	0.0	0.0
SPR	6697	symbol	H. sapiens	6697	H. sapiens	0.0	0.0	0.0	0.0	0.0	0.0	0.0	0.0	0.0	0.0	0.0	0.0	0.0	0.0	0.0	0.0	0.0	0.0	0.0	0.0
GPN2	54707	symbol	H. sapiens	54707	H. sapiens	0.0	0.0	0.0	0.0	0.0	0.0	0.0	0.0	0.0	0.0	0.0	0.0	0.0	0.0	0.0	0.0	0.0	0.0	0.0	0.0
C2CD4D	100191040	symbol	H. sapiens	100191040	H. sapiens	0.0	0.0	0.0	0.0	0.0	0.0	0.0	0.0	0.0	0.0	0.0	0.0	0.0	0.0	0.0	0.0	0.0	0.0	0.0	0.0
CUL2	8453	symbol	H. sapiens	8453	H. sapiens	1.0	1.0	0.0	0.0	0.0	0.0	0.0	0.0	0.0	0.0	0.0	0.0	1.0	0.0	0.0	0.0	0.0	0.0	0.0	0.0
C10orf46	143384	gene_synonym	H. sapiens	143384	H. sapiens	1.0	0.0	0.0	0.0	0.0	0.0	0.0	0.0	0.0	0.0	0.0	0.0	1.0	0.0	0.0	0.0	0.0	0.0	0.0	0.0
LRRC16A	55604	gene_synonym	H. sapiens	55604	H. sapiens	0.0	0.0	0.0	0.0	1.0	0.0	0.0	0.0	1.0	0.0	0.0	0.0	0.0	0.0	1.0	0.0	0.0	1.0	0.0	0.0
OTUD5	55593	symbol	H. sapiens	55593	H. sapiens	0.0	0.0	0.0	0.0	0.0	0.0	0.0	0.0	0.0	0.0	1.0	0.0	0.0	0.0	0.0	0.0	0.0	0.0	0.0	0.0
TRIM56	81844	symbol	H. sapiens	81844	H. sapiens	0.0	0.0	0.0	0.0	0.0	0.0	0.0	0.0	0.0	0.0	0.0	0.0	0.0	0.0	0.0	0.0	0.0	0.0	0.0	0.0
SLC25A20	788	symbol	H. sapiens	788	H. sapiens	0.0	0.0	0.0	0.0	0.0	0.0	0.0	0.0	0.0	0.0	0.0	0.0	0.0	0.0	0.0	0.0	0.0	0.0	0.0	0.0
ADSS	159	gene_synonym	H. sapiens	159	H. sapiens	0.0	0.0	0.0	0.0	0.0	0.0	0.0	0.0	0.0	0.0	0.0	0.0	0.0	0.0	0.0	0.0	0.0	0.0	0.0	0.0
AGPS	8540	symbol	H. sapiens	8540	H. sapiens	0.0	0.0	0.0	0.0	0.0	0.0	0.0	0.0	0.0	0.0	0.0	0.0	0.0	0.0	0.0	0.0	0.0	0.0	0.0	0.0
GALK2	2585	symbol	H. sapiens	2585	H. sapiens	0.0	0.0	1.0	0.0	0.0	0.0	0.0	0.0	0.0	0.0	0.0	0.0	0.0	0.0	0.0	0.0	0.0	0.0	0.0	0.0
RANBP2	5903	symbol	H. sapiens	5903	H. sapiens	0.0	0.0	1.0	0.0	0.0	1.0	0.0	0.0	0.0	0.0	0.0	0.0	0.0	1.0	0.0	0.0	0.0	0.0	0.0	1.0
PNKD	25953	symbol	H. sapiens	25953	H. sapiens	0.0	0.0	0.0	0.0	0.0	0.0	0.0	0.0	0.0	0.0	0.0	0.0	0.0	0.0	0.0	0.0	1.0	0.0	0.0	0.0
NCOR1	9611	symbol	H. sapiens	9611	H. sapiens	0.0	0.0	1.0	1.0	0.0	0.0	0.0	1.0	0.0	0.0	0.0	0.0	0.0	1.0	1.0	0.0	0.0	0.0	0.0	0.0
ALG5	29880	symbol	H. sapiens	29880	H. sapiens	0.0	0.0	0.0	0.0	0.0	0.0	0.0	0.0	0.0	0.0	0.0	0.0	0.0	0.0	0.0	0.0	0.0	0.0	0.0	0.0
ZBTB7B	51043	symbol	H. sapiens	51043	H. sapiens	0.0	0.0	0.0	0.0	0.0	0.0	0.0	0.0	0.0	0.0	0.0	0.0	0.0	0.0	0.0	0.0	0.0	1.0	0.0	0.0
CWC22	57703	symbol	H. sapiens	57703	H. sapiens	0.0	0.0	0.0	0.0	0.0	0.0	0.0	0.0	0.0	0.0	0.0	0.0	0.0	0.0	0.0	0.0	0.0	0.0	0.0	0.0
TSPAN3	10099	symbol	H. sapiens	10099	H. sapiens	0.0	0.0	0.0	0.0	0.0	0.0	0.0	0.0	0.0	0.0	0.0	0.0	0.0	0.0	0.0	0.0	0.0	0.0	0.0	0.0
ING5	84289	symbol	H. sapiens	84289	H. sapiens	0.0	1.0	0.0	0.0	1.0	0.0	0.0	0.0	0.0	1.0	0.0	0.0	0.0	0.0	0.0	0.0	0.0	0.0	0.0	0.0
PRKAR2A	5576	symbol	H. sapiens	5576	H. sapiens	0.0	1.0	0.0	0.0	0.0	0.0	0.0	0.0	1.0	0.0	0.0	0.0	0.0	0.0	1.0	0.0	0.0	0.0	0.0	0.0
OGFR	11054	symbol	H. sapiens	11054	H. sapiens	0.0	0.0	0.0	0.0	1.0	0.0	0.0	0.0	0.0	0.0	0.0	0.0	0.0	0.0	0.0	0.0	0.0	0.0	0.0	0.0
PROM2	150696	symbol	H. sapiens	150696	H. sapiens	0.0	0.0	0.0	0.0	1.0	0.0	0.0	0.0	0.0	0.0	0.0	0.0	0.0	0.0	0.0	0.0	0.0	0.0	0.0	1.0
RFX7	64864	symbol	H. sapiens	64864	H. sapiens	0.0	0.0	0.0	0.0	0.0	0.0	0.0	0.0	0.0	0.0	0.0	0.0	0.0	0.0	0.0	0.0	0.0	0.0	0.0	0.0
MCM2	4171	symbol	H. sapiens	4171	H. sapiens	0.0	0.0	0.0	0.0	0.0	0.0	0.0	0.0	0.0	0.0	0.0	0.0	1.0	0.0	0.0	0.0	0.0	1.0	0.0	0.0
C13orf18	80183	gene_synonym	H. sapiens	80183	H. sapiens	0.0	0.0	1.0	1.0	0.0	0.0	0.0	0.0	0.0	0.0	0.0	0.0	0.0	1.0	0.0	0.0	0.0	0.0	0.0	0.0
SLC12A2	6558	symbol	H. sapiens	6558	H. sapiens	0.0	0.0	0.0	0.0	1.0	0.0	0.0	0.0	1.0	0.0	0.0	0.0	0.0	0.0	0.0	0.0	0.0	0.0	0.0	0.0
ZNF205	7755	symbol	H. sapiens	7755	H. sapiens	0.0	0.0	0.0	0.0	0.0	0.0	0.0	0.0	0.0	0.0	0.0	0.0	0.0	0.0	0.0	0.0	0.0	1.0	0.0	0.0
SEC16B	89866	symbol	H. sapiens	89866	H. sapiens	0.0	0.0	0.0	1.0	0.0	1.0	0.0	1.0	0.0	0.0	0.0	1.0	0.0	0.0	0.0	0.0	0.0	0.0	1.0	0.0
RQCD1	9125	gene_synonym	H. sapiens	9125	H. sapiens	0.0	1.0	0.0	0.0	0.0	0.0	0.0	0.0	0.0	0.0	0.0	0.0	1.0	0.0	0.0	0.0	0.0	0.0	0.0	0.0
TRUB1	142940	symbol	H. sapiens	142940	H. sapiens	0.0	0.0	0.0	0.0	0.0	0.0	0.0	0.0	0.0	0.0	0.0	0.0	0.0	0.0	0.0	0.0	0.0	0.0	0.0	0.0
BAG1	573	symbol	H. sapiens	573	H. sapiens	0.0	0.0	0.0	0.0	0.0	0.0	0.0	0.0	0.0	0.0	0.0	0.0	0.0	0.0	0.0	0.0	0.0	0.0	0.0	1.0
PLXNA3	55558	symbol	H. sapiens	55558	H. sapiens	0.0	0.0	0.0	0.0	1.0	0.0	0.0	0.0	1.0	0.0	0.0	0.0	0.0	0.0	0.0	0.0	0.0	1.0	0.0	1.0
IPMK	253430	symbol	H. sapiens	253430	H. sapiens	0.0	0.0	0.0	0.0	0.0	0.0	0.0	0.0	0.0	0.0	0.0	0.0	0.0	0.0	0.0	0.0	0.0	0.0	0.0	0.0
UAP1	6675	symbol	H. sapiens	6675	H. sapiens	0.0	0.0	0.0	0.0	0.0	0.0	0.0	0.0	0.0	0.0	0.0	0.0	0.0	0.0	0.0	0.0	0.0	0.0	0.0	0.0
UGP2	7360	symbol	H. sapiens	7360	H. sapiens	0.0	0.0	1.0	0.0	0.0	0.0	0.0	0.0	0.0	0.0	0.0	0.0	0.0	1.0	0.0	0.0	0.0	0.0	0.0	0.0
UBR1	197131	symbol	H. sapiens	197131	H. sapiens	1.0	1.0	0.0	0.0	0.0	0.0	0.0	0.0	0.0	1.0	0.0	0.0	0.0	0.0	0.0	0.0	0.0	0.0	0.0	0.0
GRHL2	79977	symbol	H. sapiens	79977	H. sapiens	0.0	0.0	0.0	0.0	1.0	0.0	0.0	0.0	0.0	0.0	0.0	0.0	0.0	0.0	0.0	0.0	0.0	0.0	0.0	0.0
ATG4B	23192	symbol	H. sapiens	23192	H. sapiens	1.0	0.0	0.0	0.0	0.0	0.0	0.0	0.0	0.0	0.0	1.0	0.0	0.0	0.0	0.0	0.0	0.0	0.0	0.0	0.0
SHROOM3	57619	symbol	H. sapiens	57619	H. sapiens	0.0	0.0	0.0	0.0	0.0	0.0	0.0	0.0	1.0	0.0	0.0	0.0	0.0	0.0	1.0	0.0	0.0	0.0	0.0	0.0
ELF1	1997	symbol	H. sapiens	1997	H. sapiens	0.0	0.0	0.0	0.0	0.0	0.0	0.0	0.0	0.0	0.0	0.0	0.0	0.0	0.0	0.0	0.0	0.0	0.0	0.0	0.0
SULT1B1	27284	symbol	H. sapiens	27284	H. sapiens	0.0	0.0	0.0	0.0	0.0	0.0	0.0	0.0	0.0	0.0	0.0	0.0	0.0	0.0	0.0	0.0	0.0	0.0	0.0	0.0
GNA13	10672	symbol	H. sapiens	10672	H. sapiens	0.0	0.0	0.0	0.0	0.0	0.0	0.0	0.0	1.0	0.0	0.0	0.0	0.0	0.0	0.0	1.0	0.0	0.0	0.0	1.0
FEM1B	10116	symbol	H. sapiens	10116	H. sapiens	0.0	1.0	0.0	0.0	0.0	0.0	0.0	0.0	0.0	0.0	0.0	0.0	0.0	0.0	0.0	0.0	0.0	0.0	0.0	0.0
VARS2	57176	symbol	H. sapiens	57176	H. sapiens	0.0	0.0	0.0	0.0	0.0	0.0	0.0	0.0	0.0	0.0	0.0	0.0	0.0	0.0	0.0	0.0	1.0	0.0	0.0	0.0
LOC221442	221442	Gene_ID	H. sapiens	221442	H. sapiens	0.0	0.0	0.0	0.0	0.0	0.0	0.0	0.0	0.0	0.0	0.0	0.0	0.0	0.0	0.0	0.0	0.0	0.0	0.0	0.0
CDC42SE2	56990	symbol	H. sapiens	56990	H. sapiens	0.0	0.0	0.0	0.0	0.0	0.0	0.0	0.0	1.0	0.0	0.0	0.0	0.0	0.0	0.0	1.0	0.0	0.0	0.0	0.0
SLC12A7	10723	symbol	H. sapiens	10723	H. sapiens	0.0	0.0	0.0	0.0	1.0	0.0	0.0	0.0	1.0	0.0	0.0	0.0	0.0	0.0	0.0	0.0	0.0	0.0	0.0	0.0
ZBTB7C	201501	symbol	H. sapiens	201501	H. sapiens	0.0	0.0	0.0	0.0	0.0	0.0	0.0	0.0	0.0	0.0	0.0	0.0	0.0	0.0	0.0	0.0	0.0	0.0	0.0	0.0
ABI1	10006	symbol	H. sapiens	10006	H. sapiens	0.0	0.0	0.0	0.0	0.0	0.0	0.0	0.0	1.0	0.0	0.0	0.0	0.0	0.0	0.0	0.0	0.0	0.0	0.0	1.0
B3GNT5	84002	symbol	H. sapiens	84002	H. sapiens	0.0	0.0	0.0	0.0	0.0	0.0	0.0	0.0	0.0	0.0	0.0	0.0	0.0	0.0	0.0	0.0	0.0	0.0	1.0	0.0
FEN1	2237	symbol	H. sapiens	2237	H. sapiens	0.0	0.0	0.0	0.0	0.0	0.0	0.0	1.0	0.0	0.0	0.0	0.0	1.0	0.0	0.0	0.0	1.0	1.0	0.0	0.0
CDK10	8558	symbol	H. sapiens	8558	H. sapiens	0.0	0.0	0.0	0.0	1.0	0.0	0.0	0.0	1.0	0.0	0.0	0.0	1.0	0.0	0.0	0.0	0.0	0.0	0.0	0.0
NAPEPLD	222236	symbol	H. sapiens	222236	H. sapiens	0.0	0.0	0.0	0.0	0.0	0.0	1.0	0.0	0.0	0.0	0.0	0.0	0.0	0.0	0.0	0.0	1.0	0.0	1.0	0.0
CHMP1A	5119	symbol	H. sapiens	5119	H. sapiens	0.0	0.0	0.0	1.0	0.0	1.0	1.0	1.0	1.0	0.0	1.0	1.0	1.0	0.0	0.0	0.0	0.0	0.0	0.0	0.0
C14orf50	145376	gene_synonym	H. sapiens	145376	H. sapiens	0.0	0.0	0.0	0.0	0.0	0.0	0.0	0.0	0.0	0.0	0.0	0.0	0.0	0.0	0.0	0.0	1.0	0.0	0.0	0.0
OSBPL11	114885	symbol	H. sapiens	114885	H. sapiens	0.0	0.0	0.0	1.0	0.0	0.0	1.0	0.0	0.0	0.0	0.0	0.0	0.0	0.0	0.0	0.0	0.0	0.0	0.0	0.0
LOC729082	729082	Gene_ID	H. sapiens	729082	H. sapiens	0.0	0.0	0.0	0.0	0.0	0.0	0.0	0.0	0.0	0.0	0.0	0.0	0.0	0.0	0.0	0.0	0.0	0.0	0.0	0.0
XBP1	7494	symbol	H. sapiens	7494	H. sapiens	1.0	0.0	0.0	0.0	0.0	0.0	0.0	0.0	0.0	0.0	0.0	0.0	0.0	0.0	0.0	0.0	0.0	0.0	0.0	0.0
SPIRE2	84501	symbol	H. sapiens	84501	H. sapiens	0.0	0.0	0.0	1.0	0.0	1.0	0.0	1.0	1.0	0.0	0.0	0.0	0.0	0.0	0.0	0.0	0.0	1.0	0.0	0.0
LDOC1L	84247	gene_synonym	H. sapiens	84247	H. sapiens	0.0	0.0	0.0	0.0	0.0	0.0	0.0	0.0	0.0	0.0	0.0	0.0	0.0	0.0	0.0	0.0	0.0	0.0	0.0	0.0
EFNB2	1948	symbol	H. sapiens	1948	H. sapiens	0.0	0.0	0.0	0.0	1.0	0.0	0.0	0.0	1.0	0.0	0.0	0.0	0.0	0.0	0.0	0.0	0.0	0.0	0.0	0.0
CHCHD10	400916	symbol	H. sapiens	400916	H. sapiens	0.0	0.0	0.0	0.0	0.0	0.0	0.0	0.0	0.0	0.0	0.0	0.0	0.0	1.0	0.0	0.0	0.0	1.0	0.0	0.0
IMP3	55272	symbol	H. sapiens	55272	H. sapiens	0.0	0.0	0.0	0.0	0.0	0.0	0.0	0.0	0.0	0.0	0.0	0.0	0.0	0.0	0.0	0.0	0.0	0.0	0.0	0.0
TXNRD2	10587	symbol	H. sapiens	10587	H. sapiens	0.0	0.0	0.0	0.0	0.0	0.0	0.0	0.0	0.0	0.0	0.0	0.0	0.0	0.0	0.0	0.0	0.0	0.0	0.0	0.0
SAMD10	140700	symbol	H. sapiens	140700	H. sapiens	0.0	0.0	0.0	0.0	0.0	0.0	0.0	0.0	0.0	0.0	0.0	0.0	0.0	0.0	0.0	0.0	0.0	0.0	0.0	0.0
RAPGEF6	51735	symbol	H. sapiens	51735	H. sapiens	0.0	0.0	0.0	0.0	0.0	0.0	0.0	0.0	0.0	0.0	0.0	0.0	0.0	0.0	1.0	1.0	0.0	0.0	0.0	1.0
FAM96B	51647	gene_synonym	H. sapiens	51647	H. sapiens	0.0	0.0	0.0	0.0	0.0	0.0	0.0	1.0	0.0	0.0	0.0	0.0	0.0	0.0	1.0	0.0	0.0	0.0	0.0	0.0
PRCC	5546	symbol	H. sapiens	5546	H. sapiens	0.0	0.0	0.0	0.0	0.0	0.0	0.0	0.0	0.0	0.0	0.0	0.0	1.0	0.0	0.0	0.0	0.0	0.0	0.0	0.0

## Sheet: Enrichment
GroupID	Category	Term	Description	p-value	LogP	Log(q-value)	InTerm_InList	Genes	Symbols
1_Summary	GO Biological Processes	GO:0051603	proteolysis involved in cellular protein catabolic process	5.4025e-15	-14.2674	-9.91939	58/737	207,863,996,1942,3300,3416,4780,5611,5685,5887,7329,7337,7347,7398,7494,8451,8452,8453,8554,8881,9101,9525,9690,9960,10013,10613,10730,10755,10845,23190,23352,25820,26224,26263,28952,29979,51608,54472,54778,54894,55139,55230,55757,55829,56893,57448,64326,64682,80344,84640,89970,128866,130617,143384,165324,165918,197131,337867,129563,6642,23192,25837,27352,5208,5465,5899,8660,57535,90678,8797,1054…	AKT1,CBFA2T3,CDC27,EFNA1,DNAJB2,IDE,NFE2L2,DNAJC3,PSMA4,RAD23B,UBE2I,UBE3A,UCHL3,USP1,XBP1,CUL4A,CUL3,CUL2,PIAS1,CDC16,USP8,VPS4B,UBE3C,USP3,HDAC6,ERLIN1,YME1L1,GIPC1,CLPX,UBXN4,UBR4,ARIH1,FBXL3,FBXO22,CCDC22,UBQLN1,GET4,TOLLIP,RNF111,RNF43,ANKZF1,USP40,UGGT2,SELENOS,UBQLN4,BIRC6,COP1,ANAPC1,DCAF11,USP38,RSPRY1,CHMP4B,ZFAND2B,CACUL1,UBXN2A,RNF168,UBR1,UBAC2,DIS3L2,SNX1,ATG4B,RAB26,SGSM3,PFKFB2,PP…
1_Member	GO Biological Processes	GO:0051603	proteolysis involved in cellular protein catabolic process	5.4025e-15	-14.2674	-9.91939	58/737	207,863,996,1942,3300,3416,4780,5611,5685,5887,7329,7337,7347,7398,7494,8451,8452,8453,8554,8881,9101,9525,9690,9960,10013,10613,10730,10755,10845,23190,23352,25820,26224,26263,28952,29979,51608,54472,54778,54894,55139,55230,55757,55829,56893,57448,64326,64682,80344,84640,89970,128866,130617,143384,165324,165918,197131,337867	AKT1,CBFA2T3,CDC27,EFNA1,DNAJB2,IDE,NFE2L2,DNAJC3,PSMA4,RAD23B,UBE2I,UBE3A,UCHL3,USP1,XBP1,CUL4A,CUL3,CUL2,PIAS1,CDC16,USP8,VPS4B,UBE3C,USP3,HDAC6,ERLIN1,YME1L1,GIPC1,CLPX,UBXN4,UBR4,ARIH1,FBXL3,FBXO22,CCDC22,UBQLN1,GET4,TOLLIP,RNF111,RNF43,ANKZF1,USP40,UGGT2,SELENOS,UBQLN4,BIRC6,COP1,ANAPC1,DCAF11,USP38,RSPRY1,CHMP4B,ZFAND2B,CACUL1,UBXN2A,RNF168,UBR1,UBAC2
1_Member	GO Biological Processes	GO:0044257	cellular protein catabolic process	1.55087e-13	-12.8094	-8.76244	58/797	207,863,996,1942,3300,3416,4780,5611,5685,5887,7329,7337,7347,7398,7494,8451,8452,8453,8554,8881,9101,9525,9690,9960,10013,10613,10730,10755,10845,23190,23352,25820,26224,26263,28952,29979,51608,54472,54778,54894,55139,55230,55757,55829,56893,57448,64326,64682,80344,84640,89970,128866,130617,143384,165324,165918,197131,337867	AKT1,CBFA2T3,CDC27,EFNA1,DNAJB2,IDE,NFE2L2,DNAJC3,PSMA4,RAD23B,UBE2I,UBE3A,UCHL3,USP1,XBP1,CUL4A,CUL3,CUL2,PIAS1,CDC16,USP8,VPS4B,UBE3C,USP3,HDAC6,ERLIN1,YME1L1,GIPC1,CLPX,UBXN4,UBR4,ARIH1,FBXL3,FBXO22,CCDC22,UBQLN1,GET4,TOLLIP,RNF111,RNF43,ANKZF1,USP40,UGGT2,SELENOS,UBQLN4,BIRC6,COP1,ANAPC1,DCAF11,USP38,RSPRY1,CHMP4B,ZFAND2B,CACUL1,UBXN2A,RNF168,UBR1,UBAC2
1_Member	GO Biological Processes	GO:0043632	modification-dependent macromolecule catabolic process	6.00428e-12	-11.2215	-7.35065	49/659	207,863,996,3300,4780,5685,5887,7329,7337,7347,7398,7494,8451,8452,8453,8554,8881,9101,9525,9690,9960,10013,10613,10755,23190,23352,25820,26224,26263,28952,29979,54472,54778,54894,55139,55230,55829,56893,57448,64326,64682,80344,84640,129563,130617,143384,165324,165918,197131	AKT1,CBFA2T3,CDC27,DNAJB2,NFE2L2,PSMA4,RAD23B,UBE2I,UBE3A,UCHL3,USP1,XBP1,CUL4A,CUL3,CUL2,PIAS1,CDC16,USP8,VPS4B,UBE3C,USP3,HDAC6,ERLIN1,GIPC1,UBXN4,UBR4,ARIH1,FBXL3,FBXO22,CCDC22,UBQLN1,TOLLIP,RNF111,RNF43,ANKZF1,USP40,SELENOS,UBQLN4,BIRC6,COP1,ANAPC1,DCAF11,USP38,DIS3L2,ZFAND2B,CACUL1,UBXN2A,RNF168,UBR1
1_Member	GO Biological Processes	GO:0006511	ubiquitin-dependent protein catabolic process	8.19082e-12	-11.0867	-7.34072	48/642	207,863,996,3300,4780,5685,5887,7329,7337,7347,7398,7494,8451,8452,8453,8554,8881,9101,9525,9690,9960,10013,10613,10755,23190,23352,25820,26224,26263,28952,29979,54472,54778,54894,55139,55230,55829,56893,57448,64326,64682,80344,84640,130617,143384,165324,165918,197131	AKT1,CBFA2T3,CDC27,DNAJB2,NFE2L2,PSMA4,RAD23B,UBE2I,UBE3A,UCHL3,USP1,XBP1,CUL4A,CUL3,CUL2,PIAS1,CDC16,USP8,VPS4B,UBE3C,USP3,HDAC6,ERLIN1,GIPC1,UBXN4,UBR4,ARIH1,FBXL3,FBXO22,CCDC22,UBQLN1,TOLLIP,RNF111,RNF43,ANKZF1,USP40,SELENOS,UBQLN4,BIRC6,COP1,ANAPC1,DCAF11,USP38,ZFAND2B,CACUL1,UBXN2A,RNF168,UBR1
1_Member	GO Biological Processes	GO:0019941	modification-dependent protein catabolic process	1.13561e-11	-10.9448	-7.29573	48/648	207,863,996,3300,4780,5685,5887,7329,7337,7347,7398,7494,8451,8452,8453,8554,8881,9101,9525,9690,9960,10013,10613,10755,23190,23352,25820,26224,26263,28952,29979,54472,54778,54894,55139,55230,55829,56893,57448,64326,64682,80344,84640,130617,143384,165324,165918,197131	AKT1,CBFA2T3,CDC27,DNAJB2,NFE2L2,PSMA4,RAD23B,UBE2I,UBE3A,UCHL3,USP1,XBP1,CUL4A,CUL3,CUL2,PIAS1,CDC16,USP8,VPS4B,UBE3C,USP3,HDAC6,ERLIN1,GIPC1,UBXN4,UBR4,ARIH1,FBXL3,FBXO22,CCDC22,UBQLN1,TOLLIP,RNF111,RNF43,ANKZF1,USP40,SELENOS,UBQLN4,BIRC6,COP1,ANAPC1,DCAF11,USP38,ZFAND2B,CACUL1,UBXN2A,RNF168,UBR1
1_Member	GO Biological Processes	GO:0010498	proteasomal protein catabolic process	1.21286e-06	-5.91619	-3.17214	31/483	207,863,996,3300,4780,5685,5887,8451,8452,8453,8554,8881,10613,10755,23190,25820,26224,26263,29979,51608,55139,55757,55829,56893,64326,64682,80344,130617,165324,197131,337867	AKT1,CBFA2T3,CDC27,DNAJB2,NFE2L2,PSMA4,RAD23B,CUL4A,CUL3,CUL2,PIAS1,CDC16,ERLIN1,GIPC1,UBXN4,ARIH1,FBXL3,FBXO22,UBQLN1,GET4,ANKZF1,UGGT2,SELENOS,UBQLN4,COP1,ANAPC1,DCAF11,ZFAND2B,UBXN2A,UBR1,UBAC2
1_Member	GO Biological Processes	GO:0043161	proteasome-mediated ubiquitin-dependent protein catabolic process	2.5093e-06	-5.60045	-2.98483	28/426	207,863,996,3300,4780,5685,5887,8451,8452,8453,8554,8881,10613,10755,23190,25820,26224,26263,29979,55139,55829,56893,64326,64682,80344,130617,165324,197131	AKT1,CBFA2T3,CDC27,DNAJB2,NFE2L2,PSMA4,RAD23B,CUL4A,CUL3,CUL2,PIAS1,CDC16,ERLIN1,GIPC1,UBXN4,ARIH1,FBXL3,FBXO22,UBQLN1,ANKZF1,SELENOS,UBQLN4,COP1,ANAPC1,DCAF11,ZFAND2B,UBXN2A,UBR1
1_Member	GO Biological Processes	GO:2000058	regulation of ubiquitin-dependent protein catabolic process	4.95615e-05	-4.30486	-2.0213	14/163	207,863,3300,4780,5887,7337,8554,10755,25820,26263,28952,29979,56893,64326	AKT1,CBFA2T3,DNAJB2,NFE2L2,RAD23B,UBE3A,PIAS1,GIPC1,ARIH1,FBXO22,CCDC22,UBQLN1,UBQLN4,COP1
1_Member	GO Biological Processes	GO:0032434	regulation of proteasomal ubiquitin-dependent protein catabolic process	0.00010538	-3.97724	-1.82235	12/133	207,863,3300,4780,5887,8554,10755,25820,26263,29979,56893,64326	AKT1,CBFA2T3,DNAJB2,NFE2L2,RAD23B,PIAS1,GIPC1,ARIH1,FBXO22,UBQLN1,UBQLN4,COP1
1_Member	GO Biological Processes	GO:0042176	regulation of protein catabolic process	0.000208601	-3.68068	-1.59807	22/383	207,863,1942,3300,3416,4780,5887,6642,7337,8554,9101,10755,23192,25820,25837,26263,27352,28952,29979,56893,64326,165324	AKT1,CBFA2T3,EFNA1,DNAJB2,IDE,NFE2L2,RAD23B,SNX1,UBE3A,PIAS1,USP8,GIPC1,ATG4B,ARIH1,RAB26,FBXO22,SGSM3,CCDC22,UBQLN1,UBQLN4,COP1,UBXN2A
1_Member	GO Biological Processes	GO:2000060	positive regulation of ubiquitin-dependent protein catabolic process	0.000271863	-3.56565	-1.51501	10/106	207,863,3300,4780,8554,25820,26263,28952,29979,64326	AKT1,CBFA2T3,DNAJB2,NFE2L2,PIAS1,ARIH1,FBXO22,CCDC22,UBQLN1,COP1
1_Member	GO Biological Processes	GO:1903050	regulation of proteolysis involved in cellular protein catabolic process	0.000293282	-3.53271	-1.49195	15/216	207,863,1942,3300,4780,5887,7337,8554,10755,25820,26263,28952,29979,56893,64326	AKT1,CBFA2T3,EFNA1,DNAJB2,NFE2L2,RAD23B,UBE3A,PIAS1,GIPC1,ARIH1,FBXO22,CCDC22,UBQLN1,UBQLN4,COP1
1_Member	GO Biological Processes	GO:0032436	positive regulation of proteasomal ubiquitin-dependent protein catabolic process	0.000324862	-3.4883	-1.45987	9/89	207,863,3300,4780,8554,25820,26263,29979,64326	AKT1,CBFA2T3,DNAJB2,NFE2L2,PIAS1,ARIH1,FBXO22,UBQLN1,COP1
1_Member	GO Biological Processes	GO:1903052	positive regulation of proteolysis involved in cellular protein catabolic process	0.00120244	-2.91994	-1.08247	10/128	207,863,3300,4780,8554,25820,26263,28952,29979,64326	AKT1,CBFA2T3,DNAJB2,NFE2L2,PIAS1,ARIH1,FBXO22,CCDC22,UBQLN1,COP1
1_Member	GO Biological Processes	GO:1903362	regulation of cellular protein catabolic process	0.00137695	-2.86108	-1.04582	15/251	207,863,1942,3300,4780,5887,7337,8554,10755,25820,26263,28952,29979,56893,64326	AKT1,CBFA2T3,EFNA1,DNAJB2,NFE2L2,RAD23B,UBE3A,PIAS1,GIPC1,ARIH1,FBXO22,CCDC22,UBQLN1,UBQLN4,COP1
1_Member	GO Biological Processes	GO:0045732	positive regulation of protein catabolic process	0.00140176	-2.85333	-1.04187	14/226	207,863,3300,3416,4780,6642,8554,23192,25820,26263,27352,28952,29979,64326	AKT1,CBFA2T3,DNAJB2,IDE,NFE2L2,SNX1,PIAS1,ATG4B,ARIH1,FBXO22,SGSM3,CCDC22,UBQLN1,COP1
1_Member	GO Biological Processes	GO:1901800	positive regulation of proteasomal protein catabolic process	0.00141868	-2.84812	-1.03918	9/109	207,863,3300,4780,8554,25820,26263,29979,64326	AKT1,CBFA2T3,DNAJB2,NFE2L2,PIAS1,ARIH1,FBXO22,UBQLN1,COP1
1_Member	GO Biological Processes	GO:0061136	regulation of proteasomal protein catabolic process	0.0017852	-2.74831	-0.976642	12/182	207,863,3300,4780,5887,8554,10755,25820,26263,29979,56893,64326	AKT1,CBFA2T3,DNAJB2,NFE2L2,RAD23B,PIAS1,GIPC1,ARIH1,FBXO22,UBQLN1,UBQLN4,COP1
1_Member	GO Biological Processes	GO:1903364	positive regulation of cellular protein catabolic process	0.0040464	-2.39293	-0.743889	10/151	207,863,3300,4780,8554,25820,26263,28952,29979,64326	AKT1,CBFA2T3,DNAJB2,NFE2L2,PIAS1,ARIH1,FBXO22,CCDC22,UBQLN1,COP1
1_Member	GO Biological Processes	GO:0009896	positive regulation of catabolic process	0.00799971	-2.09693	-0.577272	20/451	207,863,3300,3416,4780,5208,5465,5899,6642,8554,8660,23192,25820,26263,27352,28952,29979,57535,64326,90678	AKT1,CBFA2T3,DNAJB2,IDE,NFE2L2,PFKFB2,PPARA,RALB,SNX1,PIAS1,IRS2,ATG4B,ARIH1,FBXO22,SGSM3,CCDC22,UBQLN1,ELAPOR1,COP1,LRSAM1
1_Member	GO Biological Processes	GO:0045862	positive regulation of proteolysis	0.0208243	-1.68143	-0.321529	16/371	207,863,1942,3300,4780,8554,8797,10541,10845,25820,26263,28952,29979,51065,51107,64326	AKT1,CBFA2T3,EFNA1,DNAJB2,NFE2L2,PIAS1,TNFRSF10A,ANP32B,CLPX,ARIH1,FBXO22,CCDC22,UBQLN1,RPS27L,APH1A,COP1
1_Member	GO Biological Processes	GO:0030162	regulation of proteolysis	0.0246663	-1.6079	-0.27224	27/737	207,863,1942,2621,3300,3416,4780,5062,5887,7337,8554,8797,8996,10013,10541,10755,10845,25820,26263,28952,29979,51065,51107,55795,56893,57448,64326	AKT1,CBFA2T3,EFNA1,GAS6,DNAJB2,IDE,NFE2L2,PAK2,RAD23B,UBE3A,PIAS1,TNFRSF10A,NOL3,HDAC6,ANP32B,GIPC1,CLPX,ARIH1,FBXO22,CCDC22,UBQLN1,RPS27L,APH1A,PCID2,UBQLN4,BIRC6,COP1
1_Member	GO Biological Processes	GO:0031331	positive regulation of cellular catabolic process	0.0280703	-1.55175	-0.235294	16/385	207,863,3300,4780,5208,5465,5899,8554,8660,25820,26263,28952,29979,57535,64326,90678	AKT1,CBFA2T3,DNAJB2,NFE2L2,PFKFB2,PPARA,RALB,PIAS1,IRS2,ARIH1,FBXO22,CCDC22,UBQLN1,ELAPOR1,COP1,LRSAM1
2_Summary	GO Cellular Components	GO:0140535	intracellular protein-containing complex	7.94904e-11	-10.0997	-6.52982	50/733	996,1653,2963,3300,3416,3981,4008,5428,5525,5534,5576,5685,5887,7337,7520,8451,8452,8453,8881,9125,9690,10910,10933,11091,23168,23191,25820,25940,26224,29979,54165,55208,55571,55578,56893,57223,64326,64682,80067,80218,80344,81488,83640,84289,123169,130617,151987,165918,197131,283742,102,2621,5611,5624,5861,7347,8766,9318,10116,26263,28952,53339,55175,64708,123228,140460,2342,5283,5287,7329,22938,…	CDC27,DDX1,GTF2F2,DNAJB2,IDE,LIG4,LMO7,POLG,PPP2R5A,PPP3R1,PRKAR2A,PSMA4,RAD23B,UBE3A,XRCC5,CUL4A,CUL3,CUL2,CDC16,CNOT9,UBE3C,SUGT1,MORF4L1,WDR5,RTF1,CYFIP1,ARIH1,FAM98A,FBXL3,UBQLN1,DCUN1D1,DCUN1D2,CNOT11,SUPT20H,UBQLN4,PPP4R3B,COP1,ANAPC1,DCAF17,NAA50,DCAF11,POLR2M,RAMAC,ING5,LEO1,ZFAND2B,PPP4R2,RNF168,UBR1,FAM98B,ADAM10,GAS6,DNAJC3,PROC,RAB1A,UCHL3,RAB11A,COPS2,FEM1B,FBXO22,CCDC22,BTBD1,KLHL11…
2_Member	GO Cellular Components	GO:0140535	intracellular protein-containing complex	7.94904e-11	-10.0997	-6.52982	50/733	996,1653,2963,3300,3416,3981,4008,5428,5525,5534,5576,5685,5887,7337,7520,8451,8452,8453,8881,9125,9690,10910,10933,11091,23168,23191,25820,25940,26224,29979,54165,55208,55571,55578,56893,57223,64326,64682,80067,80218,80344,81488,83640,84289,123169,130617,151987,165918,197131,283742	CDC27,DDX1,GTF2F2,DNAJB2,IDE,LIG4,LMO7,POLG,PPP2R5A,PPP3R1,PRKAR2A,PSMA4,RAD23B,UBE3A,XRCC5,CUL4A,CUL3,CUL2,CDC16,CNOT9,UBE3C,SUGT1,MORF4L1,WDR5,RTF1,CYFIP1,ARIH1,FAM98A,FBXL3,UBQLN1,DCUN1D1,DCUN1D2,CNOT11,SUPT20H,UBQLN4,PPP4R3B,COP1,ANAPC1,DCAF17,NAA50,DCAF11,POLR2M,RAMAC,ING5,LEO1,ZFAND2B,PPP4R2,RNF168,UBR1,FAM98B
2_Member	GO Biological Processes	GO:0043687	post-translational protein modification	3.35799e-07	-6.47392	-3.48764	27/362	102,2621,4008,5611,5624,5685,5861,7347,8451,8452,8453,8766,9318,10116,11091,26224,26263,28952,53339,54165,55175,64326,64708,80067,80344,123228,140460	ADAM10,GAS6,LMO7,DNAJC3,PROC,PSMA4,RAB1A,UCHL3,CUL4A,CUL3,CUL2,RAB11A,COPS2,FEM1B,WDR5,FBXL3,FBXO22,CCDC22,BTBD1,DCUN1D1,KLHL11,COP1,COPS7B,DCAF17,DCAF11,SENP8,ASB7
2_Member	GO Cellular Components	GO:1990234	transferase complex	3.46064e-05	-4.46084	-2.14626	38/767	996,2342,2963,4008,5283,5287,5428,5576,7329,8451,8452,8453,8881,10910,10933,11091,22938,23168,25820,26224,27013,51114,54165,55208,55578,64326,64682,79616,79677,80067,80218,80344,81488,83640,84289,123169,165918,197131	CDC27,FNTB,GTF2F2,LMO7,PIGH,PIK3C2B,POLG,PRKAR2A,UBE2I,CUL4A,CUL3,CUL2,CDC16,SUGT1,MORF4L1,WDR5,SNW1,RTF1,ARIH1,FBXL3,CNPPD1,ZDHHC9,DCUN1D1,DCUN1D2,SUPT20H,COP1,ANAPC1,CCNJL,SMC6,DCAF17,NAA50,DCAF11,POLR2M,RAMAC,ING5,LEO1,RNF168,UBR1
2_Member	GO Cellular Components	GO:0000151	ubiquitin ligase complex	0.000812358	-3.09025	-1.20163	17/289	996,4008,8451,8452,8453,8881,10910,25820,26224,54165,55208,64326,64682,80067,80344,165918,197131	CDC27,LMO7,CUL4A,CUL3,CUL2,CDC16,SUGT1,ARIH1,FBXL3,DCUN1D1,DCUN1D2,COP1,ANAPC1,DCAF17,DCAF11,RNF168,UBR1
2_Member	GO Cellular Components	GO:0031461	cullin-RING ubiquitin ligase complex	0.00238665	-2.62221	-0.894335	11/164	996,8451,8452,8453,8881,25820,26224,64326,64682,80067,80344	CDC27,CUL4A,CUL3,CUL2,CDC16,ARIH1,FBXL3,COP1,ANAPC1,DCAF17,DCAF11
3_Summary	GO Biological Processes	GO:0044262	cellular carbohydrate metabolic process	7.04785e-10	-9.15194	-5.64903	28/289	207,863,1609,2585,2820,3099,3170,5208,5465,5500,5903,6097,7360,8660,8864,9611,9677,10331,10380,10776,11091,51094,55829,57223,80183,80201,192134,197258,3419,3767,4124,7841,9761,10762,23729,51005,55808,390637,2224,2672,5685,9453,10613,10654,64801,134429,144811,171425,375,5525,7296,9110	AKT1,CBFA2T3,DGKQ,GALK2,GPD2,HK2,FOXA2,PFKFB2,PPARA,PPP1CB,RANBP2,RORC,UGP2,IRS2,PER2,NCOR1,PPIP5K1,B3GNT3,BPNT1,ARPP19,WDR5,ADIPOR1,SELENOS,PPP4R3B,RUBCNL,HKDC1,B3GNT6,FCSK,IDH3A,KCNJ11,MAN2A1,MOGS,MLEC,NUP50,SHPK,AMDHD2,ST6GALNAC1,GDPGP1,FDPS,GFI1,PSMA4,GGPS1,ERLIN1,PMVK,ARV1,STARD4,LACC1,CLYBL,ARF1,PPP2R5A,TXNRD1,MTMR4
3_Member	GO Biological Processes	GO:0044262	cellular carbohydrate metabolic process	7.04785e-10	-9.15194	-5.64903	28/289	207,863,1609,2585,2820,3099,3170,5208,5465,5500,5903,6097,7360,8660,8864,9611,9677,10331,10380,10776,11091,51094,55829,57223,80183,80201,192134,197258	AKT1,CBFA2T3,DGKQ,GALK2,GPD2,HK2,FOXA2,PFKFB2,PPARA,PPP1CB,RANBP2,RORC,UGP2,IRS2,PER2,NCOR1,PPIP5K1,B3GNT3,BPNT1,ARPP19,WDR5,ADIPOR1,SELENOS,PPP4R3B,RUBCNL,HKDC1,B3GNT6,FCSK
3_Member	GO Biological Processes	GO:0010675	regulation of cellular carbohydrate metabolic process	9.18591e-08	-7.03688	-3.84767	17/144	207,863,1609,3170,5208,5465,5500,5903,6097,8660,9611,10776,11091,51094,55829,57223,80183	AKT1,CBFA2T3,DGKQ,FOXA2,PFKFB2,PPARA,PPP1CB,RANBP2,RORC,IRS2,NCOR1,ARPP19,WDR5,ADIPOR1,SELENOS,PPP4R3B,RUBCNL
3_Member	GO Biological Processes	GO:0010906	regulation of glucose metabolic process	2.19842e-07	-6.65789	-3.56666	15/119	207,1609,3170,5208,5465,5500,5903,6097,8660,10776,11091,51094,55829,57223,80183	AKT1,DGKQ,FOXA2,PFKFB2,PPARA,PPP1CB,RANBP2,RORC,IRS2,ARPP19,WDR5,ADIPOR1,SELENOS,PPP4R3B,RUBCNL
3_Member	GO Biological Processes	GO:0005975	carbohydrate metabolic process	2.46367e-07	-6.60842	-3.56666	38/620	207,863,1609,2585,2820,3099,3170,3419,3767,4124,5208,5465,5500,5903,6097,7360,7841,8660,8864,9611,9677,9761,10331,10380,10762,10776,11091,23729,51005,51094,55808,55829,57223,80183,80201,192134,197258,390637	AKT1,CBFA2T3,DGKQ,GALK2,GPD2,HK2,FOXA2,IDH3A,KCNJ11,MAN2A1,PFKFB2,PPARA,PPP1CB,RANBP2,RORC,UGP2,MOGS,IRS2,PER2,NCOR1,PPIP5K1,MLEC,B3GNT3,BPNT1,NUP50,ARPP19,WDR5,SHPK,AMDHD2,ADIPOR1,ST6GALNAC1,SELENOS,PPP4R3B,RUBCNL,HKDC1,B3GNT6,FCSK,GDPGP1
3_Member	GO Biological Processes	GO:0019318	hexose metabolic process	2.5559e-07	-6.59246	-3.56666	22/250	207,1609,2585,3099,3170,3767,4124,5208,5465,5500,5903,6097,8660,8864,10776,11091,51094,55829,57223,80183,80201,390637	AKT1,DGKQ,GALK2,HK2,FOXA2,KCNJ11,MAN2A1,PFKFB2,PPARA,PPP1CB,RANBP2,RORC,IRS2,PER2,ARPP19,WDR5,ADIPOR1,SELENOS,PPP4R3B,RUBCNL,HKDC1,GDPGP1
3_Member	GO Biological Processes	GO:0005996	monosaccharide metabolic process	1.07265e-06	-5.96954	-3.17214	22/272	207,1609,2585,3099,3170,3767,4124,5208,5465,5500,5903,6097,8660,8864,10776,11091,51094,55829,57223,80183,80201,390637	AKT1,DGKQ,GALK2,HK2,FOXA2,KCNJ11,MAN2A1,PFKFB2,PPARA,PPP1CB,RANBP2,RORC,IRS2,PER2,ARPP19,WDR5,ADIPOR1,SELENOS,PPP4R3B,RUBCNL,HKDC1,GDPGP1
3_Member	GO Biological Processes	GO:0006006	glucose metabolic process	1.09351e-06	-5.96118	-3.17214	19/210	207,1609,3099,3170,3767,5208,5465,5500,5903,6097,8660,8864,10776,11091,51094,55829,57223,80183,390637	AKT1,DGKQ,HK2,FOXA2,KCNJ11,PFKFB2,PPARA,PPP1CB,RANBP2,RORC,IRS2,PER2,ARPP19,WDR5,ADIPOR1,SELENOS,PPP4R3B,RUBCNL,GDPGP1
3_Member	GO Biological Processes	GO:0006109	regulation of carbohydrate metabolic process	3.42528e-06	-5.4653	-2.89544	18/206	207,863,1609,3170,5208,5465,5500,5903,6097,8660,9611,10762,10776,11091,51094,55829,57223,80183	AKT1,CBFA2T3,DGKQ,FOXA2,PFKFB2,PPARA,PPP1CB,RANBP2,RORC,IRS2,NCOR1,NUP50,ARPP19,WDR5,ADIPOR1,SELENOS,PPP4R3B,RUBCNL
3_Member	GO Biological Processes	GO:0062012	regulation of small molecule metabolic process	4.26019e-06	-5.37057	-2.86141	28/438	207,863,1609,2224,2672,3170,5208,5465,5500,5685,5903,6097,8660,9453,9611,10613,10654,10762,10776,11091,51094,55829,57223,64801,80183,134429,144811,171425	AKT1,CBFA2T3,DGKQ,FDPS,GFI1,FOXA2,PFKFB2,PPARA,PPP1CB,PSMA4,RANBP2,RORC,IRS2,GGPS1,NCOR1,ERLIN1,PMVK,NUP50,ARPP19,WDR5,ADIPOR1,SELENOS,PPP4R3B,ARV1,RUBCNL,STARD4,LACC1,CLYBL
3_Member	GO Biological Processes	GO:0043255	regulation of carbohydrate biosynthetic process	0.000119641	-3.92212	-1.77551	10/96	207,1609,5465,5500,5903,8660,10776,11091,55829,57223	AKT1,DGKQ,PPARA,PPP1CB,RANBP2,IRS2,ARPP19,WDR5,SELENOS,PPP4R3B
3_Member	GO Biological Processes	GO:0006111	regulation of gluconeogenesis	0.000134277	-3.872	-1.73092	7/47	1609,5465,5903,10776,11091,55829,57223	DGKQ,PPARA,RANBP2,ARPP19,WDR5,SELENOS,PPP4R3B
3_Member	GO Biological Processes	GO:0016051	carbohydrate biosynthetic process	0.000216491	-3.66456	-1.59071	15/210	207,1609,5465,5500,5903,7360,8660,8864,10331,10776,11091,55808,55829,57223,192134	AKT1,DGKQ,PPARA,PPP1CB,RANBP2,UGP2,IRS2,PER2,B3GNT3,ARPP19,WDR5,ST6GALNAC1,SELENOS,PPP4R3B,B3GNT6
3_Member	GO Biological Processes	GO:0045722	positive regulation of gluconeogenesis	0.000386694	-3.41263	-1.40108	4/15	5465,10776,11091,57223	PPARA,ARPP19,WDR5,PPP4R3B
3_Member	GO Biological Processes	GO:0010907	positive regulation of glucose metabolic process	0.000447986	-3.34874	-1.35675	6/41	207,5465,8660,10776,11091,57223	AKT1,PPARA,IRS2,ARPP19,WDR5,PPP4R3B
3_Member	GO Biological Processes	GO:0006094	gluconeogenesis	0.001394	-2.85574	-1.04302	8/88	1609,5465,5903,8864,10776,11091,55829,57223	DGKQ,PPARA,RANBP2,PER2,ARPP19,WDR5,SELENOS,PPP4R3B
3_Member	GO Biological Processes	GO:0019319	hexose biosynthetic process	0.00172977	-2.76201	-0.98803	8/91	1609,5465,5903,8864,10776,11091,55829,57223	DGKQ,PPARA,RANBP2,PER2,ARPP19,WDR5,SELENOS,PPP4R3B
3_Member	GO Biological Processes	GO:0010676	positive regulation of cellular carbohydrate metabolic process	0.00196969	-2.7056	-0.948655	6/54	207,5465,8660,10776,11091,57223	AKT1,PPARA,IRS2,ARPP19,WDR5,PPP4R3B
3_Member	GO Biological Processes	GO:0019216	regulation of lipid metabolic process	0.00227252	-2.64349	-0.910377	20/402	207,375,1609,2224,2672,5465,5525,6097,7296,8660,9110,9453,9611,10613,10654,51094,57223,64801,80183,134429	AKT1,ARF1,DGKQ,FDPS,GFI1,PPARA,PPP2R5A,RORC,TXNRD1,IRS2,MTMR4,GGPS1,NCOR1,ERLIN1,PMVK,ADIPOR1,PPP4R3B,ARV1,RUBCNL,STARD4
3_Member	GO Biological Processes	GO:0046364	monosaccharide biosynthetic process	0.00259123	-2.58649	-0.873068	8/97	1609,5465,5903,8864,10776,11091,55829,57223	DGKQ,PPARA,RANBP2,PER2,ARPP19,WDR5,SELENOS,PPP4R3B
3_Member	GO Biological Processes	GO:0045913	positive regulation of carbohydrate metabolic process	0.00294689	-2.53064	-0.831977	7/78	207,5208,5465,8660,10776,11091,57223	AKT1,PFKFB2,PPARA,IRS2,ARPP19,WDR5,PPP4R3B
3_Member	GO Biological Processes	GO:0062013	positive regulation of small molecule metabolic process	0.00787543	-2.10373	-0.581139	9/141	207,5208,5465,8660,10776,11091,57223,134429,171425	AKT1,PFKFB2,PPARA,IRS2,ARPP19,WDR5,PPP4R3B,STARD4,CLYBL
4_Summary	GO Biological Processes	GO:0051301	cell division	1.25813e-09	-8.90028	-5.46178	42/600	311,375,598,996,2029,3981,3993,5119,5500,5899,6242,6683,7329,8452,8766,8881,9101,9525,10096,10097,10617,10755,10776,10890,10899,11113,11243,23172,28514,51652,55055,55142,55660,57448,64682,79866,84501,89958,121441,128866,129563,151246,1182,51534,55111,84067,5861,8773,9392,51552,55204,55647,80183,80208,89866,90411,90678,283489,9611,10426,27229,114791,3916,10013,540,5604,28956,57535,114885,7517,2698…	ANXA11,ARF1,BCL2L1,CDC27,ENSA,LIG4,LLGL2,CHMP1A,PPP1CB,RALB,RTKN,SPAST,UBE2I,CUL3,RAB11A,CDC16,USP8,VPS4B,ACTR3,ACTR2,STAMBP,GIPC1,ARPP19,RAB10,JTB,CIT,PMF1,ABRAXAS2,DLL1,CHMP3,ZWILCH,HAUS2,PRPF40A,BIRC6,ANAPC1,BORA,SPIRE2,SAPCD2,NEDD1,CHMP4B,DIS3L2,SGO2,CLCN3,VTA1,PLEKHJ1,FHIP1B,RAB1A,SNAP23,TGFBRAP1,RAB14,GOLPH3L,RAB20,RUBCNL,SPG11,SEC16B,MCFD2,LRSAM1,CHAMP1,NCOR1,TUBGCP3,TUBGCP4,TUBGCP5,LAMP1,…
4_Member	GO Biological Processes	GO:0051301	cell division	1.25813e-09	-8.90028	-5.46178	42/600	311,375,598,996,2029,3981,3993,5119,5500,5899,6242,6683,7329,8452,8766,8881,9101,9525,10096,10097,10617,10755,10776,10890,10899,11113,11243,23172,28514,51652,55055,55142,55660,57448,64682,79866,84501,89958,121441,128866,129563,151246	ANXA11,ARF1,BCL2L1,CDC27,ENSA,LIG4,LLGL2,CHMP1A,PPP1CB,RALB,RTKN,SPAST,UBE2I,CUL3,RAB11A,CDC16,USP8,VPS4B,ACTR3,ACTR2,STAMBP,GIPC1,ARPP19,RAB10,JTB,CIT,PMF1,ABRAXAS2,DLL1,CHMP3,ZWILCH,HAUS2,PRPF40A,BIRC6,ANAPC1,BORA,SPIRE2,SAPCD2,NEDD1,CHMP4B,DIS3L2,SGO2
4_Member	GO Biological Processes	GO:0000910	cytokinesis	1.3946e-09	-8.85555	-5.46178	21/171	311,375,598,5119,6242,6683,8452,8766,9101,9525,10096,10097,10617,10755,10899,11113,51652,55660,57448,84501,128866	ANXA11,ARF1,BCL2L1,CHMP1A,RTKN,SPAST,CUL3,RAB11A,USP8,VPS4B,ACTR3,ACTR2,STAMBP,GIPC1,JTB,CIT,CHMP3,PRPF40A,BIRC6,SPIRE2,CHMP4B
4_Member	GO Biological Processes	GO:0061640	cytoskeleton-dependent cytokinesis	1.14425e-07	-6.94148	-3.79759	14/98	375,5119,6242,6683,9101,9525,10096,10097,10617,10899,11113,51652,84501,128866	ARF1,CHMP1A,RTKN,SPAST,USP8,VPS4B,ACTR3,ACTR2,STAMBP,JTB,CIT,CHMP3,SPIRE2,CHMP4B
4_Member	GO Biological Processes	GO:0032506	cytokinetic process	2.51394e-07	-6.59964	-3.56666	9/38	311,375,5119,6242,6683,9525,51652,84501,128866	ANXA11,ARF1,CHMP1A,RTKN,SPAST,VPS4B,CHMP3,SPIRE2,CHMP4B
4_Member	GO Biological Processes	GO:0000281	mitotic cytokinesis	9.84627e-07	-6.00673	-3.19019	11/70	375,5119,6242,6683,9101,9525,10617,10899,11113,51652,128866	ARF1,CHMP1A,RTKN,SPAST,USP8,VPS4B,STAMBP,JTB,CIT,CHMP3,CHMP4B
4_Member	GO Biological Processes	GO:0007032	endosome organization	2.47497e-05	-4.60643	-2.24069	10/80	1182,5119,8766,9101,9525,51534,51652,55111,84067,128866	CLCN3,CHMP1A,RAB11A,USP8,VPS4B,VTA1,CHMP3,PLEKHJ1,FHIP1B,CHMP4B
4_Member	GO Biological Processes	GO:0016050	vesicle organization	3.55162e-05	-4.44957	-2.14295	22/339	375,1182,5119,5861,8452,8766,8773,9101,9392,9525,51534,51552,51652,55111,55204,55647,80183,80208,84067,89866,90411,128866	ARF1,CLCN3,CHMP1A,RAB1A,CUL3,RAB11A,SNAP23,USP8,TGFBRAP1,VPS4B,VTA1,RAB14,CHMP3,PLEKHJ1,GOLPH3L,RAB20,RUBCNL,SPG11,FHIP1B,SEC16B,MCFD2,CHMP4B
4_Member	GO Biological Processes	GO:0046755	viral budding	3.94041e-05	-4.40446	-2.10566	6/27	5119,9525,51534,51652,90678,128866	CHMP1A,VPS4B,VTA1,CHMP3,LRSAM1,CHMP4B
4_Member	GO Biological Processes	GO:0019068	virion assembly	5.44768e-05	-4.26379	-1.98888	7/41	5119,5861,9525,51534,51652,90678,128866	CHMP1A,RAB1A,VPS4B,VTA1,CHMP3,LRSAM1,CHMP4B
4_Member	GO Biological Processes	GO:0036258	multivesicular body assembly	7.42716e-05	-4.12918	-1.90502	6/30	5119,8766,9525,51534,51652,128866	CHMP1A,RAB11A,VPS4B,VTA1,CHMP3,CHMP4B
4_Member	GO Biological Processes	GO:0036257	multivesicular body organization	9.02073e-05	-4.04476	-1.86406	6/31	5119,8766,9525,51534,51652,128866	CHMP1A,RAB11A,VPS4B,VTA1,CHMP3,CHMP4B
4_Member	GO Biological Processes	GO:0051303	establishment of chromosome localization	0.000174146	-3.75909	-1.65411	9/82	5119,8452,8766,9525,10096,10097,51652,128866,283489	CHMP1A,CUL3,RAB11A,VPS4B,ACTR3,ACTR2,CHMP3,CHMP4B,CHAMP1
4_Member	GO Biological Processes	GO:1902410	mitotic cytokinetic process	0.000198901	-3.70136	-1.61103	5/23	375,5119,9525,51652,128866	ARF1,CHMP1A,VPS4B,CHMP3,CHMP4B
4_Member	GO Biological Processes	GO:0050000	chromosome localization	0.000209536	-3.67874	-1.59807	9/84	5119,8452,8766,9525,10096,10097,51652,128866,283489	CHMP1A,CUL3,RAB11A,VPS4B,ACTR3,ACTR2,CHMP3,CHMP4B,CHAMP1
4_Member	GO Biological Processes	GO:0007080	mitotic metaphase plate congression	0.00029006	-3.53751	-1.49269	7/53	5119,8452,8766,9525,51652,128866,283489	CHMP1A,CUL3,RAB11A,VPS4B,CHMP3,CHMP4B,CHAMP1
4_Member	GO Biological Processes	GO:0051225	spindle assembly	0.000488904	-3.31078	-1.33568	11/135	5119,8766,9525,9611,10426,23172,27229,51652,55142,114791,128866	CHMP1A,RAB11A,VPS4B,NCOR1,TUBGCP3,ABRAXAS2,TUBGCP4,CHMP3,HAUS2,TUBGCP5,CHMP4B
4_Member	GO Biological Processes	GO:0061952	midbody abscission	0.000648563	-3.18805	-1.25334	4/17	5119,9525,51652,128866	CHMP1A,VPS4B,CHMP3,CHMP4B
4_Member	GO Cellular Components	GO:0005771	multivesicular body	0.000766164	-3.11568	-1.21091	7/62	3916,5119,8766,10013,51534,51652,128866	LAMP1,CHMP1A,RAB11A,HDAC6,VTA1,CHMP3,CHMP4B
4_Member	GO Biological Processes	GO:0032509	endosome transport via multivesicular body sorting pathway	0.000854952	-3.06806	-1.18839	5/31	5119,9525,51534,51652,128866	CHMP1A,VPS4B,VTA1,CHMP3,CHMP4B
4_Member	GO Biological Processes	GO:0051310	metaphase plate congression	0.00122021	-2.91356	-1.07743	7/67	5119,8452,8766,9525,51652,128866,283489	CHMP1A,CUL3,RAB11A,VPS4B,CHMP3,CHMP4B,CHAMP1
4_Member	GO Biological Processes	GO:1901673	regulation of mitotic spindle assembly	0.00124576	-2.90457	-1.0711	4/20	5119,9525,51652,128866	CHMP1A,VPS4B,CHMP3,CHMP4B
4_Member	GO Cellular Components	GO:0005770	late endosome	0.00128023	-2.89271	-1.06367	16/275	375,540,1182,3916,5119,5604,8766,9525,10013,28956,51534,51552,51652,57535,114885,128866	ARF1,ATP7B,CLCN3,LAMP1,CHMP1A,MAP2K1,RAB11A,VPS4B,HDAC6,LAMTOR2,VTA1,RAB14,CHMP3,ELAPOR1,OSBPL11,CHMP4B
4_Member	GO Biological Processes	GO:0007051	spindle organization	0.00152378	-2.81708	-1.03076	13/203	5119,6683,8766,9525,9611,10426,23172,27229,51652,55142,79866,114791,128866	CHMP1A,SPAST,RAB11A,VPS4B,NCOR1,TUBGCP3,ABRAXAS2,TUBGCP4,CHMP3,HAUS2,BORA,TUBGCP5,CHMP4B
4_Member	GO Biological Processes	GO:1904896	ESCRT complex disassembly	0.00152588	-2.81648	-1.03076	3/10	5119,9525,51534	CHMP1A,VPS4B,VTA1
4_Member	GO Biological Processes	GO:1904903	ESCRT III complex disassembly	0.00152588	-2.81648	-1.03076	3/10	5119,9525,51534	CHMP1A,VPS4B,VTA1
4_Member	GO Biological Processes	GO:0039702	viral budding via host ESCRT complex	0.00180954	-2.74243	-0.975345	4/22	5119,9525,51652,128866	CHMP1A,VPS4B,CHMP3,CHMP4B
4_Member	GO Biological Processes	GO:0060236	regulation of mitotic spindle organization	0.00194482	-2.71112	-0.953059	5/37	5119,9525,51652,79866,128866	CHMP1A,VPS4B,CHMP3,BORA,CHMP4B
4_Member	GO Cellular Components	GO:0000815	ESCRT III complex	0.00206019	-2.68609	-0.937964	3/11	5119,51652,128866	CHMP1A,CHMP3,CHMP4B
4_Member	GO Biological Processes	GO:0071985	multivesicular body sorting pathway	0.00219515	-2.65854	-0.921184	5/38	5119,9525,51534,51652,128866	CHMP1A,VPS4B,VTA1,CHMP3,CHMP4B
4_Member	GO Biological Processes	GO:0045324	late endosome to vacuole transport	0.00295337	-2.52968	-0.831977	4/25	5119,51534,51652,128866	CHMP1A,VTA1,CHMP3,CHMP4B
4_Member	GO Biological Processes	GO:0090224	regulation of spindle organization	0.00308677	-2.5105	-0.818581	5/41	5119,9525,51652,79866,128866	CHMP1A,VPS4B,CHMP3,BORA,CHMP4B
4_Member	GO Biological Processes	GO:0090169	regulation of spindle assembly	0.00394268	-2.40421	-0.748161	4/27	5119,9525,51652,128866	CHMP1A,VPS4B,CHMP3,CHMP4B
4_Member	GO Biological Processes	GO:0010824	regulation of centrosome duplication	0.00421365	-2.37534	-0.731641	5/44	5119,7517,9525,51652,128866	CHMP1A,XRCC3,VPS4B,CHMP3,CHMP4B
4_Member	GO Biological Processes	GO:1902188	positive regulation of viral release from host cell	0.00430365	-2.36616	-0.731641	3/14	9525,51652,128866	VPS4B,CHMP3,CHMP4B
4_Member	GO Biological Processes	GO:0007034	vacuolar transport	0.00464715	-2.33281	-0.71106	10/154	375,3916,5119,9392,9525,26985,51534,51652,84067,128866	ARF1,LAMP1,CHMP1A,TGFBRAP1,VPS4B,AP3M1,VTA1,CHMP3,FHIP1B,CHMP4B
4_Member	GO Biological Processes	GO:1902186	regulation of viral release from host cell	0.00513469	-2.28949	-0.681496	4/29	9525,51652,81559,128866	VPS4B,CHMP3,TRIM11,CHMP4B
4_Member	GO Biological Processes	GO:0046605	regulation of centrosome cycle	0.00613575	-2.21213	-0.636442	5/48	5119,7517,9525,51652,128866	CHMP1A,XRCC3,VPS4B,CHMP3,CHMP4B
4_Member	GO Biological Processes	GO:0090307	mitotic spindle assembly	0.00627209	-2.20259	-0.634808	6/68	5119,8766,9525,23172,51652,128866	CHMP1A,RAB11A,VPS4B,ABRAXAS2,CHMP3,CHMP4B
4_Member	GO Biological Processes	GO:0070507	regulation of microtubule cytoskeleton organization	0.0071974	-2.14282	-0.600133	9/139	5119,6683,9525,10013,11186,24139,51652,79866,128866	CHMP1A,SPAST,VPS4B,HDAC6,RASSF1,EML2,CHMP3,BORA,CHMP4B
4_Member	GO Biological Processes	GO:1903902	positive regulation of viral life cycle	0.00733981	-2.13432	-0.599216	4/32	9525,51652,81559,128866	VPS4B,CHMP3,TRIM11,CHMP4B
4_Member	GO Biological Processes	GO:0019076	viral release from host cell	0.00819395	-2.08651	-0.572915	4/33	9525,51652,81559,128866	VPS4B,CHMP3,TRIM11,CHMP4B
4_Member	GO Biological Processes	GO:0035890	exit from host	0.00819395	-2.08651	-0.572915	4/33	9525,51652,81559,128866	VPS4B,CHMP3,TRIM11,CHMP4B
4_Member	GO Biological Processes	GO:0035891	exit from host cell	0.00819395	-2.08651	-0.572915	4/33	9525,51652,81559,128866	VPS4B,CHMP3,TRIM11,CHMP4B
4_Member	GO Biological Processes	GO:0000226	microtubule cytoskeleton organization	0.00865652	-2.06266	-0.558088	25/610	3993,5119,6683,7517,8766,9148,9525,9611,9768,10013,10426,11186,23093,23172,24139,26160,27229,51652,55142,79866,84501,89958,90060,114791,128866	LLGL2,CHMP1A,SPAST,XRCC3,RAB11A,NEURL1,VPS4B,NCOR1,PCLAF,HDAC6,TUBGCP3,RASSF1,TTLL5,ABRAXAS2,EML2,IFT172,TUBGCP4,CHMP3,HAUS2,BORA,SPIRE2,SAPCD2,CCDC120,TUBGCP5,CHMP4B
4_Member	GO Biological Processes	GO:0007052	mitotic spindle organization	0.00974276	-2.01132	-0.530773	8/121	5119,6683,8766,9525,23172,51652,79866,128866	CHMP1A,SPAST,RAB11A,VPS4B,ABRAXAS2,CHMP3,BORA,CHMP4B
4_Member	GO Biological Processes	GO:1902850	microtubule cytoskeleton organization involved in mitosis	0.00978313	-2.00952	-0.530741	9/146	5119,6683,8766,9525,23172,51652,79866,89958,128866	CHMP1A,SPAST,RAB11A,VPS4B,ABRAXAS2,CHMP3,BORA,SAPCD2,CHMP4B
4_Member	GO Biological Processes	GO:0006997	nucleus organization	0.0128039	-1.89266	-0.453579	8/127	3020,5119,6683,9525,26135,51652,128866,165324	H3-3A,CHMP1A,SPAST,VPS4B,SERBP1,CHMP3,CHMP4B,UBXN2A
4_Member	GO Biological Processes	GO:1990182	exosomal secretion	0.0138572	-1.85833	-0.430958	3/21	8766,9525,51652	RAB11A,VPS4B,CHMP3
4_Member	GO Biological Processes	GO:0097734	extracellular exosome biogenesis	0.0157594	-1.80246	-0.393966	3/22	8766,9525,51652	RAB11A,VPS4B,CHMP3
4_Member	GO Biological Processes	GO:0140112	extracellular vesicle biogenesis	0.0199828	-1.69934	-0.334507	3/24	8766,9525,51652	RAB11A,VPS4B,CHMP3
4_Member	GO Biological Processes	GO:0007041	lysosomal transport	0.0200256	-1.69841	-0.334029	7/112	375,3916,9392,9525,26985,51652,84067	ARF1,LAMP1,TGFBRAP1,VPS4B,AP3M1,CHMP3,FHIP1B
4_Member	GO Cellular Components	GO:0031902	late endosome membrane	0.0217617	-1.66231	-0.306048	8/140	1182,3916,9525,28956,51652,57535,114885,128866	CLCN3,LAMP1,VPS4B,LAMTOR2,CHMP3,ELAPOR1,OSBPL11,CHMP4B
4_Member	GO Biological Processes	GO:0032886	regulation of microtubule-based process	0.0242306	-1.61564	-0.275538	11/227	3916,5119,6683,7517,9525,10013,11186,24139,51652,79866,128866	LAMP1,CHMP1A,SPAST,XRCC3,VPS4B,HDAC6,RASSF1,EML2,CHMP3,BORA,CHMP4B
4_Member	GO Cellular Components	GO:0036452	ESCRT complex	0.0273709	-1.56271	-0.242757	3/27	5119,51652,128866	CHMP1A,CHMP3,CHMP4B
4_Member	GO Biological Processes	GO:0051298	centrosome duplication	0.0329108	-1.48266	-0.186603	5/73	5119,7517,9525,51652,128866	CHMP1A,XRCC3,VPS4B,CHMP3,CHMP4B
4_Member	GO Biological Processes	GO:0007098	centrosome cycle	0.0404572	-1.393	-0.127777	7/130	5119,7517,9525,9768,51652,55142,128866	CHMP1A,XRCC3,VPS4B,PCLAF,CHMP3,HAUS2,CHMP4B
4_Member	GO Biological Processes	GO:0008333	endosome to lysosome transport	0.0425576	-1.37102	-0.113621	4/54	9392,9525,51652,84067	TGFBRAP1,VPS4B,CHMP3,FHIP1B
5_Summary	GO Biological Processes	GO:0031344	regulation of cell projection organization	5.45102e-09	-8.26352	-4.91551	43/655	102,207,1942,1948,2672,4780,5062,5205,5364,5604,5753,5780,5909,6239,7337,8428,8558,8766,8826,8874,9148,9175,9742,9760,10083,10096,10097,10109,10787,11344,23191,25791,25940,27020,27352,51104,55558,55604,57533,64284,64787,118813,150696,474,1945,3549,4756,5818,5861,6683,6768,8452,8660,10013,10890,10939,23094,50488,57111,79977,80208,284656,286262,6642,7368,8437,50618,56947,8443,29766,3981,4124,5624,7…	ADAM10,AKT1,EFNA1,EFNB2,GFI1,NFE2L2,PAK2,ATP8B1,PLXNB1,MAP2K1,PTK6,PTPN9,RAP1GAP,RREB1,UBE3A,STK24,CDK10,RAB11A,IQGAP1,ARHGEF7,NEURL1,MAP3K13,IFT140,TOX,USH1C,ACTR3,ACTR2,ARPC2,NCKAP1,TWF2,CYFIP1,NGEF,FAM98A,NPTN,SGSM3,ABHD17B,PLXNA3,CARMIL1,TBC1D14,RAB17,EPS8L2,ZFYVE27,PROM2,ATOH1,EFNA4,IHH,NEO1,NECTIN1,RAB1A,SPAST,ST14,CUL3,IRS2,HDAC6,RAB10,AFG3L2,SIPA1L3,MINK1,RAB25,GRHL2,SPG11,EPHA10,TPRN,SNX…
5_Member	GO Biological Processes	GO:0031344	regulation of cell projection organization	5.45102e-09	-8.26352	-4.91551	43/655	102,207,1942,1948,2672,4780,5062,5205,5364,5604,5753,5780,5909,6239,7337,8428,8558,8766,8826,8874,9148,9175,9742,9760,10083,10096,10097,10109,10787,11344,23191,25791,25940,27020,27352,51104,55558,55604,57533,64284,64787,118813,150696	ADAM10,AKT1,EFNA1,EFNB2,GFI1,NFE2L2,PAK2,ATP8B1,PLXNB1,MAP2K1,PTK6,PTPN9,RAP1GAP,RREB1,UBE3A,STK24,CDK10,RAB11A,IQGAP1,ARHGEF7,NEURL1,MAP3K13,IFT140,TOX,USH1C,ACTR3,ACTR2,ARPC2,NCKAP1,TWF2,CYFIP1,NGEF,FAM98A,NPTN,SGSM3,ABHD17B,PLXNA3,CARMIL1,TBC1D14,RAB17,EPS8L2,ZFYVE27,PROM2
5_Member	GO Biological Processes	GO:0120035	regulation of plasma membrane bounded cell projection organization	7.60428e-09	-8.11894	-4.81232	42/638	102,207,1942,1948,2672,4780,5062,5205,5364,5604,5753,5780,5909,6239,7337,8428,8558,8766,8826,8874,9148,9175,9742,9760,10083,10096,10097,10109,10787,11344,23191,25791,25940,27020,27352,51104,55558,55604,57533,64284,64787,118813	ADAM10,AKT1,EFNA1,EFNB2,GFI1,NFE2L2,PAK2,ATP8B1,PLXNB1,MAP2K1,PTK6,PTPN9,RAP1GAP,RREB1,UBE3A,STK24,CDK10,RAB11A,IQGAP1,ARHGEF7,NEURL1,MAP3K13,IFT140,TOX,USH1C,ACTR3,ACTR2,ARPC2,NCKAP1,TWF2,CYFIP1,NGEF,FAM98A,NPTN,SGSM3,ABHD17B,PLXNA3,CARMIL1,TBC1D14,RAB17,EPS8L2,ZFYVE27
5_Member	GO Biological Processes	GO:0000904	cell morphogenesis involved in differentiation	6.35645e-07	-6.19679	-3.29593	41/723	102,474,1942,1945,1948,3549,4756,5062,5364,5604,5818,5861,5909,6239,6683,6768,7337,8452,8660,8766,8874,9175,10013,10097,10109,10890,10939,11344,23094,23191,25791,27020,50488,55558,55604,57111,79977,80208,118813,284656,286262	ADAM10,ATOH1,EFNA1,EFNA4,EFNB2,IHH,NEO1,PAK2,PLXNB1,MAP2K1,NECTIN1,RAB1A,RAP1GAP,RREB1,SPAST,ST14,UBE3A,CUL3,IRS2,RAB11A,ARHGEF7,MAP3K13,HDAC6,ACTR2,ARPC2,RAB10,AFG3L2,TWF2,SIPA1L3,CYFIP1,NGEF,NPTN,MINK1,PLXNA3,CARMIL1,RAB25,GRHL2,SPG11,ZFYVE27,EPHA10,TPRN
5_Member	GO Biological Processes	GO:0032990	cell part morphogenesis	2.23608e-06	-5.65051	-3.01007	38/679	102,474,1942,1945,1948,4756,5062,5364,5604,5818,5909,6239,6642,6683,7337,7368,8437,8660,8766,8826,8874,9175,10013,10097,10787,10890,10939,11344,23191,25791,27020,50488,50618,55558,56947,80208,118813,284656	ADAM10,ATOH1,EFNA1,EFNA4,EFNB2,NEO1,PAK2,PLXNB1,MAP2K1,NECTIN1,RAP1GAP,RREB1,SNX1,SPAST,UBE3A,UGT8,RASAL1,IRS2,RAB11A,IQGAP1,ARHGEF7,MAP3K13,HDAC6,ACTR2,NCKAP1,RAB10,AFG3L2,TWF2,CYFIP1,NGEF,NPTN,MINK1,ITSN2,PLXNA3,MFF,SPG11,ZFYVE27,EPHA10
5_Member	GO Biological Processes	GO:0032989	cellular component morphogenesis	2.70953e-06	-5.56711	-2.95946	41/766	102,474,1942,1945,1948,3549,4756,5062,5364,5604,5818,5909,6239,6642,6683,7337,7368,8437,8443,8660,8766,8826,8874,9175,10013,10097,10787,10890,10939,11344,23191,25791,27020,29766,50488,50618,55558,56947,80208,118813,284656	ADAM10,ATOH1,EFNA1,EFNA4,EFNB2,IHH,NEO1,PAK2,PLXNB1,MAP2K1,NECTIN1,RAP1GAP,RREB1,SNX1,SPAST,UBE3A,UGT8,RASAL1,GNPAT,IRS2,RAB11A,IQGAP1,ARHGEF7,MAP3K13,HDAC6,ACTR2,NCKAP1,RAB10,AFG3L2,TWF2,CYFIP1,NGEF,NPTN,TMOD3,MINK1,ITSN2,PLXNA3,MFF,SPG11,ZFYVE27,EPHA10
5_Member	GO Biological Processes	GO:0120039	plasma membrane bounded cell projection morphogenesis	2.82156e-06	-5.54951	-2.94969	37/659	102,474,1942,1945,1948,4756,5062,5364,5604,5818,5909,6239,6642,6683,7337,7368,8437,8660,8766,8826,8874,9175,10013,10097,10787,10890,10939,11344,23191,25791,27020,50488,50618,55558,80208,118813,284656	ADAM10,ATOH1,EFNA1,EFNA4,EFNB2,NEO1,PAK2,PLXNB1,MAP2K1,NECTIN1,RAP1GAP,RREB1,SNX1,SPAST,UBE3A,UGT8,RASAL1,IRS2,RAB11A,IQGAP1,ARHGEF7,MAP3K13,HDAC6,ACTR2,NCKAP1,RAB10,AFG3L2,TWF2,CYFIP1,NGEF,NPTN,MINK1,ITSN2,PLXNA3,SPG11,ZFYVE27,EPHA10
5_Member	GO Biological Processes	GO:0010720	positive regulation of cell development	3.0846e-06	-5.5108	-2.91866	22/290	3981,4124,5364,5604,5624,6239,7520,8766,8874,9148,9175,10097,10109,11344,22938,23191,27020,50848,55558,55604,57165,118813	LIG4,MAN2A1,PLXNB1,MAP2K1,PROC,RREB1,XRCC5,RAB11A,ARHGEF7,NEURL1,MAP3K13,ACTR2,ARPC2,TWF2,SNW1,CYFIP1,NPTN,F11R,PLXNA3,CARMIL1,GJC2,ZFYVE27
5_Member	GO Biological Processes	GO:0048858	cell projection morphogenesis	3.24121e-06	-5.48929	-2.91213	37/663	102,474,1942,1945,1948,4756,5062,5364,5604,5818,5909,6239,6642,6683,7337,7368,8437,8660,8766,8826,8874,9175,10013,10097,10787,10890,10939,11344,23191,25791,27020,50488,50618,55558,80208,118813,284656	ADAM10,ATOH1,EFNA1,EFNA4,EFNB2,NEO1,PAK2,PLXNB1,MAP2K1,NECTIN1,RAP1GAP,RREB1,SNX1,SPAST,UBE3A,UGT8,RASAL1,IRS2,RAB11A,IQGAP1,ARHGEF7,MAP3K13,HDAC6,ACTR2,NCKAP1,RAB10,AFG3L2,TWF2,CYFIP1,NGEF,NPTN,MINK1,ITSN2,PLXNA3,SPG11,ZFYVE27,EPHA10
5_Member	GO Biological Processes	GO:0031346	positive regulation of cell projection organization	4.75436e-06	-5.32291	-2.82807	24/344	4780,5364,5604,5753,6239,8766,8826,8874,9148,9175,9760,10096,10097,10109,10787,11344,23191,25940,27020,55558,55604,64787,118813,150696	NFE2L2,PLXNB1,MAP2K1,PTK6,RREB1,RAB11A,IQGAP1,ARHGEF7,NEURL1,MAP3K13,TOX,ACTR3,ACTR2,ARPC2,NCKAP1,TWF2,CYFIP1,FAM98A,NPTN,PLXNA3,CARMIL1,EPS8L2,ZFYVE27,PROM2
5_Member	GO Biological Processes	GO:0048812	neuron projection morphogenesis	2.61501e-05	-4.58253	-2.22129	34/645	102,474,1942,1945,1948,4756,5062,5364,5604,5818,5909,6683,7337,7368,8437,8660,8766,8826,9175,10013,10097,10787,10890,10939,11344,23191,25791,27020,50488,50618,55558,80208,118813,284656	ADAM10,ATOH1,EFNA1,EFNA4,EFNB2,NEO1,PAK2,PLXNB1,MAP2K1,NECTIN1,RAP1GAP,SPAST,UBE3A,UGT8,RASAL1,IRS2,RAB11A,IQGAP1,MAP3K13,HDAC6,ACTR2,NCKAP1,RAB10,AFG3L2,TWF2,CYFIP1,NGEF,NPTN,MINK1,ITSN2,PLXNA3,SPG11,ZFYVE27,EPHA10
5_Member	GO Biological Processes	GO:0060284	regulation of cell development	2.86446e-05	-4.54296	-2.19494	28/486	3981,4124,5364,5604,5624,6239,7520,8766,8864,8874,9148,9175,10097,10109,11344,22938,23191,26263,27020,28514,50848,55502,55558,55604,55636,57165,81559,118813	LIG4,MAN2A1,PLXNB1,MAP2K1,PROC,RREB1,XRCC5,RAB11A,PER2,ARHGEF7,NEURL1,MAP3K13,ACTR2,ARPC2,TWF2,SNW1,CYFIP1,FBXO22,NPTN,DLL1,F11R,HES6,PLXNA3,CARMIL1,CHD7,GJC2,TRIM11,ZFYVE27
5_Member	GO Biological Processes	GO:0010975	regulation of neuron projection development	6.07574e-05	-4.2164	-1.96181	25/428	102,207,1942,1948,2672,4780,5062,5364,5604,5753,5780,7337,8428,8766,8826,9175,9760,10097,11344,23191,25791,27020,55558,64284,118813	ADAM10,AKT1,EFNA1,EFNB2,GFI1,NFE2L2,PAK2,PLXNB1,MAP2K1,PTK6,PTPN9,UBE3A,STK24,RAB11A,IQGAP1,MAP3K13,TOX,ACTR2,TWF2,CYFIP1,NGEF,NPTN,PLXNA3,RAB17,ZFYVE27
5_Member	GO Biological Processes	GO:0050769	positive regulation of neurogenesis	9.33409e-05	-4.02993	-1.8551	16/217	3981,4124,5364,5604,7520,8766,9148,9175,10097,11344,22938,23191,27020,55558,57165,118813	LIG4,MAN2A1,PLXNB1,MAP2K1,XRCC5,RAB11A,NEURL1,MAP3K13,ACTR2,TWF2,SNW1,CYFIP1,NPTN,PLXNA3,GJC2,ZFYVE27
5_Member	GO Biological Processes	GO:0048667	cell morphogenesis involved in neuron differentiation	0.000104397	-3.98131	-1.82363	30/579	102,474,1942,1945,1948,4756,5062,5364,5604,5818,5909,6683,7337,8660,8766,9175,10013,10097,10890,10939,11344,23191,25791,27020,50488,55558,80208,118813,284656,286262	ADAM10,ATOH1,EFNA1,EFNA4,EFNB2,NEO1,PAK2,PLXNB1,MAP2K1,NECTIN1,RAP1GAP,SPAST,UBE3A,IRS2,RAB11A,MAP3K13,HDAC6,ACTR2,RAB10,AFG3L2,TWF2,CYFIP1,NGEF,NPTN,MINK1,PLXNA3,SPG11,ZFYVE27,EPHA10,TPRN
5_Member	GO Biological Processes	GO:0050767	regulation of neurogenesis	0.000147622	-3.83085	-1.70815	21/348	3981,4124,5364,5604,7520,8766,8864,9148,9175,10097,11344,22938,23191,27020,28514,55502,55558,55636,57165,81559,118813	LIG4,MAN2A1,PLXNB1,MAP2K1,XRCC5,RAB11A,PER2,NEURL1,MAP3K13,ACTR2,TWF2,SNW1,CYFIP1,NPTN,DLL1,HES6,PLXNA3,CHD7,GJC2,TRIM11,ZFYVE27
5_Member	GO Biological Processes	GO:0007409	axonogenesis	0.000450739	-3.34607	-1.35668	24/460	474,1942,1945,1948,4756,5062,5364,5604,5818,5909,6683,8660,8766,9175,10013,10890,10939,11344,23191,27020,55558,80208,118813,284656	ATOH1,EFNA1,EFNA4,EFNB2,NEO1,PAK2,PLXNB1,MAP2K1,NECTIN1,RAP1GAP,SPAST,IRS2,RAB11A,MAP3K13,HDAC6,RAB10,AFG3L2,TWF2,CYFIP1,NPTN,PLXNA3,SPG11,ZFYVE27,EPHA10
5_Member	GO Biological Processes	GO:0050772	positive regulation of axonogenesis	0.000628648	-3.20159	-1.2567	8/78	5364,5604,8766,9175,11344,23191,55558,118813	PLXNB1,MAP2K1,RAB11A,MAP3K13,TWF2,CYFIP1,PLXNA3,ZFYVE27
5_Member	GO Biological Processes	GO:0051960	regulation of nervous system development	0.000773665	-3.11145	-1.21052	22/422	207,3981,4124,5364,5604,7520,8766,8864,9148,9175,10097,11344,22938,23191,27020,28514,55502,55558,55636,57165,81559,118813	AKT1,LIG4,MAN2A1,PLXNB1,MAP2K1,XRCC5,RAB11A,PER2,NEURL1,MAP3K13,ACTR2,TWF2,SNW1,CYFIP1,NPTN,DLL1,HES6,PLXNA3,CHD7,GJC2,TRIM11,ZFYVE27
5_Member	GO Biological Processes	GO:0061564	axon development	0.000782886	-3.1063	-1.21008	25/507	474,1942,1945,1948,4756,5062,5364,5604,5818,5909,6683,8428,8660,8766,9175,10013,10890,10939,11344,23191,27020,55558,80208,118813,284656	ATOH1,EFNA1,EFNA4,EFNB2,NEO1,PAK2,PLXNB1,MAP2K1,NECTIN1,RAP1GAP,SPAST,STK24,IRS2,RAB11A,MAP3K13,HDAC6,RAB10,AFG3L2,TWF2,CYFIP1,NPTN,PLXNA3,SPG11,ZFYVE27,EPHA10
5_Member	GO Biological Processes	GO:0051962	positive regulation of nervous system development	0.000801968	-3.09584	-1.2042	16/263	3981,4124,5364,5604,7520,8766,9148,9175,10097,11344,22938,23191,27020,55558,57165,118813	LIG4,MAN2A1,PLXNB1,MAP2K1,XRCC5,RAB11A,NEURL1,MAP3K13,ACTR2,TWF2,SNW1,CYFIP1,NPTN,PLXNA3,GJC2,ZFYVE27
5_Member	GO Biological Processes	GO:0045773	positive regulation of axon extension	0.00246815	-2.60763	-0.888169	5/39	8766,9175,11344,23191,118813	RAB11A,MAP3K13,TWF2,CYFIP1,ZFYVE27
5_Member	GO Biological Processes	GO:0050770	regulation of axonogenesis	0.0040464	-2.39293	-0.743889	10/151	1942,5062,5364,5604,8766,9175,11344,23191,55558,118813	EFNA1,PAK2,PLXNB1,MAP2K1,RAB11A,MAP3K13,TWF2,CYFIP1,PLXNA3,ZFYVE27
5_Member	GO Biological Processes	GO:0030307	positive regulation of cell growth	0.00632209	-2.19914	-0.633599	10/161	102,207,3020,8437,8766,9175,11344,23191,50618,118813	ADAM10,AKT1,H3-3A,RASAL1,RAB11A,MAP3K13,TWF2,CYFIP1,ITSN2,ZFYVE27
5_Member	GO Biological Processes	GO:1990138	neuron projection extension	0.00716934	-2.14452	-0.600647	10/164	8437,8766,8826,9175,11344,23191,50618,55558,80208,118813	RASAL1,RAB11A,IQGAP1,MAP3K13,TWF2,CYFIP1,ITSN2,PLXNA3,SPG11,ZFYVE27
5_Member	GO Biological Processes	GO:0048588	developmental cell growth	0.008687	-2.06113	-0.557595	12/222	5465,8437,8766,8826,9175,10013,11344,23191,50618,55558,80208,118813	PPARA,RASAL1,RAB11A,IQGAP1,MAP3K13,HDAC6,TWF2,CYFIP1,ITSN2,PLXNA3,SPG11,ZFYVE27
5_Member	GO Biological Processes	GO:0048639	positive regulation of developmental growth	0.00912498	-2.03977	-0.546061	10/170	207,8437,8766,9175,11344,23191,28514,50618,55636,118813	AKT1,RASAL1,RAB11A,MAP3K13,TWF2,CYFIP1,DLL1,ITSN2,CHD7,ZFYVE27
5_Member	GO Biological Processes	GO:0040008	regulation of growth	0.00954314	-2.02031	-0.536213	26/647	102,207,2621,3020,3300,3549,3621,5062,5465,5753,8437,8766,9175,10933,10939,11054,11344,23191,28514,28956,50618,51094,55558,55636,84289,118813	ADAM10,AKT1,GAS6,H3-3A,DNAJB2,IHH,ING1,PAK2,PPARA,PTK6,RASAL1,RAB11A,MAP3K13,MORF4L1,AFG3L2,OGFR,TWF2,CYFIP1,DLL1,LAMTOR2,ITSN2,ADIPOR1,PLXNA3,CHD7,ING5,ZFYVE27
5_Member	GO Biological Processes	GO:0060560	developmental growth involved in morphogenesis	0.00960318	-2.01758	-0.534083	12/225	8437,8766,8826,9175,10013,10765,11344,23191,50618,55558,80208,118813	RASAL1,RAB11A,IQGAP1,MAP3K13,HDAC6,KDM5B,TWF2,CYFIP1,ITSN2,PLXNA3,SPG11,ZFYVE27
5_Member	GO Biological Processes	GO:0008361	regulation of cell size	0.0106395	-1.97308	-0.505438	10/174	207,1182,6558,8766,9175,10723,11344,23191,55558,118813	AKT1,CLCN3,SLC12A2,RAB11A,MAP3K13,SLC12A7,TWF2,CYFIP1,PLXNA3,ZFYVE27
5_Member	GO Biological Processes	GO:0016049	cell growth	0.0129688	-1.8871	-0.44901	20/473	102,207,3020,3300,3621,5465,8437,8766,8826,9175,10013,11054,11344,23191,28956,50618,51094,55558,80208,118813	ADAM10,AKT1,H3-3A,DNAJB2,ING1,PPARA,RASAL1,RAB11A,IQGAP1,MAP3K13,HDAC6,OGFR,TWF2,CYFIP1,LAMTOR2,ITSN2,ADIPOR1,PLXNA3,SPG11,ZFYVE27
5_Member	GO Biological Processes	GO:0007411	axon guidance	0.0191994	-1.71671	-0.34505	13/277	474,1942,1945,1948,4756,5364,5818,5909,8660,23191,27020,55558,284656	ATOH1,EFNA1,EFNA4,EFNB2,NEO1,PLXNB1,NECTIN1,RAP1GAP,IRS2,CYFIP1,NPTN,PLXNA3,EPHA10
5_Member	GO Biological Processes	GO:0097485	neuron projection guidance	0.0197103	-1.70531	-0.334685	13/278	474,1942,1945,1948,4756,5364,5818,5909,8660,23191,27020,55558,284656	ATOH1,EFNA1,EFNA4,EFNB2,NEO1,PLXNB1,NECTIN1,RAP1GAP,IRS2,CYFIP1,NPTN,PLXNA3,EPHA10
5_Member	GO Biological Processes	GO:0048675	axon extension	0.0218322	-1.6609	-0.305443	7/114	8766,9175,11344,23191,55558,80208,118813	RAB11A,MAP3K13,TWF2,CYFIP1,PLXNA3,SPG11,ZFYVE27
5_Member	GO Biological Processes	GO:0045927	positive regulation of growth	0.0221875	-1.65389	-0.303586	12/253	102,207,3020,8437,8766,9175,11344,23191,28514,50618,55636,118813	ADAM10,AKT1,H3-3A,RASAL1,RAB11A,MAP3K13,TWF2,CYFIP1,DLL1,ITSN2,CHD7,ZFYVE27
5_Member	GO Biological Processes	GO:0001558	regulation of cell growth	0.0240837	-1.61828	-0.277157	17/409	102,207,3020,3300,3621,5465,8437,8766,9175,11054,11344,23191,28956,50618,51094,55558,118813	ADAM10,AKT1,H3-3A,DNAJB2,ING1,PPARA,RASAL1,RAB11A,MAP3K13,OGFR,TWF2,CYFIP1,LAMTOR2,ITSN2,ADIPOR1,PLXNA3,ZFYVE27
5_Member	GO Biological Processes	GO:0048589	developmental growth	0.0251431	-1.59958	-0.267916	23/605	207,3020,3549,5465,7337,8437,8766,8826,9175,9318,10013,10765,10939,11344,23168,23191,28514,50618,55558,55636,79977,80208,118813	AKT1,H3-3A,IHH,PPARA,UBE3A,RASAL1,RAB11A,IQGAP1,MAP3K13,COPS2,HDAC6,KDM5B,AFG3L2,TWF2,RTF1,CYFIP1,DLL1,ITSN2,PLXNA3,CHD7,GRHL2,SPG11,ZFYVE27
5_Member	GO Biological Processes	GO:0030516	regulation of axon extension	0.0251635	-1.59923	-0.267916	6/92	8766,9175,11344,23191,55558,118813	RAB11A,MAP3K13,TWF2,CYFIP1,PLXNA3,ZFYVE27
5_Member	GO Biological Processes	GO:0061387	regulation of extent of cell growth	0.042132	-1.37539	-0.114802	6/104	8766,9175,11344,23191,55558,118813	RAB11A,MAP3K13,TWF2,CYFIP1,PLXNA3,ZFYVE27
6_Summary	GO Biological Processes	GO:0051640	organelle localization	1.61298e-08	-7.79237	-4.52354	42/655	375,1781,3916,3993,4643,4645,4648,5119,5861,5899,5903,6683,8452,8766,8773,9525,9545,10013,10053,10096,10097,10890,25940,26985,51652,55142,55930,64284,79803,80208,81488,84501,89866,89958,90411,118987,121441,128866,146439,161424,283489,376267,2621,5624,22796,83548,55204	ARF1,DYNC1I2,LAMP1,LLGL2,MYO1E,MYO5B,MYO7B,CHMP1A,RAB1A,RALB,RANBP2,SPAST,CUL3,RAB11A,SNAP23,VPS4B,RAB3D,HDAC6,AP1M2,ACTR3,ACTR2,RAB10,FAM98A,AP3M1,CHMP3,HAUS2,MYO5C,RAB17,HPS6,SPG11,POLR2M,SPIRE2,SEC16B,SAPCD2,MCFD2,PDZD8,NEDD1,CHMP4B,BICDL2,NOP9,CHAMP1,RAB15,GAS6,PROC,COG2,COG3,GOLPH3L
6_Member	GO Biological Processes	GO:0051640	organelle localization	1.61298e-08	-7.79237	-4.52354	42/655	375,1781,3916,3993,4643,4645,4648,5119,5861,5899,5903,6683,8452,8766,8773,9525,9545,10013,10053,10096,10097,10890,25940,26985,51652,55142,55930,64284,79803,80208,81488,84501,89866,89958,90411,118987,121441,128866,146439,161424,283489,376267	ARF1,DYNC1I2,LAMP1,LLGL2,MYO1E,MYO5B,MYO7B,CHMP1A,RAB1A,RALB,RANBP2,SPAST,CUL3,RAB11A,SNAP23,VPS4B,RAB3D,HDAC6,AP1M2,ACTR3,ACTR2,RAB10,FAM98A,AP3M1,CHMP3,HAUS2,MYO5C,RAB17,HPS6,SPG11,POLR2M,SPIRE2,SEC16B,SAPCD2,MCFD2,PDZD8,NEDD1,CHMP4B,BICDL2,NOP9,CHAMP1,RAB15
6_Member	GO Biological Processes	GO:0051656	establishment of organelle localization	1.37584e-06	-5.86143	-3.14689	29/437	375,3916,3993,4643,4645,4648,5119,5861,6683,8452,8766,8773,9525,10053,10096,10097,26985,51652,55930,64284,80208,84501,89866,89958,90411,128866,146439,161424,283489	ARF1,LAMP1,LLGL2,MYO1E,MYO5B,MYO7B,CHMP1A,RAB1A,SPAST,CUL3,RAB11A,SNAP23,VPS4B,AP1M2,ACTR3,ACTR2,AP3M1,CHMP3,MYO5C,RAB17,SPG11,SPIRE2,SEC16B,SAPCD2,MCFD2,CHMP4B,BICDL2,NOP9,CHAMP1
6_Member	GO Biological Processes	GO:0051650	establishment of vesicle localization	5.98611e-05	-4.22286	-1.96181	16/209	375,4643,4645,4648,5861,8452,8766,8773,10053,26985,55930,64284,80208,89866,90411,146439	ARF1,MYO1E,MYO5B,MYO7B,RAB1A,CUL3,RAB11A,SNAP23,AP1M2,AP3M1,MYO5C,RAB17,SPG11,SEC16B,MCFD2,BICDL2
6_Member	GO Biological Processes	GO:0051648	vesicle localization	0.000135077	-3.86942	-1.73092	16/224	375,4643,4645,4648,5861,8452,8766,8773,10053,26985,55930,64284,80208,89866,90411,146439	ARF1,MYO1E,MYO5B,MYO7B,RAB1A,CUL3,RAB11A,SNAP23,AP1M2,AP3M1,MYO5C,RAB17,SPG11,SEC16B,MCFD2,BICDL2
6_Member	GO Biological Processes	GO:0006888	endoplasmic reticulum to Golgi vesicle-mediated transport	0.0154623	-1.81073	-0.397212	11/212	375,1781,2621,5624,5861,6683,8452,22796,83548,89866,90411	ARF1,DYNC1I2,GAS6,PROC,RAB1A,SPAST,CUL3,COG2,COG3,SEC16B,MCFD2
6_Member	GO Biological Processes	GO:0006900	vesicle budding from membrane	0.0175152	-1.75658	-0.370024	7/109	375,5861,8452,55204,89866,90411,128866	ARF1,RAB1A,CUL3,GOLPH3L,SEC16B,MCFD2,CHMP4B
6_Member	GO Biological Processes	GO:0006903	vesicle targeting	0.0288808	-1.53939	-0.226007	6/95	5861,8452,8773,10053,89866,90411	RAB1A,CUL3,SNAP23,AP1M2,SEC16B,MCFD2
7_Summary	GO Cellular Components	GO:0055037	recycling endosome	5.28102e-08	-7.27728	-4.04321	20/191	1182,2923,4645,5867,8766,10066,10890,23250,27229,51104,51552,55041,55111,56850,57111,57533,58489,64284,118813,376267,3916,5119,6642,7855,9101,9110,9375,9525,28956,51107,51534,51652,55614,57535,79803,114885,128866,222236,284417,5604,5861,9392,10617,81614,123606	CLCN3,PDIA3,MYO5B,RAB4A,RAB11A,SCAMP2,RAB10,ATP11A,TUBGCP4,ABHD17B,RAB14,PLEKHB2,PLEKHJ1,GRIPAP1,RAB25,TBC1D14,ABHD17C,RAB17,ZFYVE27,RAB15,LAMP1,CHMP1A,SNX1,FZD5,USP8,MTMR4,TM9SF2,VPS4B,LAMTOR2,APH1A,VTA1,CHMP3,KIF16B,ELAPOR1,HPS6,OSBPL11,CHMP4B,NAPEPLD,TMEM150B,MAP2K1,RAB1A,TGFBRAP1,STAMBP,NIPA2,NIPA1
7_Member	GO Cellular Components	GO:0055037	recycling endosome	5.28102e-08	-7.27728	-4.04321	20/191	1182,2923,4645,5867,8766,10066,10890,23250,27229,51104,51552,55041,55111,56850,57111,57533,58489,64284,118813,376267	CLCN3,PDIA3,MYO5B,RAB4A,RAB11A,SCAMP2,RAB10,ATP11A,TUBGCP4,ABHD17B,RAB14,PLEKHB2,PLEKHJ1,GRIPAP1,RAB25,TBC1D14,ABHD17C,RAB17,ZFYVE27,RAB15
7_Member	GO Cellular Components	GO:0010008	endosome membrane	4.02876e-07	-6.39483	-3.44476	33/507	1182,2923,3916,5119,5867,6642,7855,8766,9101,9110,9375,9525,10066,10890,28956,51104,51107,51534,51552,51652,55041,55614,56850,57535,58489,64284,79803,114885,118813,128866,222236,284417,376267	CLCN3,PDIA3,LAMP1,CHMP1A,RAB4A,SNX1,FZD5,RAB11A,USP8,MTMR4,TM9SF2,VPS4B,SCAMP2,RAB10,LAMTOR2,ABHD17B,APH1A,VTA1,RAB14,CHMP3,PLEKHB2,KIF16B,GRIPAP1,ELAPOR1,ABHD17C,RAB17,HPS6,OSBPL11,ZFYVE27,CHMP4B,NAPEPLD,TMEM150B,RAB15
7_Member	GO Cellular Components	GO:0055038	recycling endosome membrane	1.34727e-06	-5.87055	-3.14689	12/87	2923,5867,8766,10066,10890,51104,51552,55041,56850,58489,64284,118813	PDIA3,RAB4A,RAB11A,SCAMP2,RAB10,ABHD17B,RAB14,PLEKHB2,GRIPAP1,ABHD17C,RAB17,ZFYVE27
7_Member	GO Cellular Components	GO:0005769	early endosome	0.000224316	-3.64914	-1.57759	22/385	1182,5119,5604,5861,5867,6642,7855,9101,9110,9392,10617,23250,51107,51552,55111,55614,56850,64284,79803,81614,123606,222236	CLCN3,CHMP1A,MAP2K1,RAB1A,RAB4A,SNX1,FZD5,USP8,MTMR4,TGFBRAP1,STAMBP,ATP11A,APH1A,RAB14,PLEKHJ1,KIF16B,GRIPAP1,RAB17,HPS6,NIPA2,NIPA1,NAPEPLD
7_Member	GO Cellular Components	GO:0031901	early endosome membrane	0.00687771	-2.16256	-0.613841	10/163	1182,5867,6642,7855,9110,51552,55614,56850,79803,222236	CLCN3,RAB4A,SNX1,FZD5,MTMR4,RAB14,KIF16B,GRIPAP1,HPS6,NAPEPLD
8_Summary	GO Biological Processes	GO:0007059	chromosome segregation	9.55885e-08	-7.01959	-3.84767	27/340	996,2237,5119,7329,7517,8452,8766,8881,9525,9874,10096,10097,11243,23172,23369,51647,51652,54921,55795,64682,79677,80218,84191,128866,129563,151246,283489,1352,2175,6683,8799,56947,79866,84501,89866,9611,24139,55142,79768	CDC27,FEN1,CHMP1A,UBE2I,XRCC3,CUL3,RAB11A,CDC16,VPS4B,TLK1,ACTR3,ACTR2,PMF1,ABRAXAS2,PUM2,CIAO2B,CHMP3,CHTF8,PCID2,ANAPC1,SMC6,NAA50,CIAO2A,CHMP4B,DIS3L2,SGO2,CHAMP1,COX10,FANCA,SPAST,PEX11B,MFF,BORA,SPIRE2,SEC16B,NCOR1,EML2,HAUS2,KATNBL1
8_Member	GO Biological Processes	GO:0007059	chromosome segregation	9.55885e-08	-7.01959	-3.84767	27/340	996,2237,5119,7329,7517,8452,8766,8881,9525,9874,10096,10097,11243,23172,23369,51647,51652,54921,55795,64682,79677,80218,84191,128866,129563,151246,283489	CDC27,FEN1,CHMP1A,UBE2I,XRCC3,CUL3,RAB11A,CDC16,VPS4B,TLK1,ACTR3,ACTR2,PMF1,ABRAXAS2,PUM2,CIAO2B,CHMP3,CHTF8,PCID2,ANAPC1,SMC6,NAA50,CIAO2A,CHMP4B,DIS3L2,SGO2,CHAMP1
8_Member	GO Biological Processes	GO:0000070	mitotic sister chromatid segregation	3.63921e-06	-5.43899	-2.88996	16/167	996,5119,7517,8452,8766,8881,9525,51652,54921,55795,64682,80218,128866,129563,151246,283489	CDC27,CHMP1A,XRCC3,CUL3,RAB11A,CDC16,VPS4B,CHMP3,CHTF8,PCID2,ANAPC1,NAA50,CHMP4B,DIS3L2,SGO2,CHAMP1
8_Member	GO Biological Processes	GO:0000819	sister chromatid segregation	1.04715e-05	-4.97999	-2.53997	17/202	996,2237,5119,7517,8452,8766,8881,9525,51652,54921,55795,64682,80218,128866,129563,151246,283489	CDC27,FEN1,CHMP1A,XRCC3,CUL3,RAB11A,CDC16,VPS4B,CHMP3,CHTF8,PCID2,ANAPC1,NAA50,CHMP4B,DIS3L2,SGO2,CHAMP1
8_Member	GO Biological Processes	GO:0098813	nuclear chromosome segregation	1.67748e-05	-4.77534	-2.37672	20/276	996,2237,5119,7517,8452,8766,8881,9525,10096,10097,23172,51652,54921,55795,64682,80218,128866,129563,151246,283489	CDC27,FEN1,CHMP1A,XRCC3,CUL3,RAB11A,CDC16,VPS4B,ACTR3,ACTR2,ABRAXAS2,CHMP3,CHTF8,PCID2,ANAPC1,NAA50,CHMP4B,DIS3L2,SGO2,CHAMP1
8_Member	GO Biological Processes	GO:0048285	organelle fission	8.38945e-05	-4.07627	-1.88054	27/490	996,1352,2175,5119,6683,7517,8452,8766,8799,8881,9525,10096,10097,23172,51652,54921,55795,56947,64682,79866,80218,84501,89866,128866,129563,151246,283489	CDC27,COX10,FANCA,CHMP1A,SPAST,XRCC3,CUL3,RAB11A,PEX11B,CDC16,VPS4B,ACTR3,ACTR2,ABRAXAS2,CHMP3,CHTF8,PCID2,MFF,ANAPC1,BORA,NAA50,SPIRE2,SEC16B,CHMP4B,DIS3L2,SGO2,CHAMP1
8_Member	GO Biological Processes	GO:0140014	mitotic nuclear division	0.000162669	-3.7887	-1.68038	19/300	996,5119,6683,7517,8452,8766,8881,9525,23172,51652,54921,55795,64682,79866,80218,128866,129563,151246,283489	CDC27,CHMP1A,SPAST,XRCC3,CUL3,RAB11A,CDC16,VPS4B,ABRAXAS2,CHMP3,CHTF8,PCID2,ANAPC1,BORA,NAA50,CHMP4B,DIS3L2,SGO2,CHAMP1
8_Member	GO Biological Processes	GO:0000280	nuclear division	0.00057242	-3.24229	-1.28872	23/440	996,2175,5119,6683,7517,8452,8766,8881,9525,10096,10097,23172,51652,54921,55795,64682,79866,80218,84501,128866,129563,151246,283489	CDC27,FANCA,CHMP1A,SPAST,XRCC3,CUL3,RAB11A,CDC16,VPS4B,ACTR3,ACTR2,ABRAXAS2,CHMP3,CHTF8,PCID2,ANAPC1,BORA,NAA50,SPIRE2,CHMP4B,DIS3L2,SGO2,CHAMP1
8_Member	GO Biological Processes	GO:0051306	mitotic sister chromatid separation	0.00111582	-2.95241	-1.10408	7/66	996,7517,8452,8881,55795,64682,129563	CDC27,XRCC3,CUL3,CDC16,PCID2,ANAPC1,DIS3L2
8_Member	GO Biological Processes	GO:0051983	regulation of chromosome segregation	0.0014996	-2.82403	-1.03076	8/89	996,7517,8452,8881,23369,55795,64682,79677	CDC27,XRCC3,CUL3,CDC16,PUM2,PCID2,ANAPC1,SMC6
8_Member	GO Biological Processes	GO:0007091	metaphase/anaphase transition of mitotic cell cycle	0.00366967	-2.43537	-0.770408	6/61	996,7517,8452,8881,55795,64682	CDC27,XRCC3,CUL3,CDC16,PCID2,ANAPC1
8_Member	GO Biological Processes	GO:0045842	positive regulation of mitotic metaphase/anaphase transition	0.00430365	-2.36616	-0.731641	3/14	996,8452,8881	CDC27,CUL3,CDC16
8_Member	GO Biological Processes	GO:1901970	positive regulation of mitotic sister chromatid separation	0.00430365	-2.36616	-0.731641	3/14	996,8452,8881	CDC27,CUL3,CDC16
8_Member	GO Biological Processes	GO:0010965	regulation of mitotic sister chromatid separation	0.00466089	-2.33153	-0.71106	6/64	996,7517,8452,8881,55795,64682	CDC27,XRCC3,CUL3,CDC16,PCID2,ANAPC1
8_Member	GO Biological Processes	GO:0044784	metaphase/anaphase transition of cell cycle	0.00466089	-2.33153	-0.71106	6/64	996,7517,8452,8881,55795,64682	CDC27,XRCC3,CUL3,CDC16,PCID2,ANAPC1
8_Member	GO Biological Processes	GO:1902101	positive regulation of metaphase/anaphase transition of cell cycle	0.00528289	-2.27713	-0.680157	3/15	996,8452,8881	CDC27,CUL3,CDC16
8_Member	GO Biological Processes	GO:1905820	positive regulation of chromosome separation	0.00761463	-2.11835	-0.591528	3/17	996,8452,8881	CDC27,CUL3,CDC16
8_Member	GO Biological Processes	GO:0033045	regulation of sister chromatid segregation	0.00772158	-2.11229	-0.587755	6/71	996,7517,8452,8881,55795,64682	CDC27,XRCC3,CUL3,CDC16,PCID2,ANAPC1
8_Member	GO Biological Processes	GO:1905818	regulation of chromosome separation	0.00772158	-2.11229	-0.587755	6/71	996,7517,8452,8881,55795,64682	CDC27,XRCC3,CUL3,CDC16,PCID2,ANAPC1
8_Member	GO Biological Processes	GO:0051304	chromosome separation	0.00866473	-2.06224	-0.558088	7/95	996,7517,8452,8881,55795,64682,129563	CDC27,XRCC3,CUL3,CDC16,PCID2,ANAPC1,DIS3L2
8_Member	GO Biological Processes	GO:0030071	regulation of mitotic metaphase/anaphase transition	0.0144321	-1.84067	-0.415384	5/59	996,7517,8452,8881,55795	CDC27,XRCC3,CUL3,CDC16,PCID2
8_Member	GO Cellular Components	GO:0005680	anaphase-promoting complex	0.0157594	-1.80246	-0.393966	3/22	996,8881,64682	CDC27,CDC16,ANAPC1
8_Member	GO Biological Processes	GO:1902099	regulation of metaphase/anaphase transition of cell cycle	0.0175849	-1.75486	-0.370024	5/62	996,7517,8452,8881,55795	CDC27,XRCC3,CUL3,CDC16,PCID2
8_Member	GO Biological Processes	GO:0070979	protein K11-linked ubiquitination	0.0329961	-1.48154	-0.186603	3/29	996,8881,64682	CDC27,CDC16,ANAPC1
8_Member	GO Cellular Components	GO:0072686	mitotic spindle	0.0391717	-1.40703	-0.13672	8/157	996,8452,8881,9611,24139,55142,79677,79768	CDC27,CUL3,CDC16,NCOR1,EML2,HAUS2,SMC6,KATNBL1
9_Summary	GO Biological Processes	GO:1902745	positive regulation of lamellipodium organization	1.9608e-07	-6.70757	-3.59	9/37	6239,8874,10096,10097,10109,10787,11344,23191,55604,375,3993,4643,4645,4648,5062,6242,6369,7170,8452,8558,8826,10006,10083,10095,10456,11113,11132,23616,29766,50488,50848,54822,55561,55930,57619,79585,84448,84501,133522,134549,7125,6642,5119,5364,6683,9525,10013,11186,24139,51652,55558,79768,79866,128866,1829,207,1182,6558,8766,8799,9175,10723,118813,10426,26160,27229,114791,3767,5753,23550,64787…	RREB1,ARHGEF7,ACTR3,ACTR2,ARPC2,NCKAP1,TWF2,CYFIP1,CARMIL1,ARF1,LLGL2,MYO1E,MYO5B,MYO7B,PAK2,RTKN,CCL24,TPM3,CUL3,CDK10,IQGAP1,ABI1,USH1C,ARPC1B,HAX1,CIT,CAPN10,SH3BP1,TMOD3,MINK1,F11R,TRPM7,CDC42BPG,MYO5C,SHROOM3,CORO7,ABLIM2,SPIRE2,PPARGC1B,SHROOM1,TNNC2,SNX1,CHMP1A,PLXNB1,SPAST,VPS4B,HDAC6,RASSF1,EML2,CHMP3,PLXNA3,KATNBL1,BORA,CHMP4B,DSG2,AKT1,CLCN3,SLC12A2,RAB11A,PEX11B,MAP3K13,SLC12A7,ZFYVE2…
9_Member	GO Biological Processes	GO:1902745	positive regulation of lamellipodium organization	1.9608e-07	-6.70757	-3.59	9/37	6239,8874,10096,10097,10109,10787,11344,23191,55604	RREB1,ARHGEF7,ACTR3,ACTR2,ARPC2,NCKAP1,TWF2,CYFIP1,CARMIL1
9_Member	GO Biological Processes	GO:0030036	actin cytoskeleton organization	3.98041e-06	-5.40007	-2.87813	38/696	375,3993,4643,4645,4648,5062,6242,6369,7170,8452,8558,8826,10006,10083,10095,10096,10097,10109,10456,10787,11113,11132,11344,23191,23616,29766,50488,50848,54822,55561,55604,55930,57619,79585,84448,84501,133522,134549	ARF1,LLGL2,MYO1E,MYO5B,MYO7B,PAK2,RTKN,CCL24,TPM3,CUL3,CDK10,IQGAP1,ABI1,USH1C,ARPC1B,ACTR3,ACTR2,ARPC2,HAX1,NCKAP1,CIT,CAPN10,TWF2,CYFIP1,SH3BP1,TMOD3,MINK1,F11R,TRPM7,CDC42BPG,CARMIL1,MYO5C,SHROOM3,CORO7,ABLIM2,SPIRE2,PPARGC1B,SHROOM1
9_Member	GO Biological Processes	GO:0007015	actin filament organization	4.07992e-06	-5.38935	-2.87385	28/437	375,4643,4645,4648,5062,6369,7170,8452,10006,10083,10095,10096,10097,10109,10456,10787,11344,23191,23616,29766,50848,55604,55930,57619,79585,84501,133522,134549	ARF1,MYO1E,MYO5B,MYO7B,PAK2,CCL24,TPM3,CUL3,ABI1,USH1C,ARPC1B,ACTR3,ACTR2,ARPC2,HAX1,NCKAP1,TWF2,CYFIP1,SH3BP1,TMOD3,F11R,CARMIL1,MYO5C,SHROOM3,CORO7,SPIRE2,PPARGC1B,SHROOM1
9_Member	GO Molecular Functions	GO:0051015	actin filament binding	4.80015e-06	-5.31875	-2.82807	18/211	4643,4645,4648,7125,7170,8826,10083,10095,10096,10097,10109,11344,23191,55930,57619,79585,84448,134549	MYO1E,MYO5B,MYO7B,TNNC2,TPM3,IQGAP1,USH1C,ARPC1B,ACTR3,ACTR2,ARPC2,TWF2,CYFIP1,MYO5C,SHROOM3,CORO7,ABLIM2,SHROOM1
9_Member	GO Biological Processes	GO:1902743	regulation of lamellipodium organization	4.93196e-06	-5.30698	-2.82229	9/53	6239,8874,10096,10097,10109,10787,11344,23191,55604	RREB1,ARHGEF7,ACTR3,ACTR2,ARPC2,NCKAP1,TWF2,CYFIP1,CARMIL1
9_Member	GO Biological Processes	GO:0097581	lamellipodium organization	1.09322e-05	-4.96129	-2.52709	11/89	6239,6642,8874,10096,10097,10109,10787,11344,23191,55604,84448	RREB1,SNX1,ARHGEF7,ACTR3,ACTR2,ARPC2,NCKAP1,TWF2,CYFIP1,CARMIL1,ABLIM2
9_Member	GO Biological Processes	GO:0051493	regulation of cytoskeleton organization	1.12804e-05	-4.94768	-2.51874	30/513	375,5062,5119,5364,6369,6683,8558,8826,9525,10013,10095,10096,10097,10109,10456,10787,11186,11344,23191,23616,24139,29766,50848,51652,55558,55604,79768,79866,84501,128866	ARF1,PAK2,CHMP1A,PLXNB1,CCL24,SPAST,CDK10,IQGAP1,VPS4B,HDAC6,ARPC1B,ACTR3,ACTR2,ARPC2,HAX1,NCKAP1,RASSF1,TWF2,CYFIP1,SH3BP1,EML2,TMOD3,F11R,CHMP3,PLXNA3,CARMIL1,KATNBL1,BORA,SPIRE2,CHMP4B
9_Member	GO Biological Processes	GO:0030029	actin filament-based process	1.48078e-05	-4.82951	-2.42102	40/794	375,1829,3993,4643,4645,4648,5062,6242,6369,7125,7170,8452,8558,8826,10006,10083,10095,10096,10097,10109,10456,10787,11113,11132,11344,23191,23616,29766,50488,50848,54822,55561,55604,55930,57619,79585,84448,84501,133522,134549	ARF1,DSG2,LLGL2,MYO1E,MYO5B,MYO7B,PAK2,RTKN,CCL24,TNNC2,TPM3,CUL3,CDK10,IQGAP1,ABI1,USH1C,ARPC1B,ACTR3,ACTR2,ARPC2,HAX1,NCKAP1,CIT,CAPN10,TWF2,CYFIP1,SH3BP1,TMOD3,MINK1,F11R,TRPM7,CDC42BPG,CARMIL1,MYO5C,SHROOM3,CORO7,ABLIM2,SPIRE2,PPARGC1B,SHROOM1
9_Member	GO Biological Processes	GO:0032535	regulation of cellular component size	1.6045e-05	-4.79466	-2.39113	24/370	207,375,1182,6369,6558,8766,8799,9175,10083,10095,10096,10097,10109,10456,10723,10787,11344,23191,23616,29766,55558,55604,84501,118813	AKT1,ARF1,CLCN3,CCL24,SLC12A2,RAB11A,PEX11B,MAP3K13,USH1C,ARPC1B,ACTR3,ACTR2,ARPC2,HAX1,SLC12A7,NCKAP1,TWF2,CYFIP1,SH3BP1,TMOD3,PLXNA3,CARMIL1,SPIRE2,ZFYVE27
9_Member	GO Biological Processes	GO:0097435	supramolecular fiber organization	1.79092e-05	-4.74692	-2.3627	37/716	375,4643,4645,4648,5062,6369,6683,7170,8452,8766,9525,10006,10013,10083,10095,10096,10097,10109,10426,10456,10787,11344,23191,23616,24139,26160,27229,29766,50848,55604,55930,57619,79585,84501,114791,133522,134549	ARF1,MYO1E,MYO5B,MYO7B,PAK2,CCL24,SPAST,TPM3,CUL3,RAB11A,VPS4B,ABI1,HDAC6,USH1C,ARPC1B,ACTR3,ACTR2,ARPC2,TUBGCP3,HAX1,NCKAP1,TWF2,CYFIP1,SH3BP1,EML2,IFT172,TUBGCP4,TMOD3,F11R,CARMIL1,MYO5C,SHROOM3,CORO7,SPIRE2,TUBGCP5,PPARGC1B,SHROOM1
9_Member	GO Cellular Components	GO:0031252	cell leading edge	3.27779e-05	-4.48442	-2.1576	25/412	207,375,1182,3767,5753,6642,8826,8874,10006,10013,10096,10097,10109,10456,10787,11344,23191,23550,23616,54822,55561,55604,64787,114609,117145	AKT1,ARF1,CLCN3,KCNJ11,PTK6,SNX1,IQGAP1,ARHGEF7,ABI1,HDAC6,ACTR3,ACTR2,ARPC2,HAX1,NCKAP1,TWF2,CYFIP1,PSD4,SH3BP1,TRPM7,CDC42BPG,CARMIL1,EPS8L2,TIRAP,THEM4
9_Member	GO Biological Processes	GO:0045010	actin nucleation	3.51353e-05	-4.45426	-2.14367	8/52	375,10095,10096,10097,10109,10787,23191,84501	ARF1,ARPC1B,ACTR3,ACTR2,ARPC2,NCKAP1,CYFIP1,SPIRE2
9_Member	GO Biological Processes	GO:0034314	Arp2/3 complex-mediated actin nucleation	3.88786e-05	-4.41029	-2.1076	7/39	375,10095,10096,10097,10109,10787,23191	ARF1,ARPC1B,ACTR3,ACTR2,ARPC2,NCKAP1,CYFIP1
9_Member	GO Biological Processes	GO:0051258	protein polymerization	4.33092e-05	-4.36342	-2.07611	20/295	375,6369,10095,10096,10097,10109,10426,10456,10787,11344,23191,24139,27229,29766,51652,55604,79585,84501,114791,128866	ARF1,CCL24,ARPC1B,ACTR3,ACTR2,ARPC2,TUBGCP3,HAX1,NCKAP1,TWF2,CYFIP1,EML2,TUBGCP4,TMOD3,CHMP3,CARMIL1,CORO7,SPIRE2,TUBGCP5,CHMP4B
9_Member	GO Biological Processes	GO:0010592	positive regulation of lamellipodium assembly	6.06625e-05	-4.21708	-1.96181	6/29	10096,10097,10109,10787,11344,23191	ACTR3,ACTR2,ARPC2,NCKAP1,TWF2,CYFIP1
9_Member	GO Biological Processes	GO:0030032	lamellipodium assembly	6.27632e-05	-4.2023	-1.95809	9/72	8874,10096,10097,10109,10787,11344,23191,55604,84448	ARHGEF7,ACTR3,ACTR2,ARPC2,NCKAP1,TWF2,CYFIP1,CARMIL1,ABLIM2
9_Member	GO Biological Processes	GO:0008154	actin polymerization or depolymerization	8.37176e-05	-4.07718	-1.88054	16/215	375,6369,10006,10095,10096,10097,10109,10456,10787,11344,23191,23616,29766,55604,79585,84501	ARF1,CCL24,ABI1,ARPC1B,ACTR3,ACTR2,ARPC2,HAX1,NCKAP1,TWF2,CYFIP1,SH3BP1,TMOD3,CARMIL1,CORO7,SPIRE2
9_Member	GO Biological Processes	GO:0030838	positive regulation of actin filament polymerization	0.000130522	-3.88432	-1.74042	10/97	375,6369,10095,10096,10097,10109,10787,23191,55604,84501	ARF1,CCL24,ARPC1B,ACTR3,ACTR2,ARPC2,NCKAP1,CYFIP1,CARMIL1,SPIRE2
9_Member	GO Biological Processes	GO:0008064	regulation of actin polymerization or depolymerization	0.00019187	-3.71699	-1.6194	14/185	375,6369,10095,10096,10097,10109,10456,10787,11344,23191,23616,29766,55604,84501	ARF1,CCL24,ARPC1B,ACTR3,ACTR2,ARPC2,HAX1,NCKAP1,TWF2,CYFIP1,SH3BP1,TMOD3,CARMIL1,SPIRE2
9_Member	GO Biological Processes	GO:0030832	regulation of actin filament length	0.000202934	-3.69265	-1.6047	14/186	375,6369,10095,10096,10097,10109,10456,10787,11344,23191,23616,29766,55604,84501	ARF1,CCL24,ARPC1B,ACTR3,ACTR2,ARPC2,HAX1,NCKAP1,TWF2,CYFIP1,SH3BP1,TMOD3,CARMIL1,SPIRE2
9_Member	GO Biological Processes	GO:0030041	actin filament polymerization	0.000226719	-3.64451	-1.57525	14/188	375,6369,10095,10096,10097,10109,10456,10787,11344,23191,29766,55604,79585,84501	ARF1,CCL24,ARPC1B,ACTR3,ACTR2,ARPC2,HAX1,NCKAP1,TWF2,CYFIP1,TMOD3,CARMIL1,CORO7,SPIRE2
9_Member	GO Molecular Functions	GO:0003779	actin binding	0.00024518	-3.61052	-1.54621	24/441	4643,4645,4648,7125,7170,8826,10013,10083,10095,10096,10097,10109,10755,11344,23191,29766,54822,55930,57619,64787,79585,84448,84501,134549	MYO1E,MYO5B,MYO7B,TNNC2,TPM3,IQGAP1,HDAC6,USH1C,ARPC1B,ACTR3,ACTR2,ARPC2,GIPC1,TWF2,CYFIP1,TMOD3,TRPM7,MYO5C,SHROOM3,EPS8L2,CORO7,ABLIM2,SPIRE2,SHROOM1
9_Member	GO Biological Processes	GO:0030833	regulation of actin filament polymerization	0.000274159	-3.562	-1.51501	13/169	375,6369,10095,10096,10097,10109,10456,10787,11344,23191,29766,55604,84501	ARF1,CCL24,ARPC1B,ACTR3,ACTR2,ARPC2,HAX1,NCKAP1,TWF2,CYFIP1,TMOD3,CARMIL1,SPIRE2
9_Member	GO Cellular Components	GO:0015629	actin cytoskeleton	0.000306347	-3.51379	-1.47964	26/503	3190,3898,3993,4643,4645,4648,6242,7125,7170,8826,10095,10096,10097,10109,10456,10787,11344,23094,26512,29766,55604,55930,57619,84448,134549,200539	HNRNPK,LAD1,LLGL2,MYO1E,MYO5B,MYO7B,RTKN,TNNC2,TPM3,IQGAP1,ARPC1B,ACTR3,ACTR2,ARPC2,HAX1,NCKAP1,TWF2,SIPA1L3,INTS6,TMOD3,CARMIL1,MYO5C,SHROOM3,ABLIM2,SHROOM1,ANKRD23
9_Member	GO Biological Processes	GO:0051495	positive regulation of cytoskeleton organization	0.000356615	-3.4478	-1.42817	15/220	375,6369,6683,9525,10095,10096,10097,10109,10456,10787,23191,55558,55604,79768,84501	ARF1,CCL24,SPAST,VPS4B,ARPC1B,ACTR3,ACTR2,ARPC2,HAX1,NCKAP1,CYFIP1,PLXNA3,CARMIL1,KATNBL1,SPIRE2
9_Member	GO Biological Processes	GO:0010591	regulation of lamellipodium assembly	0.000447986	-3.34874	-1.35675	6/41	10096,10097,10109,10787,11344,23191	ACTR3,ACTR2,ARPC2,NCKAP1,TWF2,CYFIP1
9_Member	GO Biological Processes	GO:0090066	regulation of anatomical structure size	0.000540158	-3.26748	-1.30507	25/494	207,375,1182,6369,6558,8766,8799,8864,9175,10083,10095,10096,10097,10109,10456,10723,10787,11344,23191,23616,29766,55558,55604,84501,118813	AKT1,ARF1,CLCN3,CCL24,SLC12A2,RAB11A,PEX11B,PER2,MAP3K13,USH1C,ARPC1B,ACTR3,ACTR2,ARPC2,HAX1,SLC12A7,NCKAP1,TWF2,CYFIP1,SH3BP1,TMOD3,PLXNA3,CARMIL1,SPIRE2,ZFYVE27
9_Member	GO Cellular Components	GO:0005925	focal adhesion	0.000704697	-3.152	-1.22723	22/419	102,375,1948,2923,3190,4008,5500,5576,5604,8773,8826,8874,10095,10096,10097,10109,10672,10787,10890,10971,23191,51495	ADAM10,ARF1,EFNB2,PDIA3,HNRNPK,LMO7,PPP1CB,PRKAR2A,MAP2K1,SNAP23,IQGAP1,ARHGEF7,ARPC1B,ACTR3,ACTR2,ARPC2,GNA13,NCKAP1,RAB10,YWHAQ,CYFIP1,HACD3
9_Member	GO Cellular Components	GO:0030055	cell-substrate junction	0.000874665	-3.05816	-1.17997	22/426	102,375,1948,2923,3190,4008,5500,5576,5604,8773,8826,8874,10095,10096,10097,10109,10672,10787,10890,10971,23191,51495	ADAM10,ARF1,EFNB2,PDIA3,HNRNPK,LMO7,PPP1CB,PRKAR2A,MAP2K1,SNAP23,IQGAP1,ARHGEF7,ARPC1B,ACTR3,ACTR2,ARPC2,GNA13,NCKAP1,RAB10,YWHAQ,CYFIP1,HACD3
9_Member	GO Cellular Components	GO:0030027	lamellipodium	0.00111014	-2.95462	-1.10408	13/196	207,6642,8874,10006,10096,10097,10109,10456,10787,11344,23191,23616,55604	AKT1,SNX1,ARHGEF7,ABI1,ACTR3,ACTR2,ARPC2,HAX1,NCKAP1,TWF2,CYFIP1,SH3BP1,CARMIL1
9_Member	GO Biological Processes	GO:0120034	positive regulation of plasma membrane bounded cell projection assembly	0.0011652	-2.9336	-1.09074	9/106	9148,10096,10097,10109,10787,11344,23191,25940,64787	NEURL1,ACTR3,ACTR2,ARPC2,NCKAP1,TWF2,CYFIP1,FAM98A,EPS8L2
9_Member	GO Biological Processes	GO:0110053	regulation of actin filament organization	0.00118694	-2.92557	-1.08542	16/273	375,5062,6369,10095,10096,10097,10109,10456,10787,11344,23191,23616,29766,50848,55604,84501	ARF1,PAK2,CCL24,ARPC1B,ACTR3,ACTR2,ARPC2,HAX1,NCKAP1,TWF2,CYFIP1,SH3BP1,TMOD3,F11R,CARMIL1,SPIRE2
9_Member	GO Biological Processes	GO:0032271	regulation of protein polymerization	0.00134426	-2.87152	-1.05498	14/225	375,6369,10095,10096,10097,10109,10456,10787,11344,23191,24139,29766,55604,84501	ARF1,CCL24,ARPC1B,ACTR3,ACTR2,ARPC2,HAX1,NCKAP1,TWF2,CYFIP1,EML2,TMOD3,CARMIL1,SPIRE2
9_Member	GO Biological Processes	GO:0032273	positive regulation of protein polymerization	0.00151732	-2.81892	-1.03076	10/132	375,6369,10095,10096,10097,10109,10787,23191,55604,84501	ARF1,CCL24,ARPC1B,ACTR3,ACTR2,ARPC2,NCKAP1,CYFIP1,CARMIL1,SPIRE2
9_Member	GO Biological Processes	GO:1902903	regulation of supramolecular fiber organization	0.00203462	-2.69152	-0.937964	19/370	375,5062,6369,6683,10013,10095,10096,10097,10109,10456,10787,11344,23191,23616,24139,29766,50848,55604,84501	ARF1,PAK2,CCL24,SPAST,HDAC6,ARPC1B,ACTR3,ACTR2,ARPC2,HAX1,NCKAP1,TWF2,CYFIP1,SH3BP1,EML2,TMOD3,F11R,CARMIL1,SPIRE2
9_Member	GO Biological Processes	GO:0032956	regulation of actin cytoskeleton organization	0.00283808	-2.54698	-0.845366	18/353	375,5062,6369,8558,8826,10095,10096,10097,10109,10456,10787,11344,23191,23616,29766,50848,55604,84501	ARF1,PAK2,CCL24,CDK10,IQGAP1,ARPC1B,ACTR3,ACTR2,ARPC2,HAX1,NCKAP1,TWF2,CYFIP1,SH3BP1,TMOD3,F11R,CARMIL1,SPIRE2
9_Member	GO Biological Processes	GO:0032970	regulation of actin filament-based process	0.00362669	-2.44049	-0.770408	19/390	375,1829,5062,6369,8558,8826,10095,10096,10097,10109,10456,10787,11344,23191,23616,29766,50848,55604,84501	ARF1,DSG2,PAK2,CCL24,CDK10,IQGAP1,ARPC1B,ACTR3,ACTR2,ARPC2,HAX1,NCKAP1,TWF2,CYFIP1,SH3BP1,TMOD3,F11R,CARMIL1,SPIRE2
9_Member	GO Biological Processes	GO:0043254	regulation of protein-containing complex assembly	0.00746241	-2.12712	-0.594325	20/448	375,2073,3020,5899,6369,8451,10013,10095,10096,10097,10109,10456,10787,11344,23191,24139,29766,55604,84501,114609	ARF1,ERCC5,H3-3A,RALB,CCL24,CUL4A,HDAC6,ARPC1B,ACTR3,ACTR2,ARPC2,HAX1,NCKAP1,TWF2,CYFIP1,EML2,TMOD3,CARMIL1,SPIRE2,TIRAP
9_Member	GO Biological Processes	GO:0031334	positive regulation of protein-containing complex assembly	0.0102887	-1.98764	-0.516712	13/255	375,2073,6369,8451,10095,10096,10097,10109,10787,23191,55604,84501,114609	ARF1,ERCC5,CCL24,CUL4A,ARPC1B,ACTR3,ACTR2,ARPC2,NCKAP1,CYFIP1,CARMIL1,SPIRE2,TIRAP
9_Member	GO Biological Processes	GO:0044089	positive regulation of cellular component biogenesis	0.0113305	-1.94575	-0.486481	22/529	375,2073,5899,6369,8451,8826,9148,9525,10095,10096,10097,10109,10787,11344,23191,25940,55604,57535,64787,84501,90678,114609	ARF1,ERCC5,RALB,CCL24,CUL4A,IQGAP1,NEURL1,VPS4B,ARPC1B,ACTR3,ACTR2,ARPC2,NCKAP1,TWF2,CYFIP1,FAM98A,CARMIL1,ELAPOR1,EPS8L2,SPIRE2,LRSAM1,TIRAP
9_Member	GO Biological Processes	GO:1902905	positive regulation of supramolecular fiber organization	0.0114991	-1.93934	-0.481185	11/203	375,6369,6683,10095,10096,10097,10109,10787,23191,55604,84501	ARF1,CCL24,SPAST,ARPC1B,ACTR3,ACTR2,ARPC2,NCKAP1,CYFIP1,CARMIL1,SPIRE2
9_Member	GO Biological Processes	GO:0006909	phagocytosis	0.0133328	-1.87508	-0.43929	17/382	311,1182,2621,10006,10095,10096,10097,10109,10787,23184,23191,23616,25912,51552,55647,56990,80208	ANXA11,CLCN3,GAS6,ABI1,ARPC1B,ACTR3,ACTR2,ARPC2,NCKAP1,MESD,CYFIP1,SH3BP1,C1orf43,RAB14,RAB20,CDC42SE2,SPG11
10_Summary	GO Molecular Functions	GO:0140030	modification-dependent protein binding	3.23901e-07	-6.48959	-3.48764	17/157	3300,3416,3621,5887,10013,11091,23170,23172,29057,29979,54469,55793,56893,81550,84289,130617,165918,5685,7337,9690,10939,23478,55578,197131	DNAJB2,IDE,ING1,RAD23B,HDAC6,WDR5,TTLL12,ABRAXAS2,FAM156A,UBQLN1,ZFAND6,MINDY1,UBQLN4,TDRD3,ING5,ZFAND2B,RNF168,PSMA4,UBE3A,UBE3C,AFG3L2,SEC11A,SUPT20H,UBR1
10_Member	GO Molecular Functions	GO:0140030	modification-dependent protein binding	3.23901e-07	-6.48959	-3.48764	17/157	3300,3416,3621,5887,10013,11091,23170,23172,29057,29979,54469,55793,56893,81550,84289,130617,165918	DNAJB2,IDE,ING1,RAD23B,HDAC6,WDR5,TTLL12,ABRAXAS2,FAM156A,UBQLN1,ZFAND6,MINDY1,UBQLN4,TDRD3,ING5,ZFAND2B,RNF168
10_Member	GO Cellular Components	GO:1905368	peptidase complex	3.68666e-07	-6.43337	-3.46557	13/92	3300,3416,5685,5887,7337,9690,10939,23478,29979,55578,56893,130617,197131	DNAJB2,IDE,PSMA4,RAD23B,UBE3A,UBE3C,AFG3L2,SEC11A,UBQLN1,SUPT20H,UBQLN4,ZFAND2B,UBR1
10_Member	GO Cellular Components	GO:0000502	proteasome complex	2.39584e-06	-5.62054	-2.98853	10/62	3300,3416,5685,5887,7337,9690,29979,56893,130617,197131	DNAJB2,IDE,PSMA4,RAD23B,UBE3A,UBE3C,UBQLN1,UBQLN4,ZFAND2B,UBR1
10_Member	GO Molecular Functions	GO:0031593	polyubiquitin modification-dependent protein binding	3.5361e-06	-5.45148	-2.88996	9/51	5887,10013,23172,29979,54469,55793,56893,130617,165918	RAD23B,HDAC6,ABRAXAS2,UBQLN1,ZFAND6,MINDY1,UBQLN4,ZFAND2B,RNF168
10_Member	GO Cellular Components	GO:1905369	endopeptidase complex	5.68121e-06	-5.24556	-2.76678	10/68	3300,3416,5685,5887,7337,9690,29979,56893,130617,197131	DNAJB2,IDE,PSMA4,RAD23B,UBE3A,UBE3C,UBQLN1,UBQLN4,ZFAND2B,UBR1
10_Member	GO Molecular Functions	GO:0036435	K48-linked polyubiquitin modification-dependent protein binding	0.000738565	-3.13161	-1.22293	3/8	55793,56893,130617	MINDY1,UBQLN4,ZFAND2B
11_Summary	GO Molecular Functions	GO:0008233	peptidase activity	4.81517e-07	-6.31739	-3.39289	38/637	102,2686,2923,3416,3549,5046,5119,5624,5685,6051,6768,7174,7347,7398,9101,9318,9581,9960,10617,10730,10845,10939,11132,23192,23478,23549,54858,54878,55230,55593,55793,57140,79716,80150,84640,123228,131870,388743,2342,9601,10331,11282,23093,23170,25820,26290,51104,51114,51506,58489,84945,192134,5887,9804,23172,64708	ADAM10,GGT7,PDIA3,IDE,IHH,PCSK6,CHMP1A,PROC,PSMA4,RNPEP,ST14,TPP2,UCHL3,USP1,USP8,COPS2,PREPL,USP3,STAMBP,YME1L1,CLPX,AFG3L2,CAPN10,ATG4B,SEC11A,DNPEP,PGPEP1,DPP8,USP40,OTUD5,MINDY1,RNPEPL1,NPEPL1,ASRGL1,USP38,SENP8,NUDT16,CAPN8,FNTB,PDIA4,B3GNT3,MGAT4B,TTLL5,TTLL12,ARIH1,GALNT8,ABHD17B,ZDHHC9,UFC1,ABHD17C,ABHD13,B3GNT6,RAD23B,TOMM20,ABRAXAS2,COPS7B
11_Member	GO Molecular Functions	GO:0008233	peptidase activity	4.81517e-07	-6.31739	-3.39289	38/637	102,2686,2923,3416,3549,5046,5119,5624,5685,6051,6768,7174,7347,7398,9101,9318,9581,9960,10617,10730,10845,10939,11132,23192,23478,23549,54858,54878,55230,55593,55793,57140,79716,80150,84640,123228,131870,388743	ADAM10,GGT7,PDIA3,IDE,IHH,PCSK6,CHMP1A,PROC,PSMA4,RNPEP,ST14,TPP2,UCHL3,USP1,USP8,COPS2,PREPL,USP3,STAMBP,YME1L1,CLPX,AFG3L2,CAPN10,ATG4B,SEC11A,DNPEP,PGPEP1,DPP8,USP40,OTUD5,MINDY1,RNPEPL1,NPEPL1,ASRGL1,USP38,SENP8,NUDT16,CAPN8
11_Member	GO Biological Processes	GO:0018215	protein phosphopantetheinylation	7.2252e-07	-6.14115	-3.27026	25/331	2342,2686,2923,7347,7398,9101,9601,9960,10331,10617,11282,23093,23170,25820,26290,51104,51114,51506,55230,55593,55793,58489,84640,84945,192134	FNTB,GGT7,PDIA3,UCHL3,USP1,USP8,PDIA4,USP3,B3GNT3,STAMBP,MGAT4B,TTLL5,TTLL12,ARIH1,GALNT8,ABHD17B,ZDHHC9,UFC1,USP40,OTUD5,MINDY1,ABHD17C,USP38,ABHD13,B3GNT6
11_Member	GO Molecular Functions	GO:0008234	cysteine-type peptidase activity	3.15346e-05	-4.50121	-2.17023	15/177	2923,7347,7398,9101,9318,9960,11132,23192,54858,55230,55593,55793,84640,123228,388743	PDIA3,UCHL3,USP1,USP8,COPS2,USP3,CAPN10,ATG4B,PGPEP1,USP40,OTUD5,MINDY1,USP38,SENP8,CAPN8
11_Member	GO Molecular Functions	GO:0008242	omega peptidase activity	9.1083e-05	-4.04056	-1.86281	12/131	2686,7347,7398,9101,9960,10617,54858,55230,55593,55793,80150,84640	GGT7,UCHL3,USP1,USP8,USP3,STAMBP,PGPEP1,USP40,OTUD5,MINDY1,ASRGL1,USP38
11_Member	GO Molecular Functions	GO:0004843	thiol-dependent ubiquitin-specific protease activity	0.00231634	-2.6352	-0.903135	9/117	7347,7398,9101,9960,10617,55230,55593,55793,84640	UCHL3,USP1,USP8,USP3,STAMBP,USP40,OTUD5,MINDY1,USP38
11_Member	GO Molecular Functions	GO:0101005	ubiquitinyl hydrolase activity	0.00245465	-2.61001	-0.888169	9/118	7347,7398,9101,9960,10617,55230,55593,55793,84640	UCHL3,USP1,USP8,USP3,STAMBP,USP40,OTUD5,MINDY1,USP38
11_Member	GO Biological Processes	GO:0070646	protein modification by small protein removal	0.0031734	-2.49847	-0.811328	16/301	5685,5887,7347,7398,9101,9318,9804,9960,10617,23172,55230,55593,55793,64708,84640,123228	PSMA4,RAD23B,UCHL3,USP1,USP8,COPS2,TOMM20,USP3,STAMBP,ABRAXAS2,USP40,OTUD5,MINDY1,COPS7B,USP38,SENP8
11_Member	GO Molecular Functions	GO:0004197	cysteine-type endopeptidase activity	0.00843441	-2.07395	-0.566039	8/118	2923,7398,9101,11132,23192,55230,84640,388743	PDIA3,USP1,USP8,CAPN10,ATG4B,USP40,USP38,CAPN8
11_Member	GO Biological Processes	GO:0016579	protein deubiquitination	0.0104641	-1.9803	-0.510725	14/284	5685,5887,7347,7398,9101,9804,9960,10617,23172,55230,55593,55793,84640,123228	PSMA4,RAD23B,UCHL3,USP1,USP8,TOMM20,USP3,STAMBP,ABRAXAS2,USP40,OTUD5,MINDY1,USP38,SENP8
11_Member	GO Molecular Functions	GO:0004175	endopeptidase activity	0.0126945	-1.89638	-0.453579	19/441	102,2923,3416,5046,5624,5685,6768,7174,7398,9101,9581,10730,10939,11132,23192,23478,55230,84640,388743	ADAM10,PDIA3,IDE,PCSK6,PROC,PSMA4,ST14,TPP2,USP1,USP8,PREPL,YME1L1,AFG3L2,CAPN10,ATG4B,SEC11A,USP40,USP38,CAPN8
12_Summary	GO Biological Processes	GO:0010256	endomembrane system organization	4.90298e-07	-6.30954	-3.39289	32/487	207,1182,5119,5205,5604,5861,6683,8766,8874,9101,9525,9885,10890,22796,26003,50636,51534,51608,51652,55111,55204,56851,64801,81488,83548,84067,89866,118813,128866,165324,338440,400451	AKT1,CLCN3,CHMP1A,ATP8B1,MAP2K1,RAB1A,SPAST,RAB11A,ARHGEF7,USP8,VPS4B,OSBPL2,RAB10,COG2,GORASP2,ANO7,VTA1,GET4,CHMP3,PLEKHJ1,GOLPH3L,EMC7,ARV1,POLR2M,COG3,FHIP1B,SEC16B,ZFYVE27,CHMP4B,UBXN2A,ANO9,FAM174B
12_Member	GO Biological Processes	GO:0010256	endomembrane system organization	4.90298e-07	-6.30954	-3.39289	32/487	207,1182,5119,5205,5604,5861,6683,8766,8874,9101,9525,9885,10890,22796,26003,50636,51534,51608,51652,55111,55204,56851,64801,81488,83548,84067,89866,118813,128866,165324,338440,400451	AKT1,CLCN3,CHMP1A,ATP8B1,MAP2K1,RAB1A,SPAST,RAB11A,ARHGEF7,USP8,VPS4B,OSBPL2,RAB10,COG2,GORASP2,ANO7,VTA1,GET4,CHMP3,PLEKHJ1,GOLPH3L,EMC7,ARV1,POLR2M,COG3,FHIP1B,SEC16B,ZFYVE27,CHMP4B,UBXN2A,ANO9,FAM174B
12_Member	GO Biological Processes	GO:0007030	Golgi organization	0.00123792	-2.90731	-1.07251	11/151	5205,5604,5861,8874,22796,26003,55204,83548,89866,165324,400451	ATP8B1,MAP2K1,RAB1A,ARHGEF7,COG2,GORASP2,GOLPH3L,COG3,SEC16B,UBXN2A,FAM174B
13_Summary	GO Biological Processes	GO:0044772	mitotic cell cycle phase transition	6.92342e-07	-6.15968	-3.27406	36/595	207,996,1781,2029,2672,4171,5500,5685,6683,7027,7517,8451,8452,8453,8554,8558,8766,8881,9125,9525,10083,10776,26224,29766,51065,55142,55571,55795,57165,64682,65123,79616,79866,121441,128866,143384,2237,10755,11113,131870,102,598,5119,51652,55660,57448,5753,5546,8826,23170,55055	AKT1,CDC27,DYNC1I2,ENSA,GFI1,MCM2,PPP1CB,PSMA4,SPAST,TFDP1,XRCC3,CUL4A,CUL3,CUL2,PIAS1,CDK10,RAB11A,CDC16,CNOT9,VPS4B,USH1C,ARPP19,FBXL3,TMOD3,RPS27L,HAUS2,CNOT11,PCID2,GJC2,ANAPC1,INTS3,CCNJL,BORA,NEDD1,CHMP4B,CACUL1,FEN1,GIPC1,CIT,NUDT16,ADAM10,BCL2L1,CHMP1A,CHMP3,PRPF40A,BIRC6,PTK6,PRCC,IQGAP1,TTLL12,ZWILCH
13_Member	GO Biological Processes	GO:0044772	mitotic cell cycle phase transition	6.92342e-07	-6.15968	-3.27406	36/595	207,996,1781,2029,2672,4171,5500,5685,6683,7027,7517,8451,8452,8453,8554,8558,8766,8881,9125,9525,10083,10776,26224,29766,51065,55142,55571,55795,57165,64682,65123,79616,79866,121441,128866,143384	AKT1,CDC27,DYNC1I2,ENSA,GFI1,MCM2,PPP1CB,PSMA4,SPAST,TFDP1,XRCC3,CUL4A,CUL3,CUL2,PIAS1,CDK10,RAB11A,CDC16,CNOT9,VPS4B,USH1C,ARPP19,FBXL3,TMOD3,RPS27L,HAUS2,CNOT11,PCID2,GJC2,ANAPC1,INTS3,CCNJL,BORA,NEDD1,CHMP4B,CACUL1
13_Member	GO Biological Processes	GO:0044770	cell cycle phase transition	3.8157e-06	-5.41843	-2.88996	36/641	207,996,1781,2029,2672,4171,5500,5685,6683,7027,7517,8451,8452,8453,8554,8558,8766,8881,9125,9525,10083,10776,26224,29766,51065,55142,55571,55795,57165,64682,65123,79616,79866,121441,128866,143384	AKT1,CDC27,DYNC1I2,ENSA,GFI1,MCM2,PPP1CB,PSMA4,SPAST,TFDP1,XRCC3,CUL4A,CUL3,CUL2,PIAS1,CDK10,RAB11A,CDC16,CNOT9,VPS4B,USH1C,ARPP19,FBXL3,TMOD3,RPS27L,HAUS2,CNOT11,PCID2,GJC2,ANAPC1,INTS3,CCNJL,BORA,NEDD1,CHMP4B,CACUL1
13_Member	GO Biological Processes	GO:1901992	positive regulation of mitotic cell cycle phase transition	7.60051e-05	-4.11916	-1.89825	10/91	207,996,7027,8451,8452,8558,8766,8881,9525,29766	AKT1,CDC27,TFDP1,CUL4A,CUL3,CDK10,RAB11A,CDC16,VPS4B,TMOD3
13_Member	GO Biological Processes	GO:0090068	positive regulation of cell cycle process	0.000184778	-3.73335	-1.63085	19/303	207,996,2237,6683,7027,7517,8451,8452,8558,8766,8881,9125,9525,10755,11113,29766,55571,55795,131870	AKT1,CDC27,FEN1,SPAST,TFDP1,XRCC3,CUL4A,CUL3,CDK10,RAB11A,CDC16,CNOT9,VPS4B,GIPC1,CIT,TMOD3,CNOT11,PCID2,NUDT16
13_Member	GO Biological Processes	GO:1901989	positive regulation of cell cycle phase transition	0.000293452	-3.53246	-1.49195	10/107	207,996,7027,8451,8452,8558,8766,8881,9525,29766	AKT1,CDC27,TFDP1,CUL4A,CUL3,CDK10,RAB11A,CDC16,VPS4B,TMOD3
13_Member	GO Biological Processes	GO:0010564	regulation of cell cycle process	0.000556704	-3.25438	-1.29553	35/789	102,207,598,996,1781,2237,5119,5685,6683,7027,7517,8451,8452,8558,8766,8881,9125,9525,10755,11113,29766,51065,51652,55142,55571,55660,55795,57165,57448,64682,65123,79866,121441,128866,131870	ADAM10,AKT1,BCL2L1,CDC27,DYNC1I2,FEN1,CHMP1A,PSMA4,SPAST,TFDP1,XRCC3,CUL4A,CUL3,CDK10,RAB11A,CDC16,CNOT9,VPS4B,GIPC1,CIT,TMOD3,RPS27L,CHMP3,HAUS2,CNOT11,PRPF40A,PCID2,GJC2,BIRC6,ANAPC1,INTS3,BORA,NEDD1,CHMP4B,NUDT16
13_Member	GO Biological Processes	GO:0045931	positive regulation of mitotic cell cycle	0.000641252	-3.19297	-1.25334	10/118	207,996,7027,8451,8452,8558,8766,8881,9525,29766	AKT1,CDC27,TFDP1,CUL4A,CUL3,CDK10,RAB11A,CDC16,VPS4B,TMOD3
13_Member	GO Biological Processes	GO:0045787	positive regulation of cell cycle	0.000788283	-3.10332	-1.20862	21/395	102,207,996,2237,5753,6683,7027,7517,8451,8452,8558,8766,8881,9125,9525,10755,11113,29766,55571,55795,131870	ADAM10,AKT1,CDC27,FEN1,PTK6,SPAST,TFDP1,XRCC3,CUL4A,CUL3,CDK10,RAB11A,CDC16,CNOT9,VPS4B,GIPC1,CIT,TMOD3,CNOT11,PCID2,NUDT16
13_Member	GO Biological Processes	GO:0007346	regulation of mitotic cell cycle	0.00111051	-2.95448	-1.10408	28/608	207,598,996,1781,5546,5685,7027,7517,8451,8452,8558,8766,8826,8881,9125,9525,23170,29766,51065,55055,55142,55571,55795,57165,64682,65123,79866,121441	AKT1,BCL2L1,CDC27,DYNC1I2,PRCC,PSMA4,TFDP1,XRCC3,CUL4A,CUL3,CDK10,RAB11A,IQGAP1,CDC16,CNOT9,VPS4B,TTLL12,TMOD3,RPS27L,ZWILCH,HAUS2,CNOT11,PCID2,GJC2,ANAPC1,INTS3,BORA,NEDD1
13_Member	GO Biological Processes	GO:1901990	regulation of mitotic cell cycle phase transition	0.00128551	-2.89092	-1.06367	22/439	207,996,1781,5685,7027,7517,8451,8452,8558,8766,8881,9125,9525,29766,51065,55142,55571,55795,57165,64682,65123,121441	AKT1,CDC27,DYNC1I2,PSMA4,TFDP1,XRCC3,CUL4A,CUL3,CDK10,RAB11A,CDC16,CNOT9,VPS4B,TMOD3,RPS27L,HAUS2,CNOT11,PCID2,GJC2,ANAPC1,INTS3,NEDD1
13_Member	GO Biological Processes	GO:1901987	regulation of cell cycle phase transition	0.00363698	-2.43926	-0.770408	22/478	207,996,1781,5685,7027,7517,8451,8452,8558,8766,8881,9125,9525,29766,51065,55142,55571,55795,57165,64682,65123,121441	AKT1,CDC27,DYNC1I2,PSMA4,TFDP1,XRCC3,CUL4A,CUL3,CDK10,RAB11A,CDC16,CNOT9,VPS4B,TMOD3,RPS27L,HAUS2,CNOT11,PCID2,GJC2,ANAPC1,INTS3,NEDD1
13_Member	GO Biological Processes	GO:0000082	G1/S transition of mitotic cell cycle	0.00802828	-2.09538	-0.577272	14/275	207,2672,4171,7027,8451,8452,8453,8554,8558,9125,51065,55571,57165,143384	AKT1,GFI1,MCM2,TFDP1,CUL4A,CUL3,CUL2,PIAS1,CDK10,CNOT9,RPS27L,CNOT11,GJC2,CACUL1
13_Member	GO Biological Processes	GO:0044843	cell cycle G1/S phase transition	0.0153616	-1.81356	-0.398531	14/298	207,2672,4171,7027,8451,8452,8453,8554,8558,9125,51065,55571,57165,143384	AKT1,GFI1,MCM2,TFDP1,CUL4A,CUL3,CUL2,PIAS1,CDK10,CNOT9,RPS27L,CNOT11,GJC2,CACUL1
13_Member	GO Biological Processes	GO:1900087	positive regulation of G1/S transition of mitotic cell cycle	0.0237496	-1.62434	-0.281081	4/45	207,7027,8451,8558	AKT1,TFDP1,CUL4A,CDK10
13_Member	GO Biological Processes	GO:1902808	positive regulation of cell cycle G1/S phase transition	0.0476106	-1.3223	-0.0787707	4/56	207,7027,8451,8558	AKT1,TFDP1,CUL4A,CDK10
14_Summary	GO Biological Processes	GO:0006091	generation of precursor metabolites and energy	8.39873e-07	-6.07579	-3.21914	33/524	50,207,863,1352,2108,2271,2820,2936,3099,3416,3419,3658,4720,5208,5465,5500,5903,6391,7360,8660,8864,9611,10762,23729,51103,55829,80183,80201,80777,84883,112609,388753,400916,10811,64757	ACO2,AKT1,CBFA2T3,COX10,ETFA,FH,GPD2,GSR,HK2,IDE,IDH3A,IREB2,NDUFS2,PFKFB2,PPARA,PPP1CB,RANBP2,SDHC,UGP2,IRS2,PER2,NCOR1,NUP50,SHPK,NDUFAF1,SELENOS,RUBCNL,HKDC1,CYB5B,AIFM2,MRAP2,COA6,CHCHD10,NOXA1,MTARC1
14_Member	GO Biological Processes	GO:0006091	generation of precursor metabolites and energy	8.39873e-07	-6.07579	-3.21914	33/524	50,207,863,1352,2108,2271,2820,2936,3099,3416,3419,3658,4720,5208,5465,5500,5903,6391,7360,8660,8864,9611,10762,23729,51103,55829,80183,80201,80777,84883,112609,388753,400916	ACO2,AKT1,CBFA2T3,COX10,ETFA,FH,GPD2,GSR,HK2,IDE,IDH3A,IREB2,NDUFS2,PFKFB2,PPARA,PPP1CB,RANBP2,SDHC,UGP2,IRS2,PER2,NCOR1,NUP50,SHPK,NDUFAF1,SELENOS,RUBCNL,HKDC1,CYB5B,AIFM2,MRAP2,COA6,CHCHD10
14_Member	GO Biological Processes	GO:0015980	energy derivation by oxidation of organic compounds	1.54207e-06	-5.8119	-3.11837	22/278	50,207,863,1352,2108,2271,2820,3416,3419,3658,4720,5500,6391,7360,8660,8864,51103,55829,80183,84883,112609,388753	ACO2,AKT1,CBFA2T3,COX10,ETFA,FH,GPD2,IDE,IDH3A,IREB2,NDUFS2,PPP1CB,SDHC,UGP2,IRS2,PER2,NDUFAF1,SELENOS,RUBCNL,AIFM2,MRAP2,COA6
14_Member	GO Biological Processes	GO:0045333	cellular respiration	0.000214543	-3.66849	-1.59232	14/187	50,863,1352,2108,2271,2820,3416,3419,3658,4720,6391,51103,84883,388753	ACO2,CBFA2T3,COX10,ETFA,FH,GPD2,IDE,IDH3A,IREB2,NDUFS2,SDHC,NDUFAF1,AIFM2,COA6
14_Member	GO Biological Processes	GO:0022904	respiratory electron transport chain	0.008029	-2.09534	-0.577272	8/117	1352,2108,2820,4720,6391,51103,84883,388753	COX10,ETFA,GPD2,NDUFS2,SDHC,NDUFAF1,AIFM2,COA6
14_Member	GO Biological Processes	GO:0022900	electron transport chain	0.0123377	-1.90877	-0.462212	10/178	1352,2108,2820,2936,4720,6391,51103,80777,84883,388753	COX10,ETFA,GPD2,GSR,NDUFS2,SDHC,NDUFAF1,CYB5B,AIFM2,COA6
14_Member	GO Cellular Components	GO:1990204	oxidoreductase complex	0.0191626	-1.71755	-0.34505	7/111	2820,4720,6391,10811,51103,64757,80777	GPD2,NDUFS2,SDHC,NOXA1,NDUFAF1,MTARC1,CYB5B
15_Summary	GO Cellular Components	GO:0005819	spindle	9.11137e-07	-6.04042	-3.19755	27/381	207,311,996,6683,8452,8766,8881,9525,9611,10426,10899,11186,23170,23172,24139,27229,51647,55142,55183,55614,56992,57448,79677,79768,114791,121441,283489,598,1781,3099,4236,4780,5525,5576,9325,9541,9742,9768,23093,23352,50618,51735,55561,57223,64743,79616,123169,151987,256987,8826,9545,10013,10808,55829,57619,134549,283987,84295,7170,10787,11344,55604	AKT1,ANXA11,CDC27,SPAST,CUL3,RAB11A,CDC16,VPS4B,NCOR1,TUBGCP3,JTB,RASSF1,TTLL12,ABRAXAS2,EML2,TUBGCP4,CIAO2B,HAUS2,RIF1,KIF16B,KIF15,BIRC6,SMC6,KATNBL1,TUBGCP5,NEDD1,CHAMP1,BCL2L1,DYNC1I2,HK2,MFAP1,NFE2L2,PPP2R5A,PRKAR2A,TRIP4,CIR1,IFT140,PCLAF,TTLL5,UBR4,ITSN2,RAPGEF6,CDC42BPG,PPP4R3B,WDR13,CCNJL,LEO1,PPP4R2,SERINC5,IQGAP1,RAB3D,HDAC6,HSPH1,SELENOS,SHROOM3,SHROOM1,HID1,PHF6,TPM3,NCKAP1,TWF2,CARM…
15_Member	GO Cellular Components	GO:0005819	spindle	9.11137e-07	-6.04042	-3.19755	27/381	207,311,996,6683,8452,8766,8881,9525,9611,10426,10899,11186,23170,23172,24139,27229,51647,55142,55183,55614,56992,57448,79677,79768,114791,121441,283489	AKT1,ANXA11,CDC27,SPAST,CUL3,RAB11A,CDC16,VPS4B,NCOR1,TUBGCP3,JTB,RASSF1,TTLL12,ABRAXAS2,EML2,TUBGCP4,CIAO2B,HAUS2,RIF1,KIF16B,KIF15,BIRC6,SMC6,KATNBL1,TUBGCP5,NEDD1,CHAMP1
15_Member	GO Cellular Components	GO:0005813	centrosome	1.14608e-06	-5.94078	-3.17214	36/608	598,996,1781,3099,4236,4780,5525,5576,6683,8452,8766,8881,9325,9525,9541,9742,9768,10426,10899,23093,23172,23352,27229,50618,51735,55142,55561,56992,57223,64743,79616,114791,121441,123169,151987,256987	BCL2L1,CDC27,DYNC1I2,HK2,MFAP1,NFE2L2,PPP2R5A,PRKAR2A,SPAST,CUL3,RAB11A,CDC16,TRIP4,VPS4B,CIR1,IFT140,PCLAF,TUBGCP3,JTB,TTLL5,ABRAXAS2,UBR4,TUBGCP4,ITSN2,RAPGEF6,HAUS2,CDC42BPG,KIF15,PPP4R3B,WDR13,CCNJL,TUBGCP5,NEDD1,LEO1,PPP4R2,SERINC5
15_Member	GO Cellular Components	GO:0005874	microtubule	0.000797918	-3.09804	-1.20487	22/423	1781,6683,8452,8766,8826,9545,10013,10426,10808,11186,23093,23172,24139,27229,55142,55614,55829,56992,57619,114791,134549,283987	DYNC1I2,SPAST,CUL3,RAB11A,IQGAP1,RAB3D,HDAC6,TUBGCP3,HSPH1,RASSF1,TTLL5,ABRAXAS2,EML2,TUBGCP4,HAUS2,KIF16B,SELENOS,KIF15,SHROOM3,TUBGCP5,SHROOM1,HID1
15_Member	GO Cellular Components	GO:0000922	spindle pole	0.000809474	-3.0918	-1.20167	12/166	8452,8766,9525,10426,11186,23172,27229,57448,79677,79768,114791,121441	CUL3,RAB11A,VPS4B,TUBGCP3,RASSF1,ABRAXAS2,TUBGCP4,BIRC6,SMC6,KATNBL1,TUBGCP5,NEDD1
15_Member	GO Molecular Functions	GO:0015631	tubulin binding	0.0392637	-1.40601	-0.136091	15/370	6683,8766,10013,10426,10808,23093,23170,23172,24139,27229,55614,56992,79768,84295,114791	SPAST,RAB11A,HDAC6,TUBGCP3,HSPH1,TTLL5,TTLL12,ABRAXAS2,EML2,TUBGCP4,KIF16B,KIF15,KATNBL1,PHF6,TUBGCP5
15_Member	GO Cellular Components	GO:0099513	polymeric cytoskeletal fiber	0.045694	-1.34014	-0.0898522	26/747	1781,6683,7170,8452,8766,8826,9545,10013,10426,10787,10808,11186,11344,23093,23172,24139,27229,55142,55604,55614,55829,56992,57619,114791,134549,283987	DYNC1I2,SPAST,TPM3,CUL3,RAB11A,IQGAP1,RAB3D,HDAC6,TUBGCP3,NCKAP1,HSPH1,RASSF1,TWF2,TTLL5,ABRAXAS2,EML2,TUBGCP4,HAUS2,CARMIL1,KIF16B,SELENOS,KIF15,SHROOM3,TUBGCP5,SHROOM1,HID1
16_Summary	GO Biological Processes	GO:0007264	small GTPase mediated signal transduction	9.48046e-07	-6.02317	-3.19367	32/502	2859,5867,5899,5909,6239,6242,8437,8452,8660,8874,9101,9824,10045,10256,10617,10672,10787,10971,11186,23094,23191,23550,23616,25791,27352,50848,51495,51735,56990,57568,64787,376267	GPR35,RAB4A,RALB,RAP1GAP,RREB1,RTKN,RASAL1,CUL3,IRS2,ARHGEF7,USP8,ARHGAP11A,SH2D3A,CNKSR1,STAMBP,GNA13,NCKAP1,YWHAQ,RASSF1,SIPA1L3,CYFIP1,PSD4,SH3BP1,NGEF,SGSM3,F11R,HACD3,RAPGEF6,CDC42SE2,SIPA1L2,EPS8L2,RAB15
16_Member	GO Biological Processes	GO:0007264	small GTPase mediated signal transduction	9.48046e-07	-6.02317	-3.19367	32/502	2859,5867,5899,5909,6239,6242,8437,8452,8660,8874,9101,9824,10045,10256,10617,10672,10787,10971,11186,23094,23191,23550,23616,25791,27352,50848,51495,51735,56990,57568,64787,376267	GPR35,RAB4A,RALB,RAP1GAP,RREB1,RTKN,RASAL1,CUL3,IRS2,ARHGEF7,USP8,ARHGAP11A,SH2D3A,CNKSR1,STAMBP,GNA13,NCKAP1,YWHAQ,RASSF1,SIPA1L3,CYFIP1,PSD4,SH3BP1,NGEF,SGSM3,F11R,HACD3,RAPGEF6,CDC42SE2,SIPA1L2,EPS8L2,RAB15
16_Member	GO Biological Processes	GO:0007265	Ras protein signal transduction	3.70262e-06	-5.43149	-2.88996	24/339	2859,5867,5899,6239,6242,8437,8452,8660,9101,10256,10617,10672,10787,11186,23191,23550,23616,27352,50848,51495,51735,56990,64787,376267	GPR35,RAB4A,RALB,RREB1,RTKN,RASAL1,CUL3,IRS2,USP8,CNKSR1,STAMBP,GNA13,NCKAP1,RASSF1,CYFIP1,PSD4,SH3BP1,SGSM3,F11R,HACD3,RAPGEF6,CDC42SE2,EPS8L2,RAB15
16_Member	GO Biological Processes	GO:0051056	regulation of small GTPase mediated signal transduction	0.000967309	-3.01443	-1.14354	18/320	2859,5909,8437,8452,8660,8874,9824,10617,10672,23094,23550,23616,25791,27352,50848,56990,57568,64787	GPR35,RAP1GAP,RASAL1,CUL3,IRS2,ARHGEF7,ARHGAP11A,STAMBP,GNA13,SIPA1L3,PSD4,SH3BP1,NGEF,SGSM3,F11R,CDC42SE2,SIPA1L2,EPS8L2
16_Member	GO Biological Processes	GO:0046578	regulation of Ras protein signal transduction	0.00748096	-2.12604	-0.594325	11/191	2859,8437,8452,8660,10617,23550,23616,27352,50848,56990,64787	GPR35,RASAL1,CUL3,IRS2,STAMBP,PSD4,SH3BP1,SGSM3,F11R,CDC42SE2,EPS8L2
16_Member	GO Biological Processes	GO:0007266	Rho protein signal transduction	0.0179106	-1.74689	-0.367828	8/135	2859,6242,8452,10256,10672,50848,56990,64787	GPR35,RTKN,CUL3,CNKSR1,GNA13,F11R,CDC42SE2,EPS8L2
17_Summary	GO Molecular Functions	GO:0016788	hydrolase activity, acting on ester bonds	1.1478e-06	-5.94014	-3.17214	42/767	1653,2073,2166,2237,2923,5051,5208,5428,5495,5500,5525,5534,5780,7247,7517,9110,10380,10595,10908,22894,23491,25953,51104,51496,54893,55631,55699,56261,57176,58489,64900,79624,80222,84945,117145,128387,129563,130367,131870,201562,222236,222584,2029,5510,10776,57223,133522,145376,151987	DDX1,ERCC5,FAAH,FEN1,PDIA3,PAFAH2,PFKFB2,POLG,PPM1B,PPP1CB,PPP2R5A,PPP3R1,PTPN9,TSN,XRCC3,MTMR4,BPNT1,ERN2,PNPLA6,DIS3,CES3,PNKD,ABHD17B,CTDSPL2,MTMR10,LRRC40,IARS2,GPCPD1,VARS2,ABHD17C,LPIN3,ARMT1,TARS2,ABHD13,THEM4,TATDN3,DIS3L2,SGPP2,NUDT16,HACD2,NAPEPLD,FAM83B,ENSA,PPP1R7,ARPP19,PPP4R3B,PPARGC1B,PPP1R36,PPP4R2
17_Member	GO Molecular Functions	GO:0016788	hydrolase activity, acting on ester bonds	1.1478e-06	-5.94014	-3.17214	42/767	1653,2073,2166,2237,2923,5051,5208,5428,5495,5500,5525,5534,5780,7247,7517,9110,10380,10595,10908,22894,23491,25953,51104,51496,54893,55631,55699,56261,57176,58489,64900,79624,80222,84945,117145,128387,129563,130367,131870,201562,222236,222584	DDX1,ERCC5,FAAH,FEN1,PDIA3,PAFAH2,PFKFB2,POLG,PPM1B,PPP1CB,PPP2R5A,PPP3R1,PTPN9,TSN,XRCC3,MTMR4,BPNT1,ERN2,PNPLA6,DIS3,CES3,PNKD,ABHD17B,CTDSPL2,MTMR10,LRRC40,IARS2,GPCPD1,VARS2,ABHD17C,LPIN3,ARMT1,TARS2,ABHD13,THEM4,TATDN3,DIS3L2,SGPP2,NUDT16,HACD2,NAPEPLD,FAM83B
17_Member	GO Molecular Functions	GO:0042578	phosphoric ester hydrolase activity	0.00100067	-2.99971	-1.13742	20/375	2923,5208,5495,5500,5525,5534,5780,9110,10380,51496,54893,55631,56261,64900,79624,130367,131870,201562,222236,222584	PDIA3,PFKFB2,PPM1B,PPP1CB,PPP2R5A,PPP3R1,PTPN9,MTMR4,BPNT1,CTDSPL2,MTMR10,LRRC40,GPCPD1,LPIN3,ARMT1,SGPP2,NUDT16,HACD2,NAPEPLD,FAM83B
17_Member	GO Molecular Functions	GO:0016791	phosphatase activity	0.00165696	-2.78069	-0.998522	16/282	5208,5495,5500,5525,5534,5780,9110,10380,51496,54893,55631,64900,79624,130367,131870,201562	PFKFB2,PPM1B,PPP1CB,PPP2R5A,PPP3R1,PTPN9,MTMR4,BPNT1,CTDSPL2,MTMR10,LRRC40,LPIN3,ARMT1,SGPP2,NUDT16,HACD2
17_Member	GO Biological Processes	GO:0016311	dephosphorylation	0.00246301	-2.60853	-0.888169	23/492	2029,5208,5495,5500,5510,5525,5534,5780,9110,10380,10776,51496,54893,55631,57223,64900,79624,130367,131870,133522,145376,151987,201562	ENSA,PFKFB2,PPM1B,PPP1CB,PPP1R7,PPP2R5A,PPP3R1,PTPN9,MTMR4,BPNT1,ARPP19,CTDSPL2,MTMR10,LRRC40,PPP4R3B,LPIN3,ARMT1,SGPP2,NUDT16,PPARGC1B,PPP1R36,PPP4R2,HACD2
17_Member	GO Biological Processes	GO:0006470	protein dephosphorylation	0.014733	-1.83171	-0.410554	15/326	2029,5495,5500,5510,5525,5534,5780,9110,10776,51496,55631,57223,145376,151987,201562	ENSA,PPM1B,PPP1CB,PPP1R7,PPP2R5A,PPP3R1,PTPN9,MTMR4,ARPP19,CTDSPL2,LRRC40,PPP4R3B,PPP1R36,PPP4R2,HACD2
17_Member	GO Molecular Functions	GO:0004721	phosphoprotein phosphatase activity	0.0351117	-1.45455	-0.167988	9/182	5495,5500,5525,5534,5780,9110,51496,55631,201562	PPM1B,PPP1CB,PPP2R5A,PPP3R1,PTPN9,MTMR4,CTDSPL2,LRRC40,HACD2
17_Member	GO Molecular Functions	GO:0004722	protein serine/threonine phosphatase activity	0.0389079	-1.40996	-0.13672	6/102	5495,5500,5534,9110,51496,55631	PPM1B,PPP1CB,PPP3R1,MTMR4,CTDSPL2,LRRC40
18_Summary	GO Biological Processes	GO:0010638	positive regulation of organelle organization	1.22685e-06	-5.91121	-3.17214	35/584	375,996,2237,3981,5534,5899,6369,6683,7027,7520,7755,8452,8881,9525,10095,10096,10097,10109,10456,10787,10971,11091,22938,23168,23191,51043,55183,55558,55604,56947,57535,79768,84501,90678,400916,3020,4171,7517,55795,64682	ARF1,CDC27,FEN1,LIG4,PPP3R1,RALB,CCL24,SPAST,TFDP1,XRCC5,ZNF205,CUL3,CDC16,VPS4B,ARPC1B,ACTR3,ACTR2,ARPC2,HAX1,NCKAP1,YWHAQ,WDR5,SNW1,RTF1,CYFIP1,ZBTB7B,RIF1,PLXNA3,CARMIL1,MFF,ELAPOR1,KATNBL1,SPIRE2,LRSAM1,CHCHD10,H3-3A,MCM2,XRCC3,PCID2,ANAPC1
18_Member	GO Biological Processes	GO:0010638	positive regulation of organelle organization	1.22685e-06	-5.91121	-3.17214	35/584	375,996,2237,3981,5534,5899,6369,6683,7027,7520,7755,8452,8881,9525,10095,10096,10097,10109,10456,10787,10971,11091,22938,23168,23191,51043,55183,55558,55604,56947,57535,79768,84501,90678,400916	ARF1,CDC27,FEN1,LIG4,PPP3R1,RALB,CCL24,SPAST,TFDP1,XRCC5,ZNF205,CUL3,CDC16,VPS4B,ARPC1B,ACTR3,ACTR2,ARPC2,HAX1,NCKAP1,YWHAQ,WDR5,SNW1,RTF1,CYFIP1,ZBTB7B,RIF1,PLXNA3,CARMIL1,MFF,ELAPOR1,KATNBL1,SPIRE2,LRSAM1,CHCHD10
18_Member	GO Biological Processes	GO:0033044	regulation of chromosome organization	0.00118694	-2.92557	-1.08542	16/273	996,2237,3020,3981,4171,7517,7520,8452,8881,11091,22938,23168,51043,55183,55795,64682	CDC27,FEN1,H3-3A,LIG4,MCM2,XRCC3,XRCC5,CUL3,CDC16,WDR5,SNW1,RTF1,ZBTB7B,RIF1,PCID2,ANAPC1
18_Member	GO Biological Processes	GO:2001252	positive regulation of chromosome organization	0.0484659	-1.31456	-0.0730815	8/164	2237,3981,7520,11091,22938,23168,51043,55183	FEN1,LIG4,XRCC5,WDR5,SNW1,RTF1,ZBTB7B,RIF1
19_Summary	GO Cellular Components	GO:0005802	trans-Golgi network	1.23775e-06	-5.90737	-3.17214	21/253	102,375,540,5007,5205,8766,9581,10053,10066,10890,22796,23250,26225,51552,54812,55111,55204,57448,57535,79585,83548,863,1182,4124,5861,5909,7855,8452,10331,11282,25837,25843,25963,26003,26290,27315,51107,51114,55676,55808,55974,64326,84002,84910,89866,90411,148327,192134,222236,283987	ADAM10,ARF1,ATP7B,OSBP,ATP8B1,RAB11A,PREPL,AP1M2,SCAMP2,RAB10,COG2,ATP11A,ARL5A,RAB14,AFTPH,PLEKHJ1,GOLPH3L,BIRC6,ELAPOR1,CORO7,COG3,CBFA2T3,CLCN3,MAN2A1,RAB1A,RAP1GAP,FZD5,CUL3,B3GNT3,MGAT4B,RAB26,MOB4,TMEM87A,GORASP2,GALNT8,PGAP2,APH1A,ZDHHC9,SLC30A6,ST6GALNAC1,SLC50A1,COP1,B3GNT5,TMEM87B,SEC16B,MCFD2,CREB3L4,B3GNT6,NAPEPLD,HID1
19_Member	GO Cellular Components	GO:0005802	trans-Golgi network	1.23775e-06	-5.90737	-3.17214	21/253	102,375,540,5007,5205,8766,9581,10053,10066,10890,22796,23250,26225,51552,54812,55111,55204,57448,57535,79585,83548	ADAM10,ARF1,ATP7B,OSBP,ATP8B1,RAB11A,PREPL,AP1M2,SCAMP2,RAB10,COG2,ATP11A,ARL5A,RAB14,AFTPH,PLEKHJ1,GOLPH3L,BIRC6,ELAPOR1,CORO7,COG3
19_Member	GO Cellular Components	GO:0000139	Golgi membrane	1.44718e-06	-5.83948	-3.13492	42/774	102,375,540,863,1182,4124,5007,5861,5909,7855,8452,10053,10066,10331,10890,11282,22796,25837,25843,25963,26003,26290,27315,51107,51114,51552,54812,55204,55676,55808,55974,64326,79585,83548,84002,84910,89866,90411,148327,192134,222236,283987	ADAM10,ARF1,ATP7B,CBFA2T3,CLCN3,MAN2A1,OSBP,RAB1A,RAP1GAP,FZD5,CUL3,AP1M2,SCAMP2,B3GNT3,RAB10,MGAT4B,COG2,RAB26,MOB4,TMEM87A,GORASP2,GALNT8,PGAP2,APH1A,ZDHHC9,RAB14,AFTPH,GOLPH3L,SLC30A6,ST6GALNAC1,SLC50A1,COP1,CORO7,COG3,B3GNT5,TMEM87B,SEC16B,MCFD2,CREB3L4,B3GNT6,NAPEPLD,HID1
19_Member	GO Cellular Components	GO:0032588	trans-Golgi network membrane	0.00866473	-2.06224	-0.558088	7/95	540,10053,10066,22796,54812,55204,83548	ATP7B,AP1M2,SCAMP2,COG2,AFTPH,GOLPH3L,COG3
20_Summary	GO Molecular Functions	GO:0060589	nucleoside-triphosphatase regulator activity	1.57173e-06	-5.80362	-3.11837	32/514	481,573,3267,3300,3843,3993,5364,5867,5903,5909,6242,8437,8826,8874,9824,10045,10808,22894,23094,23550,23616,25791,27352,28956,50618,51495,51735,57533,57568,64787,79774,390637,375,1609,2621,5062,5525,5604,7520,10006,10811,10845,51065,51107,80777,83640,6369,23143,50848,55558,55854,150696,207,1942,8797,10541,10672,133522	ATP1B1,BAG1,AGFG1,DNAJB2,IPO5,LLGL2,PLXNB1,RAB4A,RANBP2,RAP1GAP,RTKN,RASAL1,IQGAP1,ARHGEF7,ARHGAP11A,SH2D3A,HSPH1,DIS3,SIPA1L3,PSD4,SH3BP1,NGEF,SGSM3,LAMTOR2,ITSN2,HACD3,RAPGEF6,TBC1D14,SIPA1L2,EPS8L2,GRTP1,GDPGP1,ARF1,DGKQ,GAS6,PAK2,PPP2R5A,MAP2K1,XRCC5,ABI1,NOXA1,CLPX,RPS27L,APH1A,CYB5B,RAMAC,CCL24,LRCH1,F11R,PLXNA3,ZC3H15,PROM2,AKT1,EFNA1,TNFRSF10A,ANP32B,GNA13,PPARGC1B
20_Member	GO Molecular Functions	GO:0060589	nucleoside-triphosphatase regulator activity	1.57173e-06	-5.80362	-3.11837	32/514	481,573,3267,3300,3843,3993,5364,5867,5903,5909,6242,8437,8826,8874,9824,10045,10808,22894,23094,23550,23616,25791,27352,28956,50618,51495,51735,57533,57568,64787,79774,390637	ATP1B1,BAG1,AGFG1,DNAJB2,IPO5,LLGL2,PLXNB1,RAB4A,RANBP2,RAP1GAP,RTKN,RASAL1,IQGAP1,ARHGEF7,ARHGAP11A,SH2D3A,HSPH1,DIS3,SIPA1L3,PSD4,SH3BP1,NGEF,SGSM3,LAMTOR2,ITSN2,HACD3,RAPGEF6,TBC1D14,SIPA1L2,EPS8L2,GRTP1,GDPGP1
20_Member	GO Molecular Functions	GO:0008047	enzyme activator activity	4.76438e-06	-5.32199	-2.82807	32/542	375,481,1609,2621,3267,3300,3993,5062,5364,5525,5604,5867,5903,5909,7520,8437,8826,9824,10006,10811,10845,23094,23616,27352,51065,51107,51495,57533,57568,79774,80777,83640	ARF1,ATP1B1,DGKQ,GAS6,AGFG1,DNAJB2,LLGL2,PAK2,PLXNB1,PPP2R5A,MAP2K1,RAB4A,RANBP2,RAP1GAP,XRCC5,RASAL1,IQGAP1,ARHGAP11A,ABI1,NOXA1,CLPX,SIPA1L3,SH3BP1,SGSM3,RPS27L,APH1A,HACD3,TBC1D14,SIPA1L2,GRTP1,CYB5B,RAMAC
20_Member	GO Molecular Functions	GO:0030695	GTPase regulator activity	4.15961e-05	-4.38095	-2.08984	27/470	3267,3843,3993,5364,5903,5909,6242,8437,8826,8874,9824,10045,22894,23094,23550,23616,25791,27352,28956,50618,51495,51735,57533,57568,64787,79774,390637	AGFG1,IPO5,LLGL2,PLXNB1,RANBP2,RAP1GAP,RTKN,RASAL1,IQGAP1,ARHGEF7,ARHGAP11A,SH2D3A,DIS3,SIPA1L3,PSD4,SH3BP1,NGEF,SGSM3,LAMTOR2,ITSN2,HACD3,RAPGEF6,TBC1D14,SIPA1L2,EPS8L2,GRTP1,GDPGP1
20_Member	GO Biological Processes	GO:0043087	regulation of GTPase activity	0.000185961	-3.73058	-1.63054	26/487	3267,3843,3993,5364,5903,5909,6242,6369,8437,8826,8874,9824,23094,23143,23616,25791,27352,50848,51495,51735,55558,55854,57533,57568,79774,150696	AGFG1,IPO5,LLGL2,PLXNB1,RANBP2,RAP1GAP,RTKN,CCL24,RASAL1,IQGAP1,ARHGEF7,ARHGAP11A,SIPA1L3,LRCH1,SH3BP1,NGEF,SGSM3,F11R,HACD3,RAPGEF6,PLXNA3,ZC3H15,TBC1D14,SIPA1L2,GRTP1,PROM2
20_Member	GO Biological Processes	GO:0043547	positive regulation of GTPase activity	0.00129368	-2.88817	-1.06367	21/411	3267,3993,5364,5903,5909,6369,8437,8826,8874,9824,23094,23616,25791,27352,50848,51495,51735,55854,57533,57568,79774	AGFG1,LLGL2,PLXNB1,RANBP2,RAP1GAP,CCL24,RASAL1,IQGAP1,ARHGEF7,ARHGAP11A,SIPA1L3,SH3BP1,NGEF,SGSM3,F11R,HACD3,RAPGEF6,ZC3H15,TBC1D14,SIPA1L2,GRTP1
20_Member	GO Biological Processes	GO:0051345	positive regulation of hydrolase activity	0.0016854	-2.7733	-0.99231	33/779	207,481,1942,3267,3300,3993,5364,5867,5903,5909,6369,8437,8797,8826,8874,9824,10541,10672,10845,23094,23616,25791,27352,50848,51065,51107,51495,51735,55854,57533,57568,79774,133522	AKT1,ATP1B1,EFNA1,AGFG1,DNAJB2,LLGL2,PLXNB1,RAB4A,RANBP2,RAP1GAP,CCL24,RASAL1,TNFRSF10A,IQGAP1,ARHGEF7,ARHGAP11A,ANP32B,GNA13,CLPX,SIPA1L3,SH3BP1,NGEF,SGSM3,F11R,RPS27L,APH1A,HACD3,RAPGEF6,ZC3H15,TBC1D14,SIPA1L2,GRTP1,PPARGC1B
20_Member	GO Molecular Functions	GO:0005096	GTPase activator activity	0.00378517	-2.42191	-0.759644	15/279	3267,3993,5364,5903,5909,8437,8826,9824,23094,23616,27352,51495,57533,57568,79774	AGFG1,LLGL2,PLXNB1,RANBP2,RAP1GAP,RASAL1,IQGAP1,ARHGAP11A,SIPA1L3,SH3BP1,SGSM3,HACD3,TBC1D14,SIPA1L2,GRTP1
20_Member	GO Biological Processes	GO:0090630	activation of GTPase activity	0.0237487	-1.62436	-0.281081	7/116	5909,23094,25791,27352,57533,57568,79774	RAP1GAP,SIPA1L3,NGEF,SGSM3,TBC1D14,SIPA1L2,GRTP1
