# Supplementary material for: The Role of RAB GTPases and Its Potential in Predicting Immunotherapy Response and Prognosis in Colorectal Cancer
Source: Front Genet. 2022 Jan 28;13:828373. doi: 10.3389/fgene.2022.828373 (PMC8833848; doi:10.3389/fgene.2022.828373)
Supplement: Supplementary file 2 [file DataSheet2.ZIP › Supplementary Tables/Supplementary Table 3. Downregulated RABs KEGG P-value.xlsx]

## Sheet: Annotation
MyList	Gene ID	Type	Tax ID	Homologene Gene ID	Homologene Gene Tax ID	Gene Symbol	Description	Biological Process (GO)	Kinase Class (UniProt)	Protein Function (Protein Atlas)	Subcellular Location (Protein Atlas)	Drug (DrugBank)	Canonical Pathways_x000D_	Hallmark Gene Sets_x000D_	ko04022 cGMP-PKG signaling pathway	hsa04510 Focal adhesion	hsa05205 Proteoglycans in cancer	hsa05412 Arrhythmogenic right ventricul	hsa04810 Regulation of actin cytoskelet	ko04974 Protein digestion and absorpti	hsa04670 Leukocyte transendothelial mig	hsa04371 Apelin signaling pathway	ko05133 Pertussis	hsa05144 Malaria	hsa05202 Transcriptional misregulation	ko05418 Fluid shear stress and atheros	hsa04020 Calcium signaling pathway	ko04145 Phagosome	hsa04912 GnRH signaling pathway	ko04933 AGE-RAGE signaling pathway in	hsa04520 Adherens junction	hsa04550 Signaling pathways regulating	hsa04340 Hedgehog signaling pathway
RAB6B	51560	symbol	H. sapiens	51560	H. sapiens	RAB6B	RAB6B, member RAS oncogene family	GO:0006891 intra-Golgi vesicle-mediated transport;GO:0006890 retrograde vesicle-mediated transport, Golgi to endoplasmic reticulum;GO:0042147 retrograde transport, endosome to Golgi		Predicted intracellular proteins	Golgi apparatus (Approved)				0.0	0.0	0.0	0.0	0.0	0.0	0.0	0.0	0.0	0.0	0.0	0.0	0.0	0.0	0.0	0.0	0.0	0.0	0.0
RAB9B	51209	symbol	H. sapiens	51209	H. sapiens	RAB9B	RAB9B, member RAS oncogene family	GO:0032482 Rab protein signal transduction;GO:0042147 retrograde transport, endosome to Golgi;GO:0016482 cytosolic transport		Predicted intracellular proteins					0.0	0.0	0.0	0.0	0.0	0.0	0.0	0.0	0.0	0.0	0.0	0.0	0.0	0.0	0.0	0.0	0.0	0.0	0.0
RAB12	201475	symbol	H. sapiens	201475	H. sapiens	RAB12	RAB12, member RAS oncogene family	GO:0032482 Rab protein signal transduction;GO:0006904 vesicle docking involved in exocytosis;GO:0008333 endosome to lysosome transport		Predicted intracellular proteins	Vesicles (Approved)				0.0	0.0	0.0	0.0	0.0	0.0	0.0	0.0	0.0	0.0	0.0	0.0	0.0	0.0	0.0	0.0	0.0	0.0	0.0
RAB23	51715	symbol	H. sapiens	51715	H. sapiens	RAB23	RAB23, member RAS oncogene family	GO:0042308 negative regulation of protein import into nucleus;GO:1904590 negative regulation of protein import;GO:0097094 craniofacial suture morphogenesis		Predicted intracellular proteins; Disease related genes	Cytosol;Plasma membrane (Enhanced)		(M219)PID HEDGEHOG GLI PATHWAY		0.0	0.0	0.0	0.0	0.0	0.0	0.0	0.0	0.0	0.0	0.0	0.0	0.0	0.0	0.0	0.0	0.0	0.0	0.0
RAB31	11031	symbol	H. sapiens	11031	H. sapiens	RAB31	RAB31, member RAS oncogene family	GO:0060100 positive regulation of phagocytosis, engulfment;GO:1905155 positive regulation of membrane invagination;GO:0060099 regulation of phagocytosis, engulfment		Predicted intracellular proteins				(M5896)HALLMARK TGF BETA SIGNALING; (M5906)HALLMARK ESTROGEN RESPONSE EARLY; (M5907)HALLMARK ESTROGEN RESPONSE LATE	0.0	0.0	0.0	0.0	0.0	0.0	0.0	0.0	0.0	0.0	0.0	0.0	0.0	0.0	0.0	0.0	0.0	0.0	0.0
RAB34	83871	symbol	H. sapiens	83871	H. sapiens	RAB34	RAB34, member RAS oncogene family	GO:0090385 phagosome-lysosome fusion;GO:0044351 macropinocytosis;GO:0001845 phagolysosome assembly		Predicted intracellular proteins				(M5905)HALLMARK ADIPOGENESIS	0.0	0.0	0.0	0.0	0.0	0.0	0.0	0.0	0.0	0.0	0.0	0.0	0.0	0.0	0.0	0.0	0.0	0.0	0.0
TNS1	7145	symbol	H. sapiens	7145	H. sapiens	TNS1	tensin 1			Predicted intracellular proteins	Focal adhesion sites (Enhanced)		(M71)PID ILK PATHWAY	(M5945)HALLMARK HEME METABOLISM	0.0	0.0	0.0	0.0	0.0	0.0	0.0	0.0	0.0	0.0	0.0	0.0	0.0	0.0	0.0	0.0	0.0	0.0	0.0
MAB21L2	10586	symbol	H. sapiens	10586	H. sapiens	MAB21L2	mab-21 like 2	GO:0010172 embryonic body morphogenesis;GO:0010171 body morphogenesis;GO:0043010 camera-type eye development		Predicted intracellular proteins; Disease related genes	Nucleoplasm (Enhanced)				0.0	0.0	0.0	0.0	0.0	0.0	0.0	0.0	0.0	0.0	0.0	0.0	0.0	0.0	0.0	0.0	0.0	0.0	0.0
PPP4R1	9989	symbol	H. sapiens	9989	H. sapiens	PPP4R1	protein phosphatase 4 regulatory subunit 1	GO:0043666 regulation of phosphoprotein phosphatase activity;GO:0035304 regulation of protein dephosphorylation;GO:0010921 regulation of phosphatase activity		Predicted intracellular proteins	Nucleoplasm (Approved)				0.0	0.0	0.0	0.0	0.0	0.0	0.0	0.0	0.0	0.0	0.0	0.0	0.0	0.0	0.0	0.0	0.0	0.0	0.0
MSRB3	253827	symbol	H. sapiens	253827	H. sapiens	MSRB3	methionine sulfoxide reductase B3	GO:0030091 protein repair;GO:0006979 response to oxidative stress;GO:0006950 response to stress		Predicted intracellular proteins; Potential drug targets; Enzymes; Disease related genes; ENZYME proteins:Oxidoreductases					0.0	0.0	0.0	0.0	0.0	0.0	0.0	0.0	0.0	0.0	0.0	0.0	0.0	0.0	0.0	0.0	0.0	0.0	0.0
LUM	4060	symbol	H. sapiens	4060	H. sapiens	LUM	lumican	GO:0032914 positive regulation of transforming growth factor beta1 production;GO:0042340 keratan sulfate catabolic process;GO:0032908 regulation of transforming growth factor beta1 production		Cancer-related genes:Mutational cancer driver genes; Predicted secreted proteins		Copper	(M5882)NABA PROTEOGLYCANS; (M5884)NABA CORE MATRISOME; (M5889)NABA MATRISOME	(M5944)HALLMARK ANGIOGENESIS; (M5902)HALLMARK APOPTOSIS; (M5930)HALLMARK EPITHELIAL MESENCHYMAL TRANSITION	0.0	0.0	1.0	0.0	0.0	0.0	0.0	0.0	0.0	0.0	0.0	0.0	0.0	0.0	0.0	0.0	0.0	0.0	0.0
EFEMP2	30008	symbol	H. sapiens	30008	H. sapiens	EFEMP2	EGF containing fibulin extracellular matrix protein 2	GO:1905609 positive regulation of smooth muscle cell-matrix adhesion;GO:1904831 positive regulation of aortic smooth muscle cell differentiation;GO:1904028 positive regulation of collagen fibril organization		Predicted intracellular proteins; Disease related genes; Predicted secreted proteins			(M3008)NABA ECM GLYCOPROTEINS; (M5884)NABA CORE MATRISOME; (M5889)NABA MATRISOME	(M5930)HALLMARK EPITHELIAL MESENCHYMAL TRANSITION	0.0	0.0	0.0	0.0	0.0	0.0	0.0	0.0	0.0	0.0	0.0	0.0	0.0	0.0	0.0	0.0	0.0	0.0	0.0
PALM	5064	symbol	H. sapiens	5064	H. sapiens	PALM	paralemmin	GO:0060160 negative regulation of dopamine receptor signaling pathway;GO:0060159 regulation of dopamine receptor signaling pathway;GO:0071257 cellular response to electrical stimulus		Predicted intracellular proteins	Nucleoplasm;Plasma membrane (Enhanced)				0.0	0.0	0.0	0.0	0.0	0.0	0.0	0.0	0.0	0.0	0.0	0.0	0.0	0.0	0.0	0.0	0.0	0.0	0.0
RASL12	51285	symbol	H. sapiens	51285	H. sapiens	RASL12	RAS like family 12	GO:0007165 signal transduction;GO:0023052 signaling;GO:0007154 cell communication		Predicted intracellular proteins					0.0	0.0	0.0	0.0	0.0	0.0	0.0	0.0	0.0	0.0	0.0	0.0	0.0	0.0	0.0	0.0	0.0	0.0	0.0
ANKRD12	23253	symbol	H. sapiens	23253	H. sapiens	ANKRD12	ankyrin repeat domain 12			Predicted intracellular proteins; Cancer-related genes:Mutational cancer driver genes	Nucleoplasm (Supported); Additional: Cytosol				0.0	0.0	0.0	0.0	0.0	0.0	0.0	0.0	0.0	0.0	0.0	0.0	0.0	0.0	0.0	0.0	0.0	0.0	0.0
FERMT2	10979	symbol	H. sapiens	10979	H. sapiens	FERMT2	FERM domain containing kindlin 2	GO:0035504 regulation of myosin light chain kinase activity;GO:0035505 positive regulation of myosin light chain kinase activity;GO:1902462 positive regulation of mesenchymal stem cell proliferation		Predicted intracellular proteins	Focal adhesion sites (Supported); Additional: Cytosol;Nucleoplasm			(M5930)HALLMARK EPITHELIAL MESENCHYMAL TRANSITION	0.0	0.0	0.0	0.0	0.0	0.0	0.0	0.0	0.0	0.0	0.0	0.0	0.0	0.0	0.0	0.0	0.0	0.0	0.0
FAP	2191	symbol	H. sapiens	2191	H. sapiens	FAP	fibroblast activation protein alpha	GO:1902362 melanocyte apoptotic process;GO:0097325 melanocyte proliferation;GO:0010710 regulation of collagen catabolic process		Peptidases:Serine-type peptidases; Predicted intracellular proteins; ENZYME proteins:Hydrolases; Enzymes; Cancer-related genes:Candidate cancer biomarkers; Predicted secreted proteins		Sibrotuzumab		(M5930)HALLMARK EPITHELIAL MESENCHYMAL TRANSITION	0.0	0.0	0.0	0.0	0.0	0.0	0.0	0.0	0.0	0.0	0.0	0.0	0.0	0.0	0.0	0.0	0.0	0.0	0.0
EMILIN1	11117	symbol	H. sapiens	11117	H. sapiens	EMILIN1	elastin microfibril interfacer 1	GO:1904027 negative regulation of collagen fibril organization;GO:1904026 regulation of collagen fibril organization;GO:0048251 elastic fiber assembly		Predicted intracellular proteins; Predicted secreted proteins			(M3008)NABA ECM GLYCOPROTEINS; (M5884)NABA CORE MATRISOME; (M5889)NABA MATRISOME		0.0	0.0	0.0	0.0	0.0	0.0	0.0	0.0	0.0	0.0	0.0	0.0	0.0	0.0	0.0	0.0	0.0	0.0	0.0
ITGA7	3679	symbol	H. sapiens	3679	H. sapiens	ITGA7	integrin subunit alpha 7	GO:0035987 endodermal cell differentiation;GO:0001706 endoderm formation;GO:0034113 heterotypic cell-cell adhesion		Predicted intracellular proteins; Disease related genes	Plasma membrane (Approved); Additional: Nuclear speckles;Vesicles		(M47)PID INTEGRIN CS PATHWAY; (M67)PID ARF6 TRAFFICKING PATHWAY; (M18)PID INTEGRIN1 PATHWAY	(M5905)HALLMARK ADIPOGENESIS; (M5909)HALLMARK MYOGENESIS	0.0	1.0	0.0	1.0	1.0	0.0	0.0	0.0	0.0	0.0	0.0	0.0	0.0	0.0	0.0	0.0	0.0	0.0	0.0
MEIS1	4211	symbol	H. sapiens	4211	H. sapiens	MEIS1	Meis homeobox 1	GO:0035855 megakaryocyte development;GO:0060216 definitive hemopoiesis;GO:0002089 lens morphogenesis in camera-type eye		Transcription factors:Helix-turn-helix domains; Predicted intracellular proteins; Disease related genes	Nucleoplasm (Approved)			(M5901)HALLMARK G2M CHECKPOINT	0.0	0.0	0.0	0.0	0.0	0.0	0.0	0.0	0.0	0.0	1.0	0.0	0.0	0.0	0.0	0.0	0.0	1.0	0.0
TUBB6	84617	symbol	H. sapiens	84617	H. sapiens	TUBB6	tubulin beta 6 class V	GO:0000226 microtubule cytoskeleton organization;GO:0007017 microtubule-based process;GO:0000278 mitotic cell cycle		Predicted intracellular proteins; Disease related genes	Microtubules (Supported); Additional: Cytokinetic bridge;Mitotic spindle	CYT997; Artenimol			1.0	0.0	0.0	0.0	0.0	0.0	0.0	0.0	0.0	0.0	0.0	0.0	0.0	1.0	0.0	0.0	0.0	0.0	0.0
CFL2	1073	symbol	H. sapiens	1073	H. sapiens	CFL2	cofilin 2	GO:0030043 actin filament fragmentation;GO:0030836 positive regulation of actin filament depolymerization;GO:0051014 actin filament severing		Predicted intracellular proteins; Disease related genes	Cytosol;Nucleoplasm (Approved); Additional: Plasma membrane		(M16801)SIG REGULATION OF THE ACTIN CYTOSKELETON BY RHO GTPASES; (M5193)SIG CHEMOTAXIS; (M220)PID CASPASE PATHWAY		0.0	0.0	0.0	0.0	1.0	0.0	0.0	0.0	1.0	0.0	0.0	0.0	0.0	0.0	0.0	0.0	0.0	0.0	0.0
COL6A3	1293	symbol	H. sapiens	1293	H. sapiens	COL6A3	collagen type VI alpha 3 chain	GO:0010951 negative regulation of endopeptidase activity;GO:0010466 negative regulation of peptidase activity;GO:0007517 muscle organ development		Predicted intracellular proteins; Disease related genes; Predicted secreted proteins	Endoplasmic reticulum (Approved); Additional: Vesicles		(M5887)NABA BASEMENT MEMBRANES; (M3005)NABA COLLAGENS; (M198)PID SYNDECAN 1 PATHWAY	(M5909)HALLMARK MYOGENESIS; (M5930)HALLMARK EPITHELIAL MESENCHYMAL TRANSITION	0.0	1.0	0.0	0.0	0.0	1.0	0.0	0.0	0.0	0.0	0.0	0.0	0.0	0.0	0.0	0.0	0.0	0.0	0.0
CNRIP1	25927	symbol	H. sapiens	25927	H. sapiens	CNRIP1	cannabinoid receptor interacting protein 1	GO:2000272 negative regulation of signaling receptor activity;GO:0010469 regulation of signaling receptor activity;GO:0044092 negative regulation of molecular function		Predicted intracellular proteins	Cytosol (Approved)				0.0	0.0	0.0	0.0	0.0	0.0	0.0	0.0	0.0	0.0	0.0	0.0	0.0	0.0	0.0	0.0	0.0	0.0	0.0
ATP2B4	493	symbol	H. sapiens	493	H. sapiens	ATP2B4	ATPase plasma membrane Ca2+ transporting 4	GO:0098736 negative regulation of the force of heart contraction;GO:1903248 regulation of citrulline biosynthetic process;GO:1903249 negative regulation of citrulline biosynthetic process		Enzymes; Predicted intracellular proteins; ENZYME proteins:Hydrolases; Transporters:Primary Active Transporters	Plasma membrane (Supported)			(M5942)HALLMARK UV RESPONSE DN; (M5907)HALLMARK ESTROGEN RESPONSE LATE	1.0	0.0	0.0	0.0	0.0	0.0	0.0	0.0	0.0	0.0	0.0	0.0	1.0	0.0	1.0	0.0	0.0	0.0	0.0
KANK2	25959	symbol	H. sapiens	25959	H. sapiens	KANK2	KN motif and ankyrin repeat domains 2	GO:0070563 negative regulation of vitamin D receptor signaling pathway;GO:0090521 glomerular visceral epithelial cell migration;GO:0070562 regulation of vitamin D receptor signaling pathway		Predicted intracellular proteins; Disease related genes					0.0	0.0	0.0	0.0	0.0	0.0	0.0	0.0	0.0	0.0	0.0	0.0	0.0	0.0	0.0	0.0	0.0	0.0	0.0
PEAR1	375033	symbol	H. sapiens	375033	H. sapiens	PEAR1	platelet endothelial aggregation receptor 1	GO:0043654 recognition of apoptotic cell;GO:0043277 apoptotic cell clearance;GO:0070527 platelet aggregation		Predicted intracellular proteins	Cell Junctions;Nucleoplasm (Approved); Additional: Centrosome				0.0	0.0	0.0	0.0	0.0	0.0	0.0	0.0	0.0	0.0	0.0	0.0	0.0	0.0	0.0	0.0	0.0	0.0	0.0
PLN	5350	symbol	H. sapiens	5350	H. sapiens	PLN	phospholamban	GO:0086092 regulation of the force of heart contraction by cardiac conduction;GO:1902081 negative regulation of calcium ion import into sarcoplasmic reticulum;GO:1901876 regulation of calcium ion binding		Potential drug targets; Transporters:Transporter channels and pores; Disease related genes			(M2701)ST MYOCYTE AD PATHWAY		1.0	0.0	0.0	1.0	0.0	0.0	0.0	0.0	0.0	0.0	0.0	0.0	1.0	0.0	0.0	0.0	0.0	0.0	0.0
PRRX1	5396	symbol	H. sapiens	5396	H. sapiens	PRRX1	paired related homeobox 1	GO:0100026 positive regulation of DNA repair by transcription from RNA polymerase II promoter;GO:0048664 neuron fate determination;GO:0042474 middle ear morphogenesis		Transcription factors:Helix-turn-helix domains; Predicted intracellular proteins; Cancer-related genes; Disease related genes	Nucleoplasm (Supported)			(M5930)HALLMARK EPITHELIAL MESENCHYMAL TRANSITION; (M5953)HALLMARK KRAS SIGNALING UP	0.0	0.0	0.0	0.0	0.0	0.0	0.0	0.0	0.0	0.0	0.0	0.0	0.0	0.0	0.0	0.0	0.0	0.0	0.0
C1R	715	symbol	H. sapiens	715	H. sapiens	C1R	complement C1r	GO:0031638 zymogen activation;GO:0030449 regulation of complement activation;GO:0002920 regulation of humoral immune response		Peptidases:Serine-type peptidases; Predicted intracellular proteins; ENZYME proteins:Hydrolases; Enzymes; Disease related genes; FDA approved drug targets:Biotech drugs; Predicted secreted proteins	Cytosol;Nucleoplasm (Uncertain)	Palivizumab; Daclizumab; Zinc; Human C1-esterase inhibitor; Conestat alfa; Zinc acetate; Zinc chloride; Zinc sulfate, unspecified form		(M5946)HALLMARK COAGULATION; (M5913)HALLMARK INTERFERON GAMMA RESPONSE; (M5921)HALLMARK COMPLEMENT	0.0	0.0	0.0	0.0	0.0	0.0	0.0	0.0	1.0	0.0	0.0	0.0	0.0	1.0	0.0	0.0	0.0	0.0	0.0
C14orf132	56967	symbol	H. sapiens	56967	H. sapiens	C14orf132	chromosome 14 open reading frame 132								0.0	0.0	0.0	0.0	0.0	0.0	0.0	0.0	0.0	0.0	0.0	0.0	0.0	0.0	0.0	0.0	0.0	0.0	0.0
CHRDL2	25884	symbol	H. sapiens	25884	H. sapiens	CHRDL2	chordin like 2	GO:0051216 cartilage development;GO:0061448 connective tissue development;GO:0001503 ossification		Predicted intracellular proteins; Predicted secreted proteins	Vesicles (Approved)		(M5883)NABA SECRETED FACTORS; (M5885)NABA MATRISOME ASSOCIATED; (M5889)NABA MATRISOME		0.0	0.0	0.0	0.0	0.0	0.0	0.0	0.0	0.0	0.0	0.0	0.0	0.0	0.0	0.0	0.0	0.0	0.0	0.0
PTPRM	5797	symbol	H. sapiens	5797	H. sapiens	PTPRM	protein tyrosine phosphatase receptor type M	GO:0031290 retinal ganglion cell axon guidance;GO:0010842 retina layer formation;GO:0060042 retina morphogenesis in camera-type eye		Enzymes; Predicted intracellular proteins; ENZYME proteins:Hydrolases	Plasma membrane (Approved)		(M72)PID NECTIN PATHWAY	(M5942)HALLMARK UV RESPONSE DN	0.0	0.0	0.0	0.0	0.0	0.0	1.0	0.0	0.0	0.0	0.0	0.0	0.0	0.0	0.0	0.0	1.0	0.0	0.0
TMEM200B	399474	symbol	H. sapiens	399474	H. sapiens	TMEM200B	transmembrane protein 200B								0.0	0.0	0.0	0.0	0.0	0.0	0.0	0.0	0.0	0.0	0.0	0.0	0.0	0.0	0.0	0.0	0.0	0.0	0.0
ANTXR1	84168	symbol	H. sapiens	84168	H. sapiens	ANTXR1	ANTXR cell adhesion molecule 1	GO:1901202 negative regulation of extracellular matrix assembly;GO:1905050 positive regulation of metallopeptidase activity;GO:1903054 negative regulation of extracellular matrix organization		Predicted intracellular proteins; Disease related genes	Vesicles (Uncertain)	MDX-1303	(M267)PID ANTHRAX PATHWAY		0.0	0.0	0.0	0.0	0.0	0.0	0.0	0.0	0.0	0.0	0.0	0.0	0.0	0.0	0.0	0.0	0.0	0.0	0.0
HLX	3142	symbol	H. sapiens	3142	H. sapiens	HLX	H2.0 like homeobox	GO:0045629 negative regulation of T-helper 2 cell differentiation;GO:0045627 positive regulation of T-helper 1 cell differentiation;GO:0045625 regulation of T-helper 1 cell differentiation		Transcription factors:Helix-turn-helix domains; Predicted intracellular proteins	Cytosol;Nucleoplasm (Approved)		(M54)PID IL12 2PATHWAY		0.0	0.0	0.0	0.0	0.0	0.0	0.0	0.0	0.0	0.0	0.0	0.0	0.0	0.0	0.0	0.0	0.0	0.0	0.0
TENC1	23371	gene_synonym	H. sapiens	23371	H. sapiens	TNS2	tensin 2	GO:0014850 response to muscle activity;GO:0046627 negative regulation of insulin receptor signaling pathway;GO:1900077 negative regulation of cellular response to insulin stimulus		Predicted intracellular proteins					0.0	0.0	0.0	0.0	0.0	0.0	0.0	0.0	0.0	0.0	0.0	0.0	0.0	0.0	0.0	0.0	0.0	0.0	0.0
MYLK	4638	symbol	H. sapiens	4638	H. sapiens	MYLK	myosin light chain kinase	GO:0060414 aorta smooth muscle tissue morphogenesis;GO:0071476 cellular hypotonic response;GO:0006971 hypotonic response	CAMK Ser/Thr protein kinase family	Predicted intracellular proteins; Potential drug targets; Enzymes; Kinases:CAMK Ser/Thr protein kinases; Disease related genes; ENZYME proteins:Transferases	Actin filaments (Enhanced); Additional: Plasma membrane	Fostamatinib	(M16801)SIG REGULATION OF THE ACTIN CYTOSKELETON BY RHO GTPASES; (M14)PID AURORA B PATHWAY; (M5193)SIG CHEMOTAXIS	(M5905)HALLMARK ADIPOGENESIS; (M5909)HALLMARK MYOGENESIS; (M5930)HALLMARK EPITHELIAL MESENCHYMAL TRANSITION	1.0	1.0	0.0	0.0	1.0	0.0	0.0	1.0	0.0	0.0	0.0	0.0	1.0	0.0	0.0	0.0	0.0	0.0	0.0
PLEKHO1	51177	symbol	H. sapiens	51177	H. sapiens	PLEKHO1	pleckstrin homology domain containing O1	GO:0051451 myoblast migration;GO:0072673 lamellipodium morphogenesis;GO:0007520 myoblast fusion		Predicted intracellular proteins	Mitochondria (Supported)				0.0	0.0	0.0	0.0	0.0	0.0	0.0	0.0	0.0	0.0	0.0	0.0	0.0	0.0	0.0	0.0	0.0	0.0	0.0
FRMD6	122786	symbol	H. sapiens	122786	H. sapiens	FRMD6	FERM domain containing 6	GO:0031032 actomyosin structure organization;GO:0030036 actin cytoskeleton organization;GO:0030029 actin filament-based process		Predicted intracellular proteins	Mitochondria (Approved)				0.0	0.0	0.0	0.0	0.0	0.0	0.0	0.0	0.0	0.0	0.0	0.0	0.0	0.0	0.0	0.0	0.0	0.0	0.0
C1S	716	symbol	H. sapiens	716	H. sapiens	C1S	complement C1s	GO:0030449 regulation of complement activation;GO:0002920 regulation of humoral immune response;GO:0006958 complement activation, classical pathway		Peptidases:Serine-type peptidases; Predicted intracellular proteins; ENZYME proteins:Hydrolases; Enzymes; Disease related genes; FDA approved drug targets:Biotech drugs; Predicted secreted proteins	Nucleoplasm (Approved); Additional: Cytosol	Zinc; 2-(2-Hydroxy-1,1-Dihydroxymethyl-Ethylamino)-Ethanesulfonic Acid; Human C1-esterase inhibitor; Copper; Conestat alfa; Zinc acetate; Zinc chloride; Zinc sulfate, unspecified form		(M5911)HALLMARK INTERFERON ALPHA RESPONSE; (M5946)HALLMARK COAGULATION; (M5913)HALLMARK INTERFERON GAMMA RESPONSE	0.0	0.0	0.0	0.0	0.0	0.0	0.0	0.0	1.0	0.0	0.0	0.0	0.0	0.0	0.0	0.0	0.0	0.0	0.0
ANK2	287	symbol	H. sapiens	287	H. sapiens	ANK2	ankyrin 2	GO:0036309 protein localization to M-band;GO:0036371 protein localization to T-tubule;GO:0098907 regulation of SA node cell action potential		Potential drug targets; Transporters:Accessory Factors Involved in Transport; Predicted intracellular proteins; Disease related genes	Plasma membrane (Supported)				0.0	0.0	1.0	0.0	0.0	0.0	0.0	0.0	0.0	0.0	0.0	0.0	0.0	0.0	0.0	0.0	0.0	0.0	0.0
GPRASP1	9737	symbol	H. sapiens	9737	H. sapiens	GPRASP1	G protein-coupled receptor associated sorting protein 1	GO:1990172 G protein-coupled receptor catabolic process;GO:0032801 receptor catabolic process;GO:0045744 negative regulation of G protein-coupled receptor signaling pathway		Predicted intracellular proteins	Cytosol (Supported)				0.0	0.0	0.0	0.0	0.0	0.0	0.0	0.0	0.0	0.0	0.0	0.0	0.0	0.0	0.0	0.0	0.0	0.0	0.0
LRRC8C	84230	symbol	H. sapiens	84230	H. sapiens	LRRC8C	leucine rich repeat containing 8 VRAC subunit C	GO:0015734 taurine transport;GO:0042918 alkanesulfonate transport;GO:0034214 protein hexamerization		Transporters:Transporter channels and pores	Golgi apparatus (Approved)			(M5947)HALLMARK IL2 STAT5 SIGNALING	0.0	0.0	0.0	0.0	0.0	0.0	0.0	0.0	0.0	0.0	0.0	0.0	0.0	0.0	0.0	0.0	0.0	0.0	0.0
DNAJB5	25822	symbol	H. sapiens	25822	H. sapiens	DNAJB5	DnaJ heat shock protein family (Hsp40) member B5	GO:0051085 chaperone cofactor-dependent protein refolding;GO:0051084 'de novo' posttranslational protein folding;GO:0006458 'de novo' protein folding		Predicted intracellular proteins	Nucleoplasm (Approved); Additional: Cytosol				0.0	0.0	0.0	0.0	0.0	0.0	0.0	0.0	0.0	0.0	0.0	0.0	0.0	0.0	0.0	0.0	0.0	0.0	0.0
VIM	7431	symbol	H. sapiens	7431	H. sapiens	VIM	vimentin	GO:0060020 Bergmann glial cell differentiation;GO:0071225 cellular response to muramyl dipeptide;GO:0070307 lens fiber cell development		Predicted intracellular proteins; Disease related genes	Intermediate filaments (Supported)	Artenimol; Phenethyl Isothiocyanate	(M14)PID AURORA B PATHWAY; (M220)PID CASPASE PATHWAY	(M5930)HALLMARK EPITHELIAL MESENCHYMAL TRANSITION	0.0	0.0	0.0	0.0	0.0	0.0	0.0	0.0	0.0	0.0	0.0	0.0	0.0	0.0	0.0	0.0	0.0	0.0	0.0
FEZ1	9638	symbol	H. sapiens	9638	H. sapiens	FEZ1	fasciculation and elongation protein zeta 1	GO:0061880 regulation of anterograde axonal transport of mitochondrion;GO:0061881 positive regulation of anterograde axonal transport of mitochondrion;GO:0098957 anterograde axonal transport of mitochondrion		Predicted intracellular proteins	Cytosol;Microtubules (Approved)			(M5902)HALLMARK APOPTOSIS	0.0	0.0	0.0	0.0	0.0	0.0	0.0	0.0	0.0	0.0	0.0	0.0	0.0	0.0	0.0	0.0	0.0	0.0	0.0
LOC728264	728264	Gene_ID	H. sapiens	728264	H. sapiens	CARMN	cardiac mesoderm enhancer-associated non-coding RNA	GO:0035195 gene silencing by miRNA;GO:0035194 post-transcriptional gene silencing by RNA;GO:0016441 posttranscriptional gene silencing							0.0	0.0	0.0	0.0	0.0	0.0	0.0	0.0	0.0	0.0	0.0	0.0	0.0	0.0	0.0	0.0	0.0	0.0	0.0
QKI	9444	symbol	H. sapiens	9444	H. sapiens	QKI	QKI, KH domain containing RNA binding	GO:0042759 long-chain fatty acid biosynthetic process;GO:0001570 vasculogenesis;GO:0048024 regulation of mRNA splicing, via spliceosome		Cancer-related genes:Mutated cancer genes; Predicted intracellular proteins	Nucleoplasm (Supported)				0.0	0.0	0.0	0.0	0.0	0.0	0.0	0.0	0.0	0.0	0.0	0.0	0.0	0.0	0.0	0.0	0.0	0.0	0.0
MRC2	9902	symbol	H. sapiens	9902	H. sapiens	MRC2	mannose receptor C type 2	GO:0030574 collagen catabolic process;GO:0032963 collagen metabolic process;GO:0001649 osteoblast differentiation		CD markers; Predicted intracellular proteins					0.0	0.0	0.0	0.0	0.0	0.0	0.0	0.0	0.0	0.0	0.0	0.0	0.0	1.0	0.0	0.0	0.0	0.0	0.0
COPZ2	51226	symbol	H. sapiens	51226	H. sapiens	COPZ2	COPI coat complex subunit zeta 2	GO:0006891 intra-Golgi vesicle-mediated transport;GO:0006890 retrograde vesicle-mediated transport, Golgi to endoplasmic reticulum;GO:0006888 endoplasmic reticulum to Golgi vesicle-mediated transport		Predicted intracellular proteins				(M5956)HALLMARK KRAS SIGNALING DN	0.0	0.0	0.0	0.0	0.0	0.0	0.0	0.0	0.0	0.0	0.0	0.0	0.0	0.0	0.0	0.0	0.0	0.0	0.0
FLNC	2318	symbol	H. sapiens	2318	H. sapiens	FLNC	filamin C	GO:0048747 muscle fiber development;GO:0055002 striated muscle cell development;GO:0055001 muscle cell development		Potential drug targets; Transporters:Accessory Factors Involved in Transport; Predicted intracellular proteins; Disease related genes	Cytosol;Plasma membrane (Supported)		(M16801)SIG REGULATION OF THE ACTIN CYTOSKELETON BY RHO GTPASES	(M5915)HALLMARK APICAL JUNCTION	0.0	1.0	1.0	0.0	0.0	0.0	0.0	0.0	0.0	0.0	0.0	0.0	0.0	0.0	0.0	0.0	0.0	0.0	0.0
POPDC2	64091	symbol	H. sapiens	64091	H. sapiens	POPDC2	popeye domain containing 2	GO:0002027 regulation of heart rate;GO:0007519 skeletal muscle tissue development;GO:0060538 skeletal muscle organ development							0.0	0.0	0.0	0.0	0.0	0.0	0.0	0.0	0.0	0.0	0.0	0.0	0.0	0.0	0.0	0.0	0.0	0.0	0.0
MEF2C	4208	symbol	H. sapiens	4208	H. sapiens	MEF2C	myocyte enhancer factor 2C	GO:0003172 sinoatrial valve development;GO:0003185 sinoatrial valve morphogenesis;GO:0007521 muscle cell fate determination		Transcription factors:alpha-Helices exposed by beta-structures; Predicted intracellular proteins; Disease related genes	Nucleoplasm;Vesicles (Supported)		(M30)PID HDAC CLASSII PATHWAY; (M270)PID MAPK TRK PATHWAY; (M229)PID P38 ALPHA BETA DOWNSTREAM PATHWAY	(M5909)HALLMARK MYOGENESIS	1.0	0.0	1.0	0.0	0.0	0.0	0.0	1.0	0.0	0.0	1.0	1.0	0.0	0.0	0.0	0.0	0.0	0.0	0.0
SPARCL1	8404	symbol	H. sapiens	8404	H. sapiens	SPARCL1	SPARC like 1	GO:0099560 synaptic membrane adhesion;GO:0098742 cell-cell adhesion via plasma-membrane adhesion molecules;GO:0043687 post-translational protein modification		Predicted intracellular proteins; Cancer-related genes:Candidate cancer biomarkers; Predicted secreted proteins			(M3008)NABA ECM GLYCOPROTEINS; (M5884)NABA CORE MATRISOME; (M5889)NABA MATRISOME	(M5905)HALLMARK ADIPOGENESIS; (M5953)HALLMARK KRAS SIGNALING UP	0.0	0.0	0.0	0.0	0.0	0.0	0.0	0.0	0.0	0.0	0.0	0.0	0.0	0.0	0.0	0.0	0.0	0.0	0.0
PDGFRB	5159	symbol	H. sapiens	5159	H. sapiens	PDGFRB	platelet derived growth factor receptor beta	GO:0060981 cell migration involved in coronary angiogenesis;GO:0072262 metanephric glomerular mesangial cell proliferation involved in metanephros development;GO:0035793 positive regulation of metanephric mesenchymal cell migration by platelet-derived growth factor receptor-beta signaling pathway	Tyr protein kinase family	CD markers; Predicted intracellular proteins; RAS pathway related proteins; FDA approved drug targets:Small molecule drugs; Enzymes; Disease related genes; Cancer-related genes:Candidate cancer biomarkers; FDA approved drug targets:Biotech drugs; Kinases:Tyr protein kinases; ENZYME proteins:Transferases	Vesicles (Supported); Additional: Golgi apparatus	Becaplermin; Sorafenib; Imatinib; Dasatinib; Sunitinib; XL999; XL820; Pazopanib; Midostaurin; Regorafenib; Nintedanib; Polaprezinc; Trapidil; Foreskin fibroblast (neonatal); Fostamatinib; Erdafitinib; Pexidartinib; Ripretinib	(M103)PID S1P S1P1 PATHWAY; (M55)PID S1P S1P3 PATHWAY; (M72)PID NECTIN PATHWAY	(M5942)HALLMARK UV RESPONSE DN; (M5902)HALLMARK APOPTOSIS; (M5930)HALLMARK EPITHELIAL MESENCHYMAL TRANSITION	1.0	1.0	1.0	0.0	1.0	0.0	0.0	0.0	0.0	0.0	0.0	0.0	1.0	0.0	0.0	0.0	0.0	0.0	0.0
CCDC8	83987	symbol	H. sapiens	83987	H. sapiens	CCDC8	coiled-coil domain containing 8	GO:0010923 negative regulation of phosphatase activity;GO:0007088 regulation of mitotic nuclear division;GO:0035305 negative regulation of dephosphorylation		Predicted intracellular proteins; Disease related genes	Cytosol;Plasma membrane (Approved); Additional: Nucleoplasm				0.0	0.0	0.0	0.0	0.0	0.0	0.0	0.0	0.0	0.0	0.0	0.0	0.0	0.0	0.0	0.0	0.0	0.0	0.0
VAMP2	6844	symbol	H. sapiens	6844	H. sapiens	VAMP2	vesicle associated membrane protein 2	GO:0002278 eosinophil activation involved in immune response;GO:0002447 eosinophil mediated immunity;GO:0043308 eosinophil degranulation		FDA approved drug targets:Biotech drugs; Transporters:Transporter channels and pores		Botulinum Toxin Type B	(M247)PID INSULIN GLUCOSE PATHWAY		1.0	0.0	0.0	0.0	0.0	0.0	0.0	1.0	0.0	0.0	0.0	0.0	0.0	0.0	0.0	0.0	0.0	0.0	0.0
ZEB1	6935	symbol	H. sapiens	6935	H. sapiens	ZEB1	zinc finger E-box binding homeobox 1	GO:0045602 negative regulation of endothelial cell differentiation;GO:0045601 regulation of endothelial cell differentiation;GO:0030857 negative regulation of epithelial cell differentiation		Transcription factors:Helix-turn-helix domains; Predicted intracellular proteins; Disease related genes	Nucleoplasm (Supported); Additional: Nucleoli		(M71)PID ILK PATHWAY	(M5921)HALLMARK COMPLEMENT	0.0	0.0	0.0	0.0	0.0	0.0	0.0	0.0	0.0	0.0	1.0	0.0	0.0	0.0	0.0	0.0	0.0	0.0	0.0
TWSG1	57045	symbol	H. sapiens	57045	H. sapiens	TWSG1	twisted gastrulation BMP signaling modulator 1	GO:2000562 negative regulation of CD4-positive, alpha-beta T cell proliferation;GO:0035739 CD4-positive, alpha-beta T cell proliferation;GO:0046642 negative regulation of alpha-beta T cell proliferation		Predicted secreted proteins	Centrosome;Cytosol (Supported)			(M5947)HALLMARK IL2 STAT5 SIGNALING	0.0	0.0	0.0	0.0	0.0	0.0	0.0	0.0	0.0	0.0	0.0	0.0	0.0	0.0	0.0	0.0	0.0	0.0	0.0
NEXN	91624	symbol	H. sapiens	91624	H. sapiens	NEXN	nexilin F-actin binding protein	GO:0070593 dendrite self-avoidance;GO:0008038 neuron recognition;GO:0007156 homophilic cell adhesion via plasma membrane adhesion molecules		Predicted intracellular proteins; Disease related genes	Actin filaments;Plasma membrane (Supported)			(M5915)HALLMARK APICAL JUNCTION	0.0	0.0	0.0	0.0	0.0	0.0	0.0	0.0	0.0	0.0	0.0	0.0	0.0	0.0	0.0	0.0	0.0	0.0	0.0
SULF1	23213	symbol	H. sapiens	23213	H. sapiens	SULF1	sulfatase 1	GO:0014846 esophagus smooth muscle contraction;GO:0060686 negative regulation of prostatic bud formation;GO:0060685 regulation of prostatic bud formation		Predicted intracellular proteins			(M3468)NABA ECM REGULATORS; (M5885)NABA MATRISOME ASSOCIATED; (M5889)NABA MATRISOME		0.0	0.0	0.0	0.0	0.0	0.0	0.0	0.0	0.0	0.0	0.0	0.0	0.0	0.0	0.0	0.0	0.0	0.0	0.0
FBXL7	23194	symbol	H. sapiens	23194	H. sapiens	FBXL7	F-box and leucine rich repeat protein 7	GO:0010265 SCF complex assembly;GO:0031146 SCF-dependent proteasomal ubiquitin-dependent protein catabolic process;GO:0010972 negative regulation of G2/M transition of mitotic cell cycle		Predicted intracellular proteins					0.0	0.0	0.0	0.0	0.0	0.0	0.0	0.0	0.0	0.0	0.0	0.0	0.0	0.0	0.0	0.0	0.0	0.0	0.0
SRPX	8406	symbol	H. sapiens	8406	H. sapiens	SRPX	sushi repeat containing protein X-linked	GO:0060244 negative regulation of cell proliferation involved in contact inhibition;GO:0060242 contact inhibition;GO:0060245 detection of cell density		Predicted secreted proteins			(M3008)NABA ECM GLYCOPROTEINS; (M5884)NABA CORE MATRISOME; (M5889)NABA MATRISOME	(M5916)HALLMARK APICAL SURFACE; (M5891)HALLMARK HYPOXIA	0.0	0.0	0.0	0.0	0.0	0.0	0.0	0.0	0.0	0.0	0.0	0.0	0.0	0.0	0.0	0.0	0.0	0.0	0.0
HAND2	9464	symbol	H. sapiens	9464	H. sapiens	HAND2	heart and neural crest derivatives expressed 2	GO:2000763 positive regulation of transcription from RNA polymerase II promoter involved in norepinephrine biosynthetic process;GO:0071527 semaphorin-plexin signaling pathway involved in outflow tract morphogenesis;GO:2000764 positive regulation of semaphorin-plexin signaling pathway involved in outflow tract morphogenesis		Predicted intracellular proteins; Transcription factors:Basic domains	Nucleoplasm (Approved); Additional: Vesicles				0.0	0.0	0.0	0.0	0.0	0.0	0.0	0.0	0.0	0.0	0.0	0.0	0.0	0.0	0.0	0.0	0.0	0.0	0.0
GYPC	2995	symbol	H. sapiens	2995	H. sapiens	GYPC	glycophorin C (Gerbich blood group)	GO:0050900 leukocyte migration;GO:0016477 cell migration;GO:0048870 cell motility		CD markers; Blood group antigen proteins	Plasma membrane (Supported)			(M5945)HALLMARK HEME METABOLISM; (M5953)HALLMARK KRAS SIGNALING UP	0.0	0.0	0.0	0.0	0.0	0.0	0.0	0.0	0.0	1.0	0.0	0.0	0.0	0.0	0.0	0.0	0.0	0.0	0.0
TIMP2	7077	symbol	H. sapiens	7077	H. sapiens	TIMP2	TIMP metallopeptidase inhibitor 2	GO:0032487 regulation of Rap protein signal transduction;GO:0051045 negative regulation of membrane protein ectodomain proteolysis;GO:0045762 positive regulation of adenylate cyclase activity		Predicted intracellular proteins; Candidate cardiovascular disease genes; Cancer-related genes:Candidate cancer biomarkers; Predicted secreted proteins			(M3468)NABA ECM REGULATORS; (M5885)NABA MATRISOME ASSOCIATED; (M5889)NABA MATRISOME	(M5902)HALLMARK APOPTOSIS; (M5921)HALLMARK COMPLEMENT	0.0	0.0	0.0	0.0	0.0	0.0	0.0	0.0	0.0	0.0	0.0	0.0	0.0	0.0	0.0	0.0	0.0	0.0	0.0
JAM3	83700	symbol	H. sapiens	83700	H. sapiens	JAM3	junctional adhesion molecule 3	GO:0090138 regulation of actin cytoskeleton organization by cell-cell adhesion;GO:0033624 negative regulation of integrin activation;GO:0097241 hematopoietic stem cell migration to bone marrow		Predicted intracellular proteins; Disease related genes; Predicted secreted proteins	Golgi apparatus (Enhanced)		(M169)PID INTEGRIN2 PATHWAY; (M159)PID AMB2 NEUTROPHILS PATHWAY	(M5951)HALLMARK SPERMATOGENESIS; (M5915)HALLMARK APICAL JUNCTION	0.0	0.0	0.0	0.0	0.0	0.0	1.0	0.0	0.0	0.0	0.0	0.0	0.0	0.0	0.0	0.0	0.0	0.0	0.0
PCBP3	54039	symbol	H. sapiens	54039	H. sapiens	PCBP3	poly(rC) binding protein 3	GO:0016071 mRNA metabolic process;GO:0051252 regulation of RNA metabolic process;GO:0019219 regulation of nucleobase-containing compound metabolic process		Predicted intracellular proteins	Mitochondria;Nucleoplasm (Approved); Additional: Vesicles				0.0	0.0	0.0	0.0	0.0	0.0	0.0	0.0	0.0	0.0	0.0	0.0	0.0	0.0	0.0	0.0	0.0	0.0	0.0
NEGR1	257194	symbol	H. sapiens	257194	H. sapiens	NEGR1	neuronal growth regulator 1	GO:0007631 feeding behavior;GO:0010976 positive regulation of neuron projection development;GO:0007626 locomotory behavior			Actin filaments;Cytosol;Vesicles (Approved)			(M5915)HALLMARK APICAL JUNCTION	0.0	0.0	0.0	0.0	0.0	0.0	1.0	0.0	0.0	0.0	0.0	0.0	0.0	0.0	0.0	0.0	0.0	0.0	0.0
SYT11	23208	symbol	H. sapiens	23208	H. sapiens	SYT11	synaptotagmin 11	GO:1900243 negative regulation of synaptic vesicle endocytosis;GO:1905468 regulation of clathrin-coated pit assembly;GO:1905469 negative regulation of clathrin-coated pit assembly		Predicted intracellular proteins				(M5947)HALLMARK IL2 STAT5 SIGNALING	0.0	0.0	0.0	0.0	0.0	0.0	0.0	0.0	0.0	0.0	0.0	0.0	0.0	0.0	0.0	0.0	0.0	0.0	0.0
MRVI1	10335	gene_synonym	H. sapiens	10335	H. sapiens	IRAG1	inositol 1,4,5-triphosphate receptor associated 1	GO:0019934 cGMP-mediated signaling;GO:0019935 cyclic-nucleotide-mediated signaling;GO:0019932 second-messenger-mediated signaling		Predicted intracellular proteins	Cytosol (Approved); Additional: Nuclear bodies				1.0	0.0	0.0	0.0	0.0	0.0	0.0	0.0	0.0	0.0	0.0	0.0	0.0	0.0	0.0	0.0	0.0	0.0	0.0
CERCAM	51148	symbol	H. sapiens	51148	H. sapiens	CERCAM	cerebral endothelial cell adhesion molecule	GO:0018215 protein phosphopantetheinylation;GO:0007159 leukocyte cell-cell adhesion;GO:0098609 cell-cell adhesion		Predicted intracellular proteins	Nucleoli;Nucleoplasm (Approved); Additional: Cell Junctions			(M5915)HALLMARK APICAL JUNCTION	0.0	0.0	0.0	0.0	0.0	0.0	0.0	0.0	0.0	0.0	0.0	0.0	0.0	0.0	0.0	0.0	0.0	0.0	0.0
HSPB2	3316	symbol	H. sapiens	3316	H. sapiens	HSPB2	heat shock protein family B (small) member 2	GO:0006986 response to unfolded protein;GO:0035966 response to topologically incorrect protein;GO:0050790 regulation of catalytic activity		Predicted intracellular proteins				(M5909)HALLMARK MYOGENESIS	0.0	0.0	1.0	0.0	0.0	0.0	0.0	0.0	0.0	0.0	0.0	0.0	0.0	0.0	0.0	0.0	0.0	0.0	0.0
BOC	91653	symbol	H. sapiens	91653	H. sapiens	BOC	BOC cell adhesion associated, oncogene regulated	GO:0045663 positive regulation of myoblast differentiation;GO:0045661 regulation of myoblast differentiation;GO:0045445 myoblast differentiation		Predicted intracellular proteins	Nuclear bodies;Plasma membrane (Approved); Additional: Nucleoplasm		(M211)PID HEDGEHOG 2PATHWAY		0.0	0.0	0.0	0.0	0.0	0.0	0.0	0.0	0.0	0.0	0.0	0.0	0.0	0.0	0.0	0.0	0.0	0.0	1.0
CCDC88A	55704	symbol	H. sapiens	55704	H. sapiens	CCDC88A	coiled-coil domain containing 88A	GO:0072658 maintenance of protein location in membrane;GO:0072660 maintenance of protein location in plasma membrane;GO:1903566 positive regulation of protein localization to cilium		Predicted intracellular proteins; Disease related genes				(M5893)HALLMARK MITOTIC SPINDLE	0.0	0.0	0.0	0.0	0.0	0.0	0.0	0.0	0.0	0.0	0.0	0.0	0.0	0.0	0.0	0.0	0.0	0.0	0.0
SPARC	6678	symbol	H. sapiens	6678	H. sapiens	SPARC	secreted protein acidic and cysteine rich	GO:0033591 response to L-ascorbic acid;GO:0009629 response to gravity;GO:0010288 response to lead ion		Disease related genes; Predicted intracellular proteins; Cancer-related genes:Candidate cancer biomarkers; Predicted secreted proteins	Vesicles (Approved)	Calcium citrate; Calcium Phosphate; Calcium phosphate dihydrate	(M3008)NABA ECM GLYCOPROTEINS; (M5884)NABA CORE MATRISOME; (M5889)NABA MATRISOME	(M5946)HALLMARK COAGULATION; (M5909)HALLMARK MYOGENESIS; (M5930)HALLMARK EPITHELIAL MESENCHYMAL TRANSITION	0.0	0.0	0.0	0.0	0.0	0.0	0.0	0.0	0.0	0.0	0.0	0.0	0.0	0.0	0.0	0.0	0.0	0.0	0.0
C10orf72	196740	gene_synonym	H. sapiens	196740	H. sapiens	VSTM4	V-set and transmembrane domain containing 4			Predicted secreted proteins	Nucleoplasm;Vesicles (Approved)				0.0	0.0	0.0	0.0	0.0	0.0	0.0	0.0	0.0	0.0	0.0	0.0	0.0	0.0	0.0	0.0	0.0	0.0	0.0
AOC3	8639	symbol	H. sapiens	8639	H. sapiens	AOC3	amine oxidase copper containing 3	GO:1902283 negative regulation of primary amine oxidase activity;GO:0051354 negative regulation of oxidoreductase activity;GO:0046677 response to antibiotic		Predicted intracellular proteins; FDA approved drug targets:Small molecule drugs; Enzymes; Cancer-related genes:Candidate cancer biomarkers; ENZYME proteins:Oxidoreductases; Predicted secreted proteins	Cytosol (Approved); Additional: Golgi apparatus	Phenelzine; Hydralazine; 6-hydroxydopa quinone		(M5935)HALLMARK FATTY ACID METABOLISM	0.0	0.0	0.0	0.0	0.0	0.0	0.0	0.0	0.0	0.0	0.0	0.0	0.0	0.0	0.0	0.0	0.0	0.0	0.0
SORBS1	10580	symbol	H. sapiens	10580	H. sapiens	SORBS1	sorbin and SH3 domain containing 1	GO:0045725 positive regulation of glycogen biosynthetic process;GO:0070875 positive regulation of glycogen metabolic process;GO:0046628 positive regulation of insulin receptor signaling pathway		Predicted intracellular proteins	Focal adhesion sites (Supported); Additional: Centrosome;Plasma membrane		(M16)PID INSULIN PATHWAY; (M7955)SIG INSULIN RECEPTOR PATHWAY IN CARDIAC MYOCYTES	(M5905)HALLMARK ADIPOGENESIS; (M5909)HALLMARK MYOGENESIS	0.0	0.0	0.0	0.0	0.0	0.0	0.0	0.0	0.0	0.0	0.0	0.0	0.0	0.0	0.0	0.0	1.0	0.0	0.0
CSGALNACT2	55454	symbol	H. sapiens	55454	H. sapiens	CSGALNACT2	chondroitin sulfate N-acetylgalactosaminyltransferase 2	GO:0050652 dermatan sulfate proteoglycan biosynthetic process, polysaccharide chain biosynthetic process;GO:0050653 chondroitin sulfate proteoglycan biosynthetic process, polysaccharide chain biosynthetic process;GO:0050651 dermatan sulfate proteoglycan biosynthetic process		Enzymes; Predicted intracellular proteins; ENZYME proteins:Transferases	Endoplasmic reticulum (Approved)				0.0	0.0	0.0	0.0	0.0	0.0	0.0	0.0	0.0	0.0	0.0	0.0	0.0	0.0	0.0	0.0	0.0	0.0	0.0
CTHRC1	115908	symbol	H. sapiens	115908	H. sapiens	CTHRC1	collagen triple helix repeat containing 1	GO:0043932 ossification involved in bone remodeling;GO:0033690 positive regulation of osteoblast proliferation;GO:0090177 establishment of planar polarity involved in neural tube closure		Predicted intracellular proteins; Disease related genes; Predicted secreted proteins	Nucleoplasm (Approved)		(M77)PID WNT SIGNALING PATHWAY; (M23)PID WNT NONCANONICAL PATHWAY; (M3008)NABA ECM GLYCOPROTEINS	(M5930)HALLMARK EPITHELIAL MESENCHYMAL TRANSITION	0.0	0.0	0.0	0.0	0.0	0.0	0.0	0.0	0.0	0.0	0.0	0.0	0.0	0.0	0.0	0.0	0.0	0.0	0.0
TSPYL5	85453	symbol	H. sapiens	85453	H. sapiens	TSPYL5	TSPY like 5	GO:0071480 cellular response to gamma radiation;GO:0010332 response to gamma radiation;GO:0071479 cellular response to ionizing radiation		Predicted intracellular proteins	Cytosol (Approved); Additional: Golgi apparatus				0.0	0.0	0.0	0.0	0.0	0.0	0.0	0.0	0.0	0.0	0.0	0.0	0.0	0.0	0.0	0.0	0.0	0.0	0.0
SLC22A17	51310	symbol	H. sapiens	51310	H. sapiens	SLC22A17	solute carrier family 22 member 17	GO:0015891 siderophore transport;GO:1901678 iron coordination entity transport;GO:0006879 cellular iron ion homeostasis		Transporters:Electrochemical Potential-driven transporters					0.0	0.0	0.0	0.0	0.0	0.0	0.0	0.0	0.0	0.0	0.0	0.0	0.0	0.0	0.0	0.0	0.0	0.0	0.0
CALD1	800	symbol	H. sapiens	800	H. sapiens	CALD1	caldesmon 1	GO:0051017 actin filament bundle assembly;GO:0061572 actin filament bundle organization;GO:0006936 muscle contraction		Predicted intracellular proteins	Actin filaments;Plasma membrane (Enhanced)			(M5930)HALLMARK EPITHELIAL MESENCHYMAL TRANSITION	1.0	0.0	0.0	0.0	0.0	0.0	0.0	0.0	0.0	0.0	0.0	0.0	0.0	0.0	0.0	0.0	0.0	0.0	0.0
EVC	2121	symbol	H. sapiens	2121	H. sapiens	EVC	EvC ciliary complex subunit 1	GO:0003416 endochondral bone growth;GO:0098868 bone growth;GO:0045880 positive regulation of smoothened signaling pathway		Disease related genes	Cytosol;Nucleoplasm (Approved)				0.0	0.0	0.0	0.0	0.0	0.0	0.0	0.0	0.0	0.0	0.0	0.0	0.0	0.0	0.0	0.0	0.0	0.0	1.0
EFS	10278	symbol	H. sapiens	10278	H. sapiens	EFS	embryonal Fyn-associated substrate	GO:0090527 actin filament reorganization;GO:0031532 actin cytoskeleton reorganization;GO:0007015 actin filament organization		Predicted intracellular proteins	Nucleoplasm (Uncertain); Additional: Cytosol			(M5909)HALLMARK MYOGENESIS	0.0	0.0	0.0	0.0	0.0	0.0	0.0	0.0	0.0	0.0	0.0	0.0	0.0	0.0	0.0	0.0	0.0	0.0	0.0
JAZF1	221895	symbol	H. sapiens	221895	H. sapiens	JAZF1	JAZF zinc finger 1	GO:0000122 negative regulation of transcription by RNA polymerase II;GO:0045892 negative regulation of transcription, DNA-templated;GO:1903507 negative regulation of nucleic acid-templated transcription		Predicted intracellular proteins; Disease related genes	Nucleoli fibrillar center;Nucleoplasm (Supported)				0.0	0.0	0.0	0.0	0.0	0.0	0.0	0.0	0.0	0.0	0.0	0.0	0.0	0.0	0.0	0.0	0.0	0.0	0.0
SYNPO2	171024	symbol	H. sapiens	171024	H. sapiens	SYNPO2	synaptopodin 2	GO:0061684 chaperone-mediated autophagy;GO:0032233 positive regulation of actin filament bundle assembly;GO:0000045 autophagosome assembly		Predicted intracellular proteins	Actin filaments;Vesicles (Enhanced)				0.0	0.0	0.0	0.0	0.0	0.0	0.0	0.0	0.0	0.0	0.0	0.0	0.0	0.0	0.0	0.0	0.0	0.0	0.0
PECAM1	5175	symbol	H. sapiens	5175	H. sapiens	PECAM1	platelet and endothelial cell adhesion molecule 1	GO:0150107 positive regulation of protein localization to cell-cell junction;GO:0072011 glomerular endothelium development;GO:0150106 regulation of protein localization to cell-cell junction		Predicted intracellular proteins			(M53)PID INTEGRIN3 PATHWAY	(M5946)HALLMARK COAGULATION; (M5915)HALLMARK APICAL JUNCTION; (M5953)HALLMARK KRAS SIGNALING UP	0.0	0.0	0.0	0.0	0.0	0.0	1.0	0.0	0.0	1.0	0.0	1.0	0.0	0.0	0.0	0.0	0.0	0.0	0.0
TCEAL7	56849	symbol	H. sapiens	56849	H. sapiens	TCEAL7	transcription elongation factor A like 7	GO:0032088 negative regulation of NF-kappaB transcription factor activity;GO:0043433 negative regulation of DNA-binding transcription factor activity;GO:0051090 regulation of DNA-binding transcription factor activity		Predicted intracellular proteins	Nucleoplasm (Supported)				0.0	0.0	0.0	0.0	0.0	0.0	0.0	0.0	0.0	0.0	0.0	0.0	0.0	0.0	0.0	0.0	0.0	0.0	0.0
CTSK	1513	symbol	H. sapiens	1513	H. sapiens	CTSK	cathepsin K	GO:0006590 thyroid hormone generation;GO:0042403 thyroid hormone metabolic process;GO:0045616 regulation of keratinocyte differentiation		Predicted intracellular proteins; Potential drug targets; ENZYME proteins:Hydrolases; Enzymes; Disease related genes; Peptidases:Cysteine-type peptidases	Vesicles (Supported)	[1-(4-Fluorobenzyl)Cyclobutyl]Methyl (1s)-1-[Oxo(1h-Pyrazol-5-Ylamino)Acetyl]Pentylcarbamate; Cyanamide; 3-amino-5-phenylpentane; N2-[(Benzyloxy)carbonyl]-N-[(3R)-1-{N-[(benzyloxy)carbonyl]-L-leucyl}-4-oxo-3-pyrrolidinyl]-L-leucinamide; N2-[(benzyloxy)carbonyl]-n1-[(3S)-1-cyanopyrrolidin-3-yl]-l-leucinamide; N-[(2S)-4-Methyl-1-oxo-1-{[(4S)-3-oxo-1-(2-pyridinylsulfonyl)-4-azepanyl]amino}-2-pentany…	(M3468)NABA ECM REGULATORS; (M5885)NABA MATRISOME ASSOCIATED; (M5889)NABA MATRISOME	(M5946)HALLMARK COAGULATION	0.0	0.0	0.0	0.0	0.0	0.0	0.0	0.0	0.0	0.0	0.0	0.0	0.0	0.0	0.0	0.0	0.0	0.0	0.0
LAYN	143903	symbol	H. sapiens	143903	H. sapiens	LAYN	layilin			Predicted intracellular proteins	Cytosol (Approved)	Hyaluronic acid		(M5915)HALLMARK APICAL JUNCTION	0.0	0.0	0.0	0.0	0.0	0.0	0.0	0.0	0.0	0.0	0.0	0.0	0.0	0.0	0.0	0.0	0.0	0.0	0.0
JPH2	57158	symbol	H. sapiens	57158	H. sapiens	JPH2	junctophilin 2	GO:0055024 regulation of cardiac muscle tissue development;GO:0060316 positive regulation of ryanodine-sensitive calcium-release channel activity;GO:0060314 regulation of ryanodine-sensitive calcium-release channel activity		Predicted intracellular proteins; Disease related genes					0.0	0.0	0.0	0.0	0.0	0.0	0.0	0.0	0.0	0.0	0.0	0.0	0.0	0.0	0.0	0.0	0.0	0.0	0.0
ZNF467	168544	symbol	H. sapiens	168544	H. sapiens	ZNF467	zinc finger protein 467	GO:0006357 regulation of transcription by RNA polymerase II;GO:0006366 transcription by RNA polymerase II;GO:0006355 regulation of transcription, DNA-templated		Predicted intracellular proteins; Transcription factors:Zinc-coordinating DNA-binding domains	Mitochondria (Approved)				0.0	0.0	0.0	0.0	0.0	0.0	0.0	0.0	0.0	0.0	0.0	0.0	0.0	0.0	0.0	0.0	0.0	0.0	0.0
OLFML1	283298	symbol	H. sapiens	283298	H. sapiens	OLFML1	olfactomedin like 1			Predicted secreted proteins					0.0	0.0	0.0	0.0	0.0	0.0	0.0	0.0	0.0	0.0	0.0	0.0	0.0	0.0	0.0	0.0	0.0	0.0	0.0
DACT3	147906	symbol	H. sapiens	147906	H. sapiens	DACT3	dishevelled binding antagonist of beta catenin 3	GO:0010719 negative regulation of epithelial to mesenchymal transition;GO:0010717 regulation of epithelial to mesenchymal transition;GO:0001837 epithelial to mesenchymal transition		Predicted intracellular proteins	Vesicles (Approved); Additional: Nucleoplasm				0.0	0.0	0.0	0.0	0.0	0.0	0.0	0.0	0.0	0.0	0.0	0.0	0.0	0.0	0.0	0.0	0.0	0.0	0.0
GEFT	115557	gene_synonym	H. sapiens	115557	H. sapiens	ARHGEF25	Rho guanine nucleotide exchange factor 25	GO:0035023 regulation of Rho protein signal transduction;GO:0007266 Rho protein signal transduction;GO:0046578 regulation of Ras protein signal transduction		Predicted intracellular proteins	Vesicles (Approved)		(M83)PID CDC42 REG PATHWAY; (M241)PID RAC1 REG PATHWAY; (M68)PID RHOA REG PATHWAY		0.0	0.0	0.0	0.0	0.0	0.0	0.0	0.0	0.0	0.0	0.0	0.0	0.0	0.0	0.0	0.0	0.0	0.0	0.0
ZBTB47	92999	symbol	H. sapiens	92999	H. sapiens	ZBTB47	zinc finger and BTB domain containing 47	GO:0006357 regulation of transcription by RNA polymerase II;GO:0006366 transcription by RNA polymerase II;GO:0006355 regulation of transcription, DNA-templated		Predicted intracellular proteins; Transcription factors:Zinc-coordinating DNA-binding domains	Nucleoplasm (Approved)				0.0	0.0	0.0	0.0	0.0	0.0	0.0	0.0	0.0	0.0	0.0	0.0	0.0	0.0	0.0	0.0	0.0	0.0	0.0
CNTNAP1	8506	symbol	H. sapiens	8506	H. sapiens	CNTNAP1	contactin associated protein 1	GO:0002175 protein localization to paranode region of axon;GO:0071205 protein localization to juxtaparanode region of axon;GO:0030913 paranodal junction assembly		Disease related genes	Nucleoplasm (Approved)				0.0	0.0	0.0	0.0	0.0	0.0	1.0	0.0	0.0	0.0	0.0	0.0	0.0	0.0	0.0	0.0	0.0	0.0	0.0
DCN	1634	symbol	H. sapiens	1634	H. sapiens	DCN	decorin	GO:0019800 peptide cross-linking via chondroitin 4-sulfate glycosaminoglycan;GO:0051901 positive regulation of mitochondrial depolarization;GO:1904181 positive regulation of membrane depolarization		Disease related genes; Predicted intracellular proteins; Cancer-related genes:Candidate cancer biomarkers; Predicted secreted proteins			(M5882)NABA PROTEOGLYCANS; (M65)PID FRA PATHWAY; (M5884)NABA CORE MATRISOME	(M5902)HALLMARK APOPTOSIS; (M5891)HALLMARK HYPOXIA; (M5930)HALLMARK EPITHELIAL MESENCHYMAL TRANSITION	0.0	0.0	1.0	0.0	0.0	0.0	0.0	0.0	0.0	0.0	0.0	0.0	0.0	0.0	0.0	0.0	0.0	0.0	0.0
SNRK	54861	symbol	H. sapiens	54861	H. sapiens	SNRK	SNF related kinase	GO:0030099 myeloid cell differentiation;GO:0030097 hemopoiesis;GO:0048534 hematopoietic or lymphoid organ development	CAMK Ser/Thr protein kinase family	Enzymes; Kinases:CAMK Ser/Thr protein kinases; Predicted intracellular proteins; ENZYME proteins:Transferases	Cell Junctions;Plasma membrane;Vesicles (Approved); Additional: Nucleoplasm	Fostamatinib			0.0	0.0	0.0	0.0	0.0	0.0	0.0	0.0	0.0	0.0	0.0	0.0	0.0	0.0	0.0	0.0	0.0	0.0	0.0
PDLIM3	27295	symbol	H. sapiens	27295	H. sapiens	PDLIM3	PDZ and LIM domain 3	GO:0007507 heart development;GO:0061061 muscle structure development;GO:0030036 actin cytoskeleton organization		Predicted intracellular proteins	Cytosol (Supported)			(M5941)HALLMARK UV RESPONSE UP; (M5906)HALLMARK ESTROGEN RESPONSE EARLY; (M5907)HALLMARK ESTROGEN RESPONSE LATE	0.0	0.0	0.0	0.0	0.0	0.0	0.0	0.0	0.0	0.0	0.0	0.0	0.0	0.0	0.0	0.0	0.0	0.0	0.0
THY1	7070	symbol	H. sapiens	7070	H. sapiens	THY1	Thy-1 cell surface antigen	GO:2000298 regulation of Rho-dependent protein serine/threonine kinase activity;GO:0042670 retinal cone cell differentiation;GO:0046549 retinal cone cell development		CD markers; Predicted intracellular proteins	Nucleoplasm (Approved); Additional: Plasma membrane		(M169)PID INTEGRIN2 PATHWAY; (M159)PID AMB2 NEUTROPHILS PATHWAY; (M53)PID INTEGRIN3 PATHWAY	(M5919)HALLMARK HEDGEHOG SIGNALING; (M5916)HALLMARK APICAL SURFACE; (M5915)HALLMARK APICAL JUNCTION	0.0	0.0	0.0	0.0	0.0	0.0	1.0	0.0	0.0	0.0	0.0	0.0	0.0	0.0	0.0	0.0	0.0	0.0	0.0
DOK5	55816	symbol	H. sapiens	55816	H. sapiens	DOK5	docking protein 5	GO:0051386 regulation of neurotrophin TRK receptor signaling pathway;GO:0048011 neurotrophin TRK receptor signaling pathway;GO:0038179 neurotrophin signaling pathway		Predicted intracellular proteins	Focal adhesion sites (Approved)		(M82)PID RET PATHWAY		0.0	0.0	0.0	0.0	0.0	0.0	0.0	0.0	0.0	0.0	0.0	0.0	0.0	0.0	0.0	0.0	0.0	0.0	0.0
ITGB3	3690	symbol	H. sapiens	3690	H. sapiens	ITGB3	integrin subunit beta 3	GO:0051611 regulation of serotonin uptake;GO:0050748 negative regulation of lipoprotein metabolic process;GO:0038027 apolipoprotein A-I-mediated signaling pathway		CD markers; Predicted intracellular proteins; FDA approved drug targets:Small molecule drugs; Disease related genes; Cancer-related genes:Candidate cancer biomarkers; FDA approved drug targets:Biotech drugs	Plasma membrane (Supported); Additional: Nucleoplasm	Abciximab; Eptifibatide; Antithymocyte immunoglobulin (rabbit); Levothyroxine; Tirofiban; Resveratrol; Lefradafiban; LM-609; Fradafiban; Ferric maltol	(M103)PID S1P S1P1 PATHWAY; (M47)PID INTEGRIN CS PATHWAY; (M55)PID S1P S1P3 PATHWAY	(M5897)HALLMARK IL6 JAK STAT3 SIGNALING; (M5946)HALLMARK COAGULATION; (M5942)HALLMARK UV RESPONSE DN	1.0	1.0	1.0	1.0	1.0	0.0	0.0	0.0	0.0	0.0	0.0	1.0	0.0	1.0	0.0	0.0	0.0	0.0	0.0
RGS5	8490	symbol	H. sapiens	8490	H. sapiens	RGS5	regulator of G protein signaling 5	GO:0008277 regulation of G protein-coupled receptor signaling pathway;GO:0043547 positive regulation of GTPase activity;GO:0043087 regulation of GTPase activity		Predicted intracellular proteins					0.0	0.0	0.0	0.0	0.0	0.0	0.0	0.0	0.0	0.0	0.0	0.0	0.0	0.0	0.0	0.0	0.0	0.0	0.0
MAPK11	5600	symbol	H. sapiens	5600	H. sapiens	MAPK11	mitogen-activated protein kinase 11	GO:0060044 negative regulation of cardiac muscle cell proliferation;GO:0055022 negative regulation of cardiac muscle tissue growth;GO:0061117 negative regulation of heart growth	CMGC Ser/Thr protein kinase family	Predicted intracellular proteins; FDA approved drug targets:Small molecule drugs; Enzymes; Kinases:CMGC Ser/Thr protein kinases; ENZYME proteins:Transferases	Mitochondria (Approved)	KC706; Regorafenib	(M199)PID P38 MK2 PATHWAY; (M274)PID LYMPH ANGIOGENESIS PATHWAY; (M20)PID P38 MKK3 6PATHWAY	(M5915)HALLMARK APICAL JUNCTION	1.0	0.0	1.0	0.0	1.0	0.0	1.0	1.0	1.0	0.0	0.0	1.0	1.0	0.0	1.0	1.0	0.0	1.0	0.0
PCOLCE	5118	symbol	H. sapiens	5118	H. sapiens	PCOLCE	procollagen C-endopeptidase enhancer	GO:0010952 positive regulation of peptidase activity;GO:0045862 positive regulation of proteolysis;GO:0052547 regulation of peptidase activity		Predicted secreted proteins	Golgi apparatus;Vesicles (Approved)		(M3008)NABA ECM GLYCOPROTEINS; (M5884)NABA CORE MATRISOME; (M5889)NABA MATRISOME	(M5930)HALLMARK EPITHELIAL MESENCHYMAL TRANSITION	0.0	0.0	0.0	0.0	0.0	0.0	0.0	0.0	0.0	0.0	0.0	0.0	0.0	0.0	0.0	0.0	0.0	0.0	0.0
PTGIS	5740	symbol	H. sapiens	5740	H. sapiens	PTGIS	prostaglandin I2 synthase	GO:0035360 positive regulation of peroxisome proliferator activated receptor signaling pathway;GO:1900119 positive regulation of execution phase of apoptosis;GO:0019371 cyclooxygenase pathway		Enzymes; FDA approved drug targets:Small molecule drugs; ENZYME proteins:Isomerase; Disease related genes	Endoplasmic reticulum (Approved)	Phenylbutazone; Epoprostenol; (5Z)-7-{(1R,4S,5R,6R)-6-[(1E)-1-Octen-1-yl]-2,3-diazabicyclo[2.2.1]hept-2-en-5-yl}-5-heptenoic acid		(M5909)HALLMARK MYOGENESIS	0.0	0.0	0.0	0.0	0.0	0.0	0.0	0.0	0.0	0.0	0.0	0.0	0.0	0.0	0.0	0.0	0.0	0.0	0.0
MFAP4	4239	symbol	H. sapiens	4239	H. sapiens	MFAP4	microfibril associated protein 4	GO:0071493 cellular response to UV-B;GO:0048251 elastic fiber assembly;GO:0001867 complement activation, lectin pathway		Predicted secreted proteins	Endoplasmic reticulum (Approved)		(M3008)NABA ECM GLYCOPROTEINS; (M5884)NABA CORE MATRISOME; (M5889)NABA MATRISOME		0.0	0.0	0.0	0.0	0.0	0.0	0.0	0.0	0.0	0.0	0.0	0.0	0.0	0.0	0.0	0.0	0.0	0.0	0.0
CLIP4	79745	symbol	H. sapiens	79745	H. sapiens	CLIP4	CAP-Gly domain containing linker protein family member 4	GO:0031122 cytoplasmic microtubule organization;GO:0000226 microtubule cytoskeleton organization;GO:0097435 supramolecular fiber organization		Predicted intracellular proteins	Vesicles (Enhanced)				0.0	0.0	0.0	0.0	0.0	0.0	0.0	0.0	0.0	0.0	0.0	0.0	0.0	0.0	0.0	0.0	0.0	0.0	0.0
SDC2	6383	symbol	H. sapiens	6383	H. sapiens	SDC2	syndecan 2	GO:0006027 glycosaminoglycan catabolic process;GO:0048814 regulation of dendrite morphogenesis;GO:0006026 aminoglycan catabolic process		CD markers	Cytosol;Plasma membrane (Approved)	Sargramostim	(M240)PID SYNDECAN 2 PATHWAY; (M276)PID FGF PATHWAY; (M100)PID SHP2 PATHWAY	(M5942)HALLMARK UV RESPONSE DN; (M5891)HALLMARK HYPOXIA; (M5937)HALLMARK GLYCOLYSIS	0.0	0.0	1.0	0.0	0.0	0.0	1.0	0.0	0.0	1.0	0.0	1.0	0.0	0.0	0.0	0.0	0.0	0.0	0.0
MXRA8	54587	symbol	H. sapiens	54587	H. sapiens	MXRA8	matrix remodeling associated 8	GO:0060857 establishment of glial blood-brain barrier;GO:0060856 establishment of blood-brain barrier;GO:0021782 glial cell development			Nucleoli (Approved)				0.0	0.0	0.0	0.0	0.0	0.0	0.0	0.0	0.0	0.0	0.0	0.0	0.0	0.0	0.0	0.0	0.0	0.0	0.0
MRGPRF	116535	symbol	H. sapiens	116535	H. sapiens	MRGPRF	MAS related GPR family member F	GO:0007186 G protein-coupled receptor signaling pathway;GO:0007165 signal transduction;GO:0023052 signaling		Transporters; Predicted intracellular proteins; G-protein coupled receptors:GPCRs excl olfactory receptors	Nuclear membrane;Plasma membrane (Supported)				0.0	0.0	0.0	0.0	0.0	0.0	0.0	0.0	0.0	0.0	0.0	0.0	0.0	0.0	0.0	0.0	0.0	0.0	0.0
A2M	2	symbol	H. sapiens	2	H. sapiens	A2M	alpha-2-macroglobulin	GO:0001868 regulation of complement activation, lectin pathway;GO:0001869 negative regulation of complement activation, lectin pathway;GO:0045916 negative regulation of complement activation		Candidate cardiovascular disease genes; Cancer-related genes:Candidate cancer biomarkers; Predicted secreted proteins		Becaplermin; Cisplatin; Bacitracin; Zinc; Ocriplasmin; Silver; Zinc acetate; Zinc chloride; Zinc sulfate, unspecified form	(M183)PID IL6 7 PATHWAY; (M3468)NABA ECM REGULATORS; (M5885)NABA MATRISOME ASSOCIATED	(M5897)HALLMARK IL6 JAK STAT3 SIGNALING; (M5946)HALLMARK COAGULATION	0.0	0.0	0.0	0.0	0.0	0.0	0.0	0.0	1.0	0.0	0.0	0.0	0.0	0.0	0.0	0.0	0.0	0.0	0.0
TAGLN	6876	symbol	H. sapiens	6876	H. sapiens	TAGLN	transgelin	GO:0007517 muscle organ development;GO:0061061 muscle structure development;GO:0030855 epithelial cell differentiation		Predicted intracellular proteins; Cancer-related genes:Candidate cancer biomarkers	Microtubules;Mitochondria (Approved); Additional: Cytosol	Artenimol	(M186)PID PDGFRB PATHWAY	(M5909)HALLMARK MYOGENESIS; (M5930)HALLMARK EPITHELIAL MESENCHYMAL TRANSITION	0.0	0.0	0.0	0.0	0.0	0.0	0.0	0.0	0.0	0.0	0.0	0.0	0.0	0.0	0.0	0.0	0.0	0.0	0.0
BGN	633	symbol	H. sapiens	633	H. sapiens	BGN	biglycan	GO:0061975 articular cartilage development;GO:0019800 peptide cross-linking via chondroitin 4-sulfate glycosaminoglycan;GO:0030208 dermatan sulfate biosynthetic process		Disease related genes; Predicted secreted proteins	Golgi apparatus (Approved); Additional: Endoplasmic reticulum		(M264)PID TOLL ENDOGENOUS PATHWAY; (M5882)NABA PROTEOGLYCANS; (M5884)NABA CORE MATRISOME	(M5902)HALLMARK APOPTOSIS; (M5891)HALLMARK HYPOXIA; (M5930)HALLMARK EPITHELIAL MESENCHYMAL TRANSITION	0.0	0.0	0.0	0.0	0.0	0.0	0.0	0.0	0.0	0.0	0.0	0.0	0.0	0.0	0.0	0.0	0.0	0.0	0.0
ABCC9	10060	symbol	H. sapiens	10060	H. sapiens	ABCC9	ATP binding cassette subfamily C member 9	GO:0033198 response to ATP;GO:1990573 potassium ion import across plasma membrane;GO:1903779 regulation of cardiac conduction		FDA approved drug targets:Small molecule drugs; Transporters:Primary Active Transporters; Disease related genes	Cytosol;Nucleoplasm (Approved)	ATP; Glyburide; Nicorandil			0.0	0.0	0.0	0.0	0.0	0.0	0.0	0.0	0.0	0.0	0.0	0.0	0.0	0.0	0.0	0.0	0.0	0.0	0.0
SLC8A1	6546	symbol	H. sapiens	6546	H. sapiens	SLC8A1	solute carrier family 8 member A1	GO:0098735 positive regulation of the force of heart contraction;GO:0044557 relaxation of smooth muscle;GO:0071313 cellular response to caffeine		Transporters:Electrochemical Potential-driven transporters; Predicted intracellular proteins; FDA approved drug targets:Small molecule drugs	Nucleoplasm;Plasma membrane (Supported)	alpha-Linolenic acid; Icosapent; Dronedarone; Caldaret			1.0	0.0	0.0	1.0	0.0	1.0	0.0	1.0	0.0	0.0	0.0	0.0	1.0	0.0	0.0	0.0	0.0	0.0	0.0
GNG11	2791	symbol	H. sapiens	2791	H. sapiens	GNG11	G protein subunit gamma 11	GO:0007186 G protein-coupled receptor signaling pathway;GO:0007165 signal transduction;GO:0023052 signaling		Predicted intracellular proteins; RAS pathway related proteins				(M5953)HALLMARK KRAS SIGNALING UP	0.0	1.0	0.0	0.0	1.0	0.0	0.0	1.0	0.0	0.0	0.0	0.0	0.0	0.0	0.0	0.0	0.0	0.0	0.0
COL1A2	1278	symbol	H. sapiens	1278	H. sapiens	COL1A2	collagen type I alpha 2 chain	GO:0070208 protein heterotrimerization;GO:0043589 skin morphogenesis;GO:0070206 protein trimerization		Disease related genes; Cancer-related genes:Candidate cancer biomarkers; Predicted secreted proteins	Endoplasmic reticulum (Supported)	Collagenase clostridium histolyticum	(M274)PID LYMPH ANGIOGENESIS PATHWAY; (M65)PID FRA PATHWAY; (M53)PID INTEGRIN3 PATHWAY	(M5942)HALLMARK UV RESPONSE DN; (M5930)HALLMARK EPITHELIAL MESENCHYMAL TRANSITION	1.0	1.0	0.0	0.0	0.0	1.0	0.0	0.0	0.0	0.0	0.0	0.0	0.0	0.0	0.0	1.0	0.0	0.0	0.0
ZNF521	25925	symbol	H. sapiens	25925	H. sapiens	ZNF521	zinc finger protein 521	GO:0048663 neuron fate commitment;GO:0045165 cell fate commitment;GO:0045944 positive regulation of transcription by RNA polymerase II		Predicted intracellular proteins; Cancer-related genes; Transcription factors:Zinc-coordinating DNA-binding domains; Disease related genes	Nucleoplasm (Approved)				0.0	0.0	0.0	0.0	0.0	0.0	0.0	0.0	0.0	0.0	0.0	0.0	0.0	0.0	0.0	0.0	0.0	0.0	0.0
LOC401093	401093	Gene_ID	H. sapiens	401093	H. sapiens	MBNL1-AS1	MBNL1 antisense RNA 1								0.0	0.0	0.0	0.0	0.0	0.0	0.0	0.0	0.0	0.0	0.0	0.0	0.0	0.0	0.0	0.0	0.0	0.0	0.0
LOC399959	399959	Gene_ID	H. sapiens	399959	H. sapiens	MIR100HG	mir-100-let-7a-2-mir-125b-1 cluster host gene								0.0	0.0	0.0	0.0	0.0	0.0	0.0	0.0	0.0	0.0	0.0	0.0	0.0	0.0	0.0	0.0	0.0	0.0	0.0
RNMT	8731	symbol	H. sapiens	8731	H. sapiens	RNMT	RNA guanine-7 methyltransferase	GO:0106005 RNA 5'-cap (guanine-N7)-methylation;GO:0036265 RNA (guanine-N7)-methylation;GO:0006370 7-methylguanosine mRNA capping		Enzymes; Predicted intracellular proteins; ENZYME proteins:Transferases	Nucleoplasm (Supported); Additional: Nucleoli fibrillar center			(M5898)HALLMARK DNA REPAIR	0.0	1.0	1.0	0.0	1.0	0.0	0.0	0.0	0.0	1.0	1.0	0.0	0.0	0.0	0.0	0.0	0.0	0.0	0.0
DZIP1	22873	symbol	H. sapiens	22873	H. sapiens	DZIP1	DAZ interacting zinc finger protein 1	GO:0051220 cytoplasmic sequestering of protein;GO:0045724 positive regulation of cilium assembly;GO:0061512 protein localization to cilium		Predicted intracellular proteins	Cytosol;Nucleoplasm (Supported); Additional: Centriolar satellite				0.0	0.0	0.0	0.0	0.0	0.0	0.0	0.0	0.0	0.0	0.0	0.0	0.0	0.0	0.0	0.0	0.0	0.0	0.0
MAP1B	4131	symbol	H. sapiens	4131	H. sapiens	MAP1B	microtubule associated protein 1B	GO:0051913 regulation of synaptic plasticity by chemical substance;GO:0051914 positive regulation of synaptic plasticity by chemical substance;GO:0051915 induction of synaptic plasticity by chemical substance		Predicted intracellular proteins	Cytosol (Enhanced)		(M69)PID REELIN PATHWAY; (M163)PID LIS1 PATHWAY; (M108)PID NETRIN PATHWAY	(M5942)HALLMARK UV RESPONSE DN	0.0	0.0	0.0	0.0	0.0	0.0	0.0	0.0	0.0	0.0	0.0	0.0	0.0	0.0	0.0	0.0	0.0	0.0	0.0
KIAA1462	57608	gene_synonym	H. sapiens	57608	H. sapiens	JCAD	junctional cadherin 5 associated	GO:1900748 positive regulation of vascular endothelial growth factor signaling pathway;GO:1903589 positive regulation of blood vessel endothelial cell proliferation involved in sprouting angiogenesis;GO:1900746 regulation of vascular endothelial growth factor signaling pathway		Predicted intracellular proteins	Cell Junctions;Vesicles (Approved)				0.0	0.0	0.0	0.0	0.0	0.0	0.0	0.0	0.0	0.0	0.0	0.0	0.0	0.0	0.0	0.0	0.0	0.0	0.0
HTRA1	5654	symbol	H. sapiens	5654	H. sapiens	HTRA1	HtrA serine peptidase 1	GO:0060718 chorionic trophoblast cell differentiation;GO:0060717 chorion development;GO:0097187 dentinogenesis		Peptidases:Serine-type peptidases; Predicted intracellular proteins; Potential drug targets; Enzymes; Disease related genes; Predicted secreted proteins	Plasma membrane (Supported)		(M3468)NABA ECM REGULATORS; (M5885)NABA MATRISOME ASSOCIATED; (M5889)NABA MATRISOME	(M5946)HALLMARK COAGULATION; (M5930)HALLMARK EPITHELIAL MESENCHYMAL TRANSITION	0.0	0.0	0.0	0.0	0.0	0.0	0.0	0.0	0.0	0.0	0.0	0.0	0.0	0.0	0.0	0.0	0.0	0.0	0.0
SERINC1	57515	symbol	H. sapiens	57515	H. sapiens	SERINC1	serine incorporator 1	GO:1904217 regulation of CDP-diacylglycerol-serine O-phosphatidyltransferase activity;GO:1904219 positive regulation of CDP-diacylglycerol-serine O-phosphatidyltransferase activity;GO:1904222 positive regulation of serine C-palmitoyltransferase activity			Cytosol (Approved)			(M5935)HALLMARK FATTY ACID METABOLISM	0.0	0.0	0.0	0.0	0.0	0.0	0.0	0.0	0.0	0.0	0.0	0.0	0.0	0.0	0.0	0.0	0.0	0.0	0.0
PPP1R12B	4660	symbol	H. sapiens	4660	H. sapiens	PPP1R12B	protein phosphatase 1 regulatory subunit 12B	GO:0006937 regulation of muscle contraction;GO:0090257 regulation of muscle system process;GO:0000086 G2/M transition of mitotic cell cycle		Predicted intracellular proteins	Actin filaments;Plasma membrane (Approved)				1.0	1.0	1.0	0.0	1.0	0.0	0.0	0.0	0.0	0.0	0.0	0.0	0.0	0.0	0.0	0.0	0.0	0.0	0.0
PTRF	284119	gene_synonym	H. sapiens	284119	H. sapiens	CAVIN1	caveolae associated protein 1	GO:0006363 termination of RNA polymerase I transcription;GO:0009303 rRNA transcription;GO:0006361 transcription initiation from RNA polymerase I promoter		Predicted intracellular proteins; Disease related genes	Plasma membrane (Supported); Additional: Vesicles			(M5891)HALLMARK HYPOXIA; (M5905)HALLMARK ADIPOGENESIS	0.0	0.0	0.0	0.0	0.0	0.0	0.0	0.0	0.0	0.0	0.0	0.0	0.0	0.0	0.0	0.0	0.0	0.0	0.0
ACTA2	59	symbol	H. sapiens	59	H. sapiens	ACTA2	actin alpha 2, smooth muscle	GO:0090131 mesenchyme migration;GO:0072144 glomerular mesangial cell development;GO:0072008 glomerular mesangial cell differentiation		Predicted intracellular proteins; Disease related genes	Actin filaments (Supported)	Phenethyl Isothiocyanate	(M186)PID PDGFRB PATHWAY	(M5930)HALLMARK EPITHELIAL MESENCHYMAL TRANSITION	1.0	0.0	0.0	0.0	0.0	0.0	0.0	1.0	0.0	0.0	0.0	0.0	0.0	0.0	0.0	0.0	0.0	0.0	0.0
GNB4	59345	symbol	H. sapiens	59345	H. sapiens	GNB4	G protein subunit beta 4	GO:0021762 substantia nigra development;GO:0048857 neural nucleus development;GO:0030901 midbrain development		Predicted intracellular proteins; RAS pathway related proteins; Disease related genes	Plasma membrane (Supported)			(M5921)HALLMARK COMPLEMENT	0.0	1.0	0.0	0.0	1.0	0.0	0.0	1.0	0.0	0.0	0.0	0.0	0.0	0.0	0.0	0.0	0.0	0.0	0.0
SYDE1	85360	symbol	H. sapiens	85360	H. sapiens	SYDE1	synapse defective Rho GTPase homolog 1	GO:1901165 positive regulation of trophoblast cell migration;GO:1901163 regulation of trophoblast cell migration;GO:0061450 trophoblast cell migration		Predicted intracellular proteins	Nucleoplasm (Approved); Additional: Cytosol;Golgi apparatus				0.0	0.0	0.0	0.0	0.0	0.0	0.0	0.0	0.0	0.0	0.0	0.0	0.0	0.0	0.0	0.0	0.0	0.0	0.0
CLIP3	25999	symbol	H. sapiens	25999	H. sapiens	CLIP3	CAP-Gly domain containing linker protein 3	GO:0072321 chaperone-mediated protein transport;GO:0031115 negative regulation of microtubule polymerization;GO:0018230 peptidyl-L-cysteine S-palmitoylation		Predicted intracellular proteins					0.0	0.0	0.0	0.0	0.0	0.0	0.0	0.0	0.0	0.0	0.0	0.0	0.0	0.0	0.0	0.0	0.0	0.0	0.0
ASB2	51676	symbol	H. sapiens	51676	H. sapiens	ASB2	ankyrin repeat and SOCS box containing 2	GO:0035914 skeletal muscle cell differentiation;GO:0007519 skeletal muscle tissue development;GO:0060538 skeletal muscle organ development		Predicted intracellular proteins	Nucleoli fibrillar center (Approved); Additional: Cytosol;Nucleoplasm				0.0	0.0	0.0	0.0	0.0	0.0	0.0	0.0	0.0	0.0	0.0	0.0	0.0	0.0	0.0	0.0	0.0	0.0	0.0
MRAS	22808	symbol	H. sapiens	22808	H. sapiens	MRAS	muscle RAS oncogene homolog	GO:1990830 cellular response to leukemia inhibitory factor;GO:1990823 response to leukemia inhibitory factor;GO:0007517 muscle organ development		Predicted intracellular proteins; RAS pathway related proteins	Cytosol (Approved); Additional: Vesicles		(M3270)ST INTEGRIN SIGNALING PATHWAY	(M5909)HALLMARK MYOGENESIS	0.0	0.0	1.0	0.0	1.0	0.0	0.0	1.0	0.0	0.0	0.0	0.0	0.0	0.0	0.0	0.0	0.0	0.0	0.0
GLT8D2	83468	symbol	H. sapiens	83468	H. sapiens	GLT8D2	glycosyltransferase 8 domain containing 2			Predicted intracellular proteins	Golgi apparatus;Vesicles (Approved)				0.0	0.0	0.0	0.0	0.0	0.0	0.0	0.0	0.0	0.0	0.0	0.0	0.0	0.0	0.0	0.0	0.0	0.0	0.0
TCF7L1	83439	symbol	H. sapiens	83439	H. sapiens	TCF7L1	transcription factor 7 like 1	GO:1904837 beta-catenin-TCF complex assembly;GO:0060070 canonical Wnt signaling pathway;GO:0030111 regulation of Wnt signaling pathway		Predicted intracellular proteins; Transcription factors:Other all-alpha-helical DNA-binding domains	Nucleoplasm (Supported); Additional: Cytosol		(M236)PID DELTA NP63 PATHWAY; (M223)PID BETA CATENIN NUC PATHWAY; (M5493)WNT SIGNALING	(M5956)HALLMARK KRAS SIGNALING DN	0.0	0.0	0.0	1.0	1.0	0.0	0.0	0.0	0.0	0.0	1.0	0.0	0.0	0.0	0.0	0.0	1.0	1.0	0.0
SVIL	6840	symbol	H. sapiens	6840	H. sapiens	SVIL	supervillin	GO:0051014 actin filament severing;GO:0051016 barbed-end actin filament capping;GO:0032467 positive regulation of cytokinesis		Predicted intracellular proteins	Plasma membrane (Supported); Additional: Actin filaments;Cytosol		(M58)PID AR PATHWAY	(M5906)HALLMARK ESTROGEN RESPONSE EARLY; (M5909)HALLMARK MYOGENESIS	0.0	0.0	0.0	0.0	0.0	0.0	0.0	0.0	0.0	0.0	0.0	0.0	0.0	0.0	0.0	0.0	0.0	0.0	0.0
C20orf194	25943	gene_synonym	H. sapiens	25943	H. sapiens	DNAAF9	dynein axonemal assembly factor 9			Predicted intracellular proteins	Cytosol;Nucleoli fibrillar center (Approved)				0.0	0.0	0.0	0.0	0.0	0.0	0.0	0.0	0.0	0.0	0.0	0.0	0.0	0.0	0.0	0.0	0.0	0.0	0.0
COL5A2	1290	symbol	H. sapiens	1290	H. sapiens	COL5A2	collagen type V alpha 2 chain	GO:1903225 negative regulation of endodermal cell differentiation;GO:1903224 regulation of endodermal cell differentiation;GO:0035987 endodermal cell differentiation		Predicted intracellular proteins; Disease related genes; Predicted secreted proteins			(M3005)NABA COLLAGENS; (M198)PID SYNDECAN 1 PATHWAY; (M18)PID INTEGRIN1 PATHWAY	(M5944)HALLMARK ANGIOGENESIS; (M5942)HALLMARK UV RESPONSE DN; (M5930)HALLMARK EPITHELIAL MESENCHYMAL TRANSITION	0.0	0.0	0.0	0.0	0.0	1.0	0.0	0.0	0.0	0.0	0.0	0.0	0.0	0.0	0.0	0.0	0.0	0.0	0.0
MPDZ	8777	symbol	H. sapiens	8777	H. sapiens	MPDZ	multiple PDZ domain crumbs cell polarity complex component	GO:0016032 viral process;GO:0044403 biological process involved in symbiotic interaction;GO:0044419 biological process involved in interspecies interaction between organisms		Predicted intracellular proteins; Disease related genes					0.0	0.0	0.0	0.0	0.0	0.0	1.0	0.0	0.0	0.0	0.0	0.0	0.0	0.0	0.0	0.0	0.0	0.0	0.0
HSPB7	27129	symbol	H. sapiens	27129	H. sapiens	HSPB7	heat shock protein family B (small) member 7	GO:0006986 response to unfolded protein;GO:0035966 response to topologically incorrect protein;GO:0008016 regulation of heart contraction		Predicted intracellular proteins	Nucleoplasm (Approved)				0.0	0.0	0.0	0.0	0.0	0.0	0.0	0.0	0.0	0.0	0.0	0.0	0.0	0.0	0.0	0.0	0.0	0.0	0.0
MYH11	4629	symbol	H. sapiens	4629	H. sapiens	MYH11	myosin heavy chain 11	GO:0030241 skeletal muscle myosin thick filament assembly;GO:0071688 striated muscle myosin thick filament assembly;GO:0031034 myosin filament assembly		Predicted intracellular proteins; Cancer-related genes; Candidate cardiovascular disease genes; Disease related genes	Cytosol;Plasma membrane (Enhanced)	Tetrafluoroaluminate Ion		(M5909)HALLMARK MYOGENESIS	1.0	0.0	0.0	0.0	0.0	0.0	1.0	0.0	0.0	0.0	0.0	0.0	0.0	0.0	0.0	0.0	0.0	0.0	0.0
4-Sep						None	None	None	None	None	None	None	None	None	nan	nan	nan	nan	nan	nan	nan	nan	nan	nan	nan	nan	nan	nan	nan	nan	nan	nan	nan
HSPB8	26353	symbol	H. sapiens	26353	H. sapiens	HSPB8	heat shock protein family B (small) member 8	GO:1905335 regulation of aggrephagy;GO:1905337 positive regulation of aggrephagy;GO:0035973 aggrephagy		Predicted intracellular proteins; Disease related genes	Cytosol (Supported); Additional: Nuclear bodies;Nucleoplasm			(M5905)HALLMARK ADIPOGENESIS; (M5906)HALLMARK ESTROGEN RESPONSE EARLY; (M5907)HALLMARK ESTROGEN RESPONSE LATE	0.0	0.0	0.0	0.0	0.0	0.0	0.0	0.0	0.0	0.0	0.0	0.0	0.0	0.0	0.0	0.0	0.0	0.0	0.0
THBS2	7058	symbol	H. sapiens	7058	H. sapiens	THBS2	thrombospondin 2	GO:0016525 negative regulation of angiogenesis;GO:2000181 negative regulation of blood vessel morphogenesis;GO:1901343 negative regulation of vasculature development		Disease related genes; Cancer-related genes:Candidate cancer biomarkers; Predicted secreted proteins	Plasma membrane (Approved); Additional: Cytosol;Nuclear speckles		(M277)PID INTEGRIN A4B1 PATHWAY; (M18)PID INTEGRIN1 PATHWAY; (M3008)NABA ECM GLYCOPROTEINS	(M5930)HALLMARK EPITHELIAL MESENCHYMAL TRANSITION	0.0	1.0	0.0	0.0	0.0	0.0	0.0	0.0	0.0	1.0	0.0	0.0	0.0	1.0	0.0	0.0	0.0	0.0	0.0
CAP2	10486	symbol	H. sapiens	10486	H. sapiens	CAP2	cyclase associated actin cytoskeleton regulatory protein 2	GO:0045761 regulation of adenylate cyclase activity;GO:0007190 activation of adenylate cyclase activity;GO:0031279 regulation of cyclase activity		Cancer-related genes:Mutated cancer genes; Predicted intracellular proteins	Cytosol;Nucleoplasm (Approved); Additional: Plasma membrane			(M5942)HALLMARK UV RESPONSE DN; (M5930)HALLMARK EPITHELIAL MESENCHYMAL TRANSITION	0.0	0.0	0.0	0.0	0.0	0.0	0.0	0.0	0.0	0.0	0.0	0.0	0.0	0.0	0.0	0.0	0.0	0.0	0.0
TSPAN4	7106	symbol	H. sapiens	7106	H. sapiens	TSPAN4	tetraspanin 4	GO:0065003 protein-containing complex assembly;GO:0043933 protein-containing complex subunit organization;GO:0022607 cellular component assembly						(M5915)HALLMARK APICAL JUNCTION	0.0	0.0	0.0	0.0	0.0	0.0	0.0	0.0	0.0	0.0	0.0	0.0	0.0	0.0	0.0	0.0	0.0	0.0	0.0
LMOD1	25802	symbol	H. sapiens	25802	H. sapiens	LMOD1	leiomodin 1	GO:0051694 pointed-end actin filament capping;GO:0051693 actin filament capping;GO:0030835 negative regulation of actin filament depolymerization		Predicted intracellular proteins	Cytosol (Approved)				0.0	0.0	0.0	0.0	0.0	0.0	0.0	0.0	0.0	0.0	0.0	0.0	0.0	0.0	0.0	0.0	0.0	0.0	0.0
CMTM3	123920	symbol	H. sapiens	123920	H. sapiens	CMTM3	CKLF like MARVEL transmembrane domain containing 3	GO:0006935 chemotaxis;GO:0042330 taxis;GO:0040011 locomotion		Predicted intracellular proteins	Nucleoplasm (Approved)				0.0	0.0	0.0	0.0	0.0	0.0	0.0	0.0	0.0	0.0	0.0	0.0	0.0	0.0	0.0	0.0	0.0	0.0	0.0
GATA2	2624	symbol	H. sapiens	2624	H. sapiens	GATA2	GATA binding protein 2	GO:0010725 regulation of primitive erythrocyte differentiation;GO:0035854 eosinophil fate commitment;GO:0060319 primitive erythrocyte differentiation		Predicted intracellular proteins; Cancer-related genes; Transcription factors:Zinc-coordinating DNA-binding domains; Disease related genes	Nucleoplasm (Supported)		(M30)PID HDAC CLASSII PATHWAY; (M151)PID AR TF PATHWAY; (M101)PID HDAC CLASSI PATHWAY		0.0	0.0	0.0	0.0	0.0	0.0	0.0	0.0	0.0	0.0	0.0	0.0	0.0	0.0	0.0	0.0	0.0	0.0	0.0
KCNJ8	3764	symbol	H. sapiens	3764	H. sapiens	KCNJ8	potassium inwardly rectifying channel subfamily J member 8	GO:0098915 membrane repolarization during ventricular cardiac muscle cell action potential;GO:0086013 membrane repolarization during cardiac muscle cell action potential;GO:0099625 ventricular cardiac muscle cell membrane repolarization		Transporters:Transporter channels and pores; FDA approved drug targets:Small molecule drugs; Voltage-gated ion channels:Inwardly Rectifying Potassium Channels; Disease related genes		Phenformin; Levosimendan; Thiamylal; Gliquidone; Glisoxepide		(M5944)HALLMARK ANGIOGENESIS	1.0	0.0	0.0	0.0	0.0	0.0	0.0	0.0	0.0	0.0	0.0	0.0	0.0	0.0	0.0	0.0	0.0	0.0	0.0
TPM2	7169	symbol	H. sapiens	7169	H. sapiens	TPM2	tropomyosin 2	GO:0030049 muscle filament sliding;GO:0033275 actin-myosin filament sliding;GO:0043462 regulation of ATPase activity		Disease related genes; Predicted intracellular proteins; Cancer-related genes:Candidate cancer biomarkers				(M5909)HALLMARK MYOGENESIS; (M5930)HALLMARK EPITHELIAL MESENCHYMAL TRANSITION	0.0	0.0	0.0	1.0	0.0	0.0	0.0	0.0	0.0	0.0	0.0	0.0	1.0	0.0	0.0	0.0	0.0	0.0	0.0
NTM	50863	symbol	H. sapiens	50863	H. sapiens	NTM	neurotrimin	GO:0008038 neuron recognition;GO:0008037 cell recognition;GO:0048666 neuron development		Predicted intracellular proteins				(M5930)HALLMARK EPITHELIAL MESENCHYMAL TRANSITION	0.0	0.0	0.0	0.0	0.0	0.0	0.0	0.0	0.0	0.0	0.0	0.0	0.0	0.0	0.0	0.0	0.0	0.0	0.0
DARC	2532	gene_synonym	H. sapiens	2532	H. sapiens	ACKR1	atypical chemokine receptor 1 (Duffy blood group)	GO:0070098 chemokine-mediated signaling pathway;GO:0032642 regulation of chemokine production;GO:0032602 chemokine production		CD markers; Blood group antigen proteins; G-protein coupled receptors:GPCRs excl olfactory receptors; G-protein coupled receptors:Chemokines and chemotactic factors receptors				(M5945)HALLMARK HEME METABOLISM	0.0	0.0	0.0	0.0	0.0	0.0	0.0	0.0	0.0	1.0	0.0	0.0	0.0	0.0	0.0	0.0	0.0	0.0	0.0
SDPR	8436	gene_synonym	H. sapiens	8436	H. sapiens	CAVIN2	caveolae associated protein 2	GO:0097320 plasma membrane tubulation;GO:0007009 plasma membrane organization;GO:0010256 endomembrane system organization		Predicted intracellular proteins	Plasma membrane (Enhanced); Additional: Cytosol			(M5905)HALLMARK ADIPOGENESIS	0.0	0.0	0.0	0.0	0.0	0.0	0.0	0.0	0.0	0.0	0.0	0.0	0.0	0.0	0.0	0.0	0.0	0.0	0.0
NRP1	8829	symbol	H. sapiens	8829	H. sapiens	NRP1	neuropilin 1	GO:0060301 positive regulation of cytokine activity;GO:0038190 VEGF-activated neuropilin signaling pathway;GO:1902336 positive regulation of retinal ganglion cell axon guidance		CD markers; Predicted intracellular proteins; Cancer-related genes:Candidate cancer biomarkers; Predicted secreted proteins		Palifermin; Pegaptanib	(M137)PID VEGF VEGFR PATHWAY; (M226)PID VEGFR1 PATHWAY	(M5919)HALLMARK HEDGEHOG SIGNALING; (M5944)HALLMARK ANGIOGENESIS; (M5942)HALLMARK UV RESPONSE DN	0.0	0.0	0.0	0.0	0.0	0.0	0.0	0.0	0.0	0.0	0.0	0.0	0.0	0.0	0.0	0.0	0.0	0.0	0.0
COL6A2	1292	symbol	H. sapiens	1292	H. sapiens	COL6A2	collagen type VI alpha 2 chain	GO:0009749 response to glucose;GO:0009746 response to hexose;GO:0034284 response to monosaccharide		Predicted intracellular proteins; Disease related genes; Predicted secreted proteins	Cytosol (Approved); Additional: Plasma membrane		(M5887)NABA BASEMENT MEMBRANES; (M3005)NABA COLLAGENS; (M198)PID SYNDECAN 1 PATHWAY	(M5909)HALLMARK MYOGENESIS; (M5930)HALLMARK EPITHELIAL MESENCHYMAL TRANSITION	0.0	1.0	0.0	0.0	0.0	1.0	0.0	0.0	0.0	0.0	0.0	0.0	0.0	0.0	0.0	0.0	0.0	0.0	0.0
RAB8B	51762	symbol	H. sapiens	51762	H. sapiens	RAB8B	RAB8B, member RAS oncogene family	GO:0048210 Golgi vesicle fusion to target membrane;GO:0051461 positive regulation of corticotropin secretion;GO:0051459 regulation of corticotropin secretion		Predicted intracellular proteins	Vesicles (Supported); Additional: Nucleoplasm	Phosphoaminophosphonic acid guanylate ester; Guanosine-5'-Diphosphate			0.0	0.0	0.0	0.0	0.0	0.0	1.0	0.0	0.0	0.0	0.0	0.0	0.0	0.0	0.0	0.0	0.0	0.0	0.0
FXYD6	53826	symbol	H. sapiens	53826	H. sapiens	FXYD6	FXYD domain containing ion transport regulator 6	GO:2000649 regulation of sodium ion transmembrane transporter activity;GO:1903779 regulation of cardiac conduction;GO:1902305 regulation of sodium ion transmembrane transport		Transporters:Transporter channels and pores	Cytosol;Nucleoplasm (Approved)				0.0	0.0	0.0	0.0	0.0	0.0	0.0	0.0	0.0	0.0	0.0	0.0	0.0	0.0	0.0	0.0	0.0	0.0	0.0
GPC6	10082	symbol	H. sapiens	10082	H. sapiens	GPC6	glypican 6	GO:0098696 regulation of neurotransmitter receptor localization to postsynaptic specialization membrane;GO:1902683 regulation of receptor localization to synapse;GO:0099633 protein localization to postsynaptic specialization membrane		Predicted intracellular proteins; Disease related genes	Golgi apparatus;Vesicles (Approved)		(M5880)NABA ECM AFFILIATED; (M5885)NABA MATRISOME ASSOCIATED; (M5889)NABA MATRISOME		0.0	0.0	0.0	0.0	0.0	0.0	0.0	0.0	0.0	0.0	0.0	0.0	0.0	0.0	0.0	0.0	0.0	0.0	0.0
SERPING1	710	symbol	H. sapiens	710	H. sapiens	SERPING1	serpin family G member 1	GO:0001868 regulation of complement activation, lectin pathway;GO:0001869 negative regulation of complement activation, lectin pathway;GO:0045916 negative regulation of complement activation		Predicted intracellular proteins; Candidate cardiovascular disease genes; Disease related genes; Predicted secreted proteins		PPL-100; Copper	(M3468)NABA ECM REGULATORS; (M5885)NABA MATRISOME ASSOCIATED; (M5889)NABA MATRISOME	(M5946)HALLMARK COAGULATION; (M5913)HALLMARK INTERFERON GAMMA RESPONSE; (M5921)HALLMARK COMPLEMENT	0.0	0.0	0.0	0.0	0.0	0.0	0.0	0.0	1.0	0.0	0.0	0.0	0.0	0.0	0.0	0.0	0.0	0.0	0.0
CBX7	23492	symbol	H. sapiens	23492	H. sapiens	CBX7	chromobox 7	GO:0006325 chromatin organization;GO:0000122 negative regulation of transcription by RNA polymerase II;GO:0051276 chromosome organization		Predicted intracellular proteins	Nucleoplasm (Supported); Additional: Cytosol				0.0	0.0	0.0	0.0	0.0	0.0	0.0	0.0	0.0	0.0	0.0	0.0	0.0	0.0	0.0	0.0	0.0	0.0	0.0
ADAM33	80332	symbol	H. sapiens	80332	H. sapiens	ADAM33	ADAM metallopeptidase domain 33	GO:0006508 proteolysis;GO:0019538 protein metabolic process;GO:1901564 organonitrogen compound metabolic process		Predicted intracellular proteins; Disease related genes	Plasma membrane (Approved); Additional: Nuclear speckles		(M3468)NABA ECM REGULATORS; (M5885)NABA MATRISOME ASSOCIATED; (M5889)NABA MATRISOME		0.0	0.0	0.0	0.0	0.0	0.0	0.0	0.0	0.0	0.0	0.0	0.0	0.0	0.0	0.0	0.0	0.0	0.0	0.0
MYL9	10398	symbol	H. sapiens	10398	H. sapiens	MYL9	myosin light chain 9	GO:0070527 platelet aggregation;GO:0045652 regulation of megakaryocyte differentiation;GO:0034109 homotypic cell-cell adhesion		Predicted intracellular proteins	Nucleoli fibrillar center;Nucleoplasm (Approved)		(M71)PID ILK PATHWAY	(M5915)HALLMARK APICAL JUNCTION; (M5930)HALLMARK EPITHELIAL MESENCHYMAL TRANSITION	1.0	1.0	0.0	0.0	1.0	0.0	1.0	0.0	0.0	0.0	0.0	0.0	1.0	0.0	0.0	0.0	0.0	0.0	0.0
PDGFC	56034	symbol	H. sapiens	56034	H. sapiens	PDGFC	platelet derived growth factor C	GO:0007171 activation of transmembrane receptor protein tyrosine kinase activity;GO:0031954 positive regulation of protein autophosphorylation;GO:0048146 positive regulation of fibroblast proliferation		RAS pathway related proteins; Predicted secreted proteins	Cytosol;Plasma membrane (Supported)		(M5883)NABA SECRETED FACTORS; (M5885)NABA MATRISOME ASSOCIATED; (M5889)NABA MATRISOME	(M5897)HALLMARK IL6 JAK STAT3 SIGNALING	1.0	1.0	0.0	0.0	1.0	0.0	0.0	0.0	0.0	0.0	0.0	0.0	0.0	0.0	0.0	0.0	0.0	0.0	0.0
PDLIM7	9260	symbol	H. sapiens	9260	H. sapiens	PDLIM7	PDZ and LIM domain 7	GO:0045669 positive regulation of osteoblast differentiation;GO:0045667 regulation of osteoblast differentiation;GO:0001649 osteoblast differentiation		Predicted intracellular proteins	Actin filaments;Focal adhesion sites (Enhanced)		(M82)PID RET PATHWAY	(M5909)HALLMARK MYOGENESIS	0.0	0.0	0.0	0.0	0.0	0.0	0.0	0.0	0.0	0.0	0.0	0.0	0.0	0.0	0.0	0.0	0.0	0.0	0.0
MMP2	4313	symbol	H. sapiens	4313	H. sapiens	MMP2	matrix metallopeptidase 2	GO:0001957 intramembranous ossification;GO:0036072 direct ossification;GO:0001955 blood vessel maturation		Predicted intracellular proteins; FDA approved drug targets:Small molecule drugs; ENZYME proteins:Hydrolases; Enzymes; Peptidases:Metallopeptidases; Cancer-related genes:Mutational cancer driver genes; Disease related genes; Cancer-related genes:Candidate cancer biomarkers; Candidate cardiovascular disease genes; Predicted secreted proteins	Vesicles (Approved)	Marimastat; Captopril; SC-74020; Halofuginone; AE-941; Endostatin	(M63)PID AVB3 OPN PATHWAY; (M240)PID SYNDECAN 2 PATHWAY; (M65)PID FRA PATHWAY	(M5946)HALLMARK COAGULATION; (M5902)HALLMARK APOPTOSIS; (M5915)HALLMARK APICAL JUNCTION	0.0	0.0	1.0	0.0	1.0	0.0	1.0	0.0	0.0	0.0	0.0	1.0	0.0	0.0	1.0	1.0	0.0	0.0	0.0
FBXL22	283807	symbol	H. sapiens	283807	H. sapiens	FBXL22	F-box and leucine rich repeat protein 22	GO:0043153 entrainment of circadian clock by photoperiod;GO:0009648 photoperiodism;GO:0009649 entrainment of circadian clock		Predicted intracellular proteins	Cytosol;Nucleoli (Uncertain)				0.0	0.0	0.0	0.0	0.0	0.0	0.0	0.0	0.0	0.0	0.0	0.0	0.0	0.0	0.0	0.0	0.0	0.0	0.0
CAV1	857	symbol	H. sapiens	857	H. sapiens	CAV1	caveolin 1	GO:1900085 negative regulation of peptidyl-tyrosine autophosphorylation;GO:0038016 insulin receptor internalization;GO:0033484 nitric oxide homeostasis		Potential drug targets; Disease related genes; Cancer-related genes:Candidate cancer biomarkers; Transporters:Accessory Factors Involved in Transport	Golgi apparatus (Supported)		(M90)PID WNT CANONICAL PATHWAY; (M206)PID PDGFRA PATHWAY; (M185)PID ALK1 PATHWAY	(M5942)HALLMARK UV RESPONSE DN; (M5902)HALLMARK APOPTOSIS; (M5891)HALLMARK HYPOXIA	0.0	1.0	1.0	0.0	0.0	0.0	0.0	0.0	0.0	0.0	0.0	1.0	0.0	0.0	0.0	0.0	0.0	0.0	0.0
SERPINF1	5176	symbol	H. sapiens	5176	H. sapiens	SERPINF1	serpin family F member 1	GO:0071279 cellular response to cobalt ion;GO:0060770 negative regulation of epithelial cell proliferation involved in prostate gland development;GO:0060768 regulation of epithelial cell proliferation involved in prostate gland development		Disease related genes; Predicted intracellular proteins; Cancer-related genes:Candidate cancer biomarkers; Predicted secreted proteins		Copper	(M3468)NABA ECM REGULATORS; (M5885)NABA MATRISOME ASSOCIATED; (M5889)NABA MATRISOME		0.0	0.0	0.0	0.0	0.0	0.0	0.0	0.0	0.0	0.0	0.0	0.0	0.0	0.0	0.0	0.0	0.0	0.0	0.0
VEGFC	7424	symbol	H. sapiens	7424	H. sapiens	VEGFC	vascular endothelial growth factor C	GO:1901492 positive regulation of lymphangiogenesis;GO:1902462 positive regulation of mesenchymal stem cell proliferation;GO:1901490 regulation of lymphangiogenesis		Transporters; RAS pathway related proteins; Potential drug targets; Disease related genes; Cancer-related genes:Candidate cancer biomarkers; Predicted secreted proteins			(M137)PID VEGF VEGFR PATHWAY; (M118)PID INTEGRIN A9B1 PATHWAY; (M274)PID LYMPH ANGIOGENESIS PATHWAY	(M5930)HALLMARK EPITHELIAL MESENCHYMAL TRANSITION	0.0	1.0	0.0	0.0	1.0	0.0	0.0	0.0	0.0	0.0	0.0	0.0	0.0	0.0	0.0	1.0	0.0	0.0	0.0
GUCY1A3	2982	gene_synonym	H. sapiens	2982	H. sapiens	GUCY1A1	guanylate cyclase 1 soluble subunit alpha 1	GO:0098925 retrograde trans-synaptic signaling by nitric oxide, modulating synaptic transmission;GO:0098923 retrograde trans-synaptic signaling by soluble gas;GO:0098924 retrograde trans-synaptic signaling by nitric oxide		Predicted intracellular proteins; Potential drug targets; ENZYME proteins:Lyases; Enzymes; Disease related genes	Nucleoplasm (Supported)			(M5908)HALLMARK ANDROGEN RESPONSE; (M5953)HALLMARK KRAS SIGNALING UP	1.0	0.0	0.0	0.0	0.0	0.0	0.0	1.0	0.0	0.0	0.0	0.0	0.0	0.0	0.0	0.0	0.0	0.0	0.0
PIP4K2A	5305	symbol	H. sapiens	5305	H. sapiens	PIP4K2A	phosphatidylinositol-5-phosphate 4-kinase type 2 alpha	GO:0090119 vesicle-mediated cholesterol transport;GO:0090217 negative regulation of 1-phosphatidylinositol-4-phosphate 5-kinase activity;GO:1902633 1-phosphatidyl-1D-myo-inositol 4,5-bisphosphate metabolic process		Enzymes; Predicted intracellular proteins; ENZYME proteins:Transferases	Golgi apparatus (Approved); Additional: Cytosol;Plasma membrane				0.0	0.0	0.0	0.0	1.0	0.0	0.0	0.0	0.0	0.0	0.0	0.0	0.0	0.0	0.0	0.0	0.0	0.0	0.0
CSRP1	1465	symbol	H. sapiens	1465	H. sapiens	CSRP1	cysteine and glycine rich protein 1	GO:0045214 sarcomere organization;GO:0030239 myofibril assembly;GO:0070527 platelet aggregation		Predicted intracellular proteins		Artenimol		(M5946)HALLMARK COAGULATION; (M5921)HALLMARK COMPLEMENT	0.0	0.0	0.0	0.0	0.0	0.0	0.0	0.0	0.0	0.0	0.0	0.0	0.0	0.0	0.0	0.0	0.0	0.0	0.0
MITF	4286	symbol	H. sapiens	4286	H. sapiens	MITF	melanocyte inducing transcription factor	GO:0044336 canonical Wnt signaling pathway involved in negative regulation of apoptotic process;GO:0030318 melanocyte differentiation;GO:0050931 pigment cell differentiation		Predicted intracellular proteins; Cancer-related genes; Transcription factors:Basic domains; Disease related genes			(M229)PID P38 ALPHA BETA DOWNSTREAM PATHWAY; (M183)PID IL6 7 PATHWAY; (M231)PID KIT PATHWAY		0.0	0.0	0.0	0.0	1.0	0.0	0.0	0.0	0.0	0.0	1.0	0.0	0.0	0.0	0.0	0.0	0.0	0.0	0.0
MBNL1	4154	symbol	H. sapiens	4154	H. sapiens	MBNL1	muscleblind like splicing regulator 1	GO:0000381 regulation of alternative mRNA splicing, via spliceosome;GO:0000380 alternative mRNA splicing, via spliceosome;GO:0045445 myoblast differentiation		Predicted intracellular proteins; Disease related genes	Nucleoplasm (Enhanced); Additional: Cytosol				0.0	0.0	0.0	0.0	0.0	0.0	0.0	0.0	0.0	0.0	0.0	0.0	0.0	0.0	0.0	0.0	0.0	0.0	0.0
HSD17B6	8630	symbol	H. sapiens	8630	H. sapiens	HSD17B6	hydroxysteroid 17-beta dehydrogenase 6	GO:0062175 brexanolone catabolic process;GO:0062173 brexanolone metabolic process;GO:0006710 androgen catabolic process		Enzymes; Predicted intracellular proteins; ENZYME proteins:Oxidoreductases	Nucleoplasm;Vesicles (Approved)			(M5948)HALLMARK BILE ACID METABOLISM	0.0	0.0	0.0	0.0	0.0	0.0	0.0	0.0	0.0	0.0	0.0	0.0	0.0	0.0	0.0	0.0	0.0	0.0	0.0
ENTPD1	953	symbol	H. sapiens	953	H. sapiens	ENTPD1	ectonucleoside triphosphate diphosphohydrolase 1	GO:0009134 nucleoside diphosphate catabolic process;GO:0034656 nucleobase-containing small molecule catabolic process;GO:1901292 nucleoside phosphate catabolic process		CD markers; Potential drug targets; ENZYME proteins:Hydrolases; Enzymes; Disease related genes	Microtubules (Uncertain)				0.0	0.0	0.0	0.0	0.0	0.0	0.0	0.0	0.0	0.0	0.0	0.0	0.0	0.0	0.0	0.0	0.0	0.0	0.0
ANGPTL2	23452	symbol	H. sapiens	23452	H. sapiens	ANGPTL2	angiopoietin like 2	GO:0001525 angiogenesis;GO:0048514 blood vessel morphogenesis;GO:0001568 blood vessel development		Predicted intracellular proteins; Predicted secreted proteins	Golgi apparatus (Approved)		(M16801)SIG REGULATION OF THE ACTIN CYTOSKELETON BY RHO GTPASES; (M5193)SIG CHEMOTAXIS; (M3270)ST INTEGRIN SIGNALING PATHWAY		0.0	0.0	0.0	0.0	0.0	0.0	0.0	0.0	0.0	0.0	0.0	0.0	0.0	0.0	0.0	0.0	0.0	0.0	0.0
CPT1C	126129	symbol	H. sapiens	126129	H. sapiens	CPT1C	carnitine palmitoyltransferase 1C	GO:0009437 carnitine metabolic process;GO:0006577 amino-acid betaine metabolic process;GO:0099072 regulation of postsynaptic membrane neurotransmitter receptor levels		Predicted intracellular proteins; Potential drug targets; Enzymes; Disease related genes; ENZYME proteins:Transferases	Centrosome (Approved)		(M106)PID HNF3B PATHWAY		0.0	0.0	0.0	0.0	0.0	0.0	0.0	0.0	0.0	0.0	0.0	0.0	0.0	0.0	0.0	0.0	0.0	0.0	0.0
SPEG	10290	symbol	H. sapiens	10290	H. sapiens	SPEG	striated muscle enriched protein kinase	GO:0007517 muscle organ development;GO:0042692 muscle cell differentiation;GO:0061061 muscle structure development	CAMK Ser/Thr protein kinase family	Predicted intracellular proteins; Potential drug targets; Enzymes; Kinases:CAMK Ser/Thr protein kinases; Disease related genes; ENZYME proteins:Transferases	Vesicles (Approved)			(M5909)HALLMARK MYOGENESIS; (M5915)HALLMARK APICAL JUNCTION	0.0	0.0	0.0	0.0	0.0	0.0	0.0	0.0	0.0	0.0	0.0	0.0	0.0	0.0	0.0	0.0	0.0	0.0	0.0
LGALS1	3956	symbol	H. sapiens	3956	H. sapiens	LGALS1	galectin 1	GO:0034117 erythrocyte aggregation;GO:0034118 regulation of erythrocyte aggregation;GO:0034120 positive regulation of erythrocyte aggregation		Predicted intracellular proteins; Predicted secreted proteins	Cytosol (Approved); Additional: Nucleoplasm	Mercaptoethanol; Thiodigalactoside; 1,4-Dithiothreitol; Artenimol	(M269)PID RAS PATHWAY; (M254)PID MYC REPRESS PATHWAY; (M5880)NABA ECM AFFILIATED	(M5935)HALLMARK FATTY ACID METABOLISM; (M5930)HALLMARK EPITHELIAL MESENCHYMAL TRANSITION	0.0	0.0	0.0	0.0	0.0	0.0	0.0	0.0	0.0	0.0	0.0	0.0	0.0	0.0	0.0	0.0	0.0	0.0	0.0
FXYD1	5348	symbol	H. sapiens	5348	H. sapiens	FXYD1	FXYD domain containing ion transport regulator 1	GO:0010731 protein glutathionylation;GO:0010732 regulation of protein glutathionylation;GO:0010734 negative regulation of protein glutathionylation			Cytosol;Nucleoplasm (Approved); Additional: Nucleoli			(M5909)HALLMARK MYOGENESIS	0.0	0.0	0.0	0.0	0.0	0.0	0.0	0.0	0.0	0.0	0.0	0.0	1.0	0.0	0.0	0.0	0.0	0.0	0.0
RBPMS2	348093	symbol	H. sapiens	348093	H. sapiens	RBPMS2	RNA binding protein, mRNA processing factor 2	GO:0048557 embryonic digestive tract morphogenesis;GO:0051151 negative regulation of smooth muscle cell differentiation;GO:0048566 embryonic digestive tract development		Predicted intracellular proteins					0.0	0.0	0.0	0.0	0.0	0.0	0.0	0.0	0.0	0.0	0.0	0.0	0.0	0.0	0.0	0.0	0.0	0.0	0.0
GPR68	8111	symbol	H. sapiens	8111	H. sapiens	GPR68	G protein-coupled receptor 68	GO:2001206 positive regulation of osteoclast development;GO:0045656 negative regulation of monocyte differentiation;GO:2001204 regulation of osteoclast development		Potential drug targets; G-protein coupled receptors:GPCRs excl olfactory receptors; Disease related genes					0.0	0.0	0.0	0.0	0.0	0.0	0.0	0.0	0.0	0.0	0.0	0.0	0.0	0.0	0.0	0.0	0.0	0.0	0.0
RGMA	56963	symbol	H. sapiens	56963	H. sapiens	RGMA	repulsive guidance molecule BMP co-receptor a	GO:0048681 negative regulation of axon regeneration;GO:0070571 negative regulation of neuron projection regeneration;GO:0048679 regulation of axon regeneration		Predicted intracellular proteins; Predicted secreted proteins	Nucleoplasm (Approved); Additional: Cytosol		(M181)PID BMP PATHWAY		0.0	0.0	0.0	0.0	0.0	0.0	0.0	0.0	0.0	0.0	0.0	0.0	0.0	0.0	0.0	0.0	0.0	0.0	0.0
MAP7D1	55700	symbol	H. sapiens	55700	H. sapiens	MAP7D1	MAP7 domain containing 1	GO:0000226 microtubule cytoskeleton organization;GO:0007017 microtubule-based process;GO:0007010 cytoskeleton organization		Predicted intracellular proteins	Cytosol;Microtubules (Approved)				0.0	0.0	0.0	0.0	0.0	0.0	0.0	0.0	0.0	0.0	0.0	0.0	0.0	0.0	0.0	0.0	0.0	0.0	0.0
TSHZ3	57616	symbol	H. sapiens	57616	H. sapiens	TSHZ3	teashirt zinc finger homeobox 3	GO:0002087 regulation of respiratory gaseous exchange by nervous system process;GO:0044065 regulation of respiratory system process;GO:0043576 regulation of respiratory gaseous exchange		Transcription factors:Helix-turn-helix domains; Predicted intracellular proteins; Disease related genes	Nucleoplasm (Enhanced); Additional: Plasma membrane				0.0	0.0	0.0	0.0	0.0	0.0	0.0	0.0	0.0	0.0	0.0	0.0	0.0	0.0	0.0	0.0	0.0	0.0	0.0
FAM129A	116496	gene_synonym	H. sapiens	116496	H. sapiens	NIBAN1	niban apoptosis regulator 1	GO:0045727 positive regulation of translation;GO:0034250 positive regulation of cellular amide metabolic process;GO:0034976 response to endoplasmic reticulum stress		Predicted intracellular proteins; Cancer-related genes:Candidate cancer biomarkers	Cytosol;Plasma membrane (Supported)			(M5892)HALLMARK CHOLESTEROL HOMEOSTASIS; (M5924)HALLMARK MTORC1 SIGNALING	0.0	0.0	0.0	0.0	0.0	0.0	0.0	0.0	0.0	0.0	0.0	0.0	0.0	0.0	0.0	0.0	0.0	0.0	0.0
RERG	85004	symbol	H. sapiens	85004	H. sapiens	RERG	RAS like estrogen regulated growth inhibitor	GO:0030308 negative regulation of cell growth;GO:0045926 negative regulation of growth;GO:0007265 Ras protein signal transduction		Predicted intracellular proteins	Cytosol;Nucleoplasm (Approved); Additional: Nucleoli fibrillar center				0.0	0.0	0.0	0.0	0.0	0.0	0.0	0.0	0.0	0.0	0.0	0.0	0.0	0.0	0.0	0.0	0.0	0.0	0.0
CLEC1A	51267	symbol	H. sapiens	51267	H. sapiens	CLEC1A	C-type lectin domain family 1 member A	GO:0006952 defense response;GO:0007166 cell surface receptor signaling pathway;GO:0006950 response to stress		Predicted intracellular proteins			(M5880)NABA ECM AFFILIATED; (M5885)NABA MATRISOME ASSOCIATED; (M5889)NABA MATRISOME		0.0	0.0	0.0	0.0	0.0	0.0	0.0	0.0	0.0	0.0	0.0	0.0	0.0	0.0	0.0	0.0	0.0	0.0	0.0
AEBP1	165	symbol	H. sapiens	165	H. sapiens	AEBP1	AE binding protein 1	GO:1904026 regulation of collagen fibril organization;GO:1903053 regulation of extracellular matrix organization;GO:0030199 collagen fibril organization		Enzymes; Predicted intracellular proteins; Peptidases:Metallopeptidases; Predicted secreted proteins	Vesicles (Supported); Additional: Cytosol;Nucleoplasm		(M3008)NABA ECM GLYCOPROTEINS; (M5884)NABA CORE MATRISOME; (M5889)NABA MATRISOME	(M5909)HALLMARK MYOGENESIS	0.0	0.0	0.0	0.0	0.0	0.0	0.0	0.0	0.0	0.0	0.0	0.0	0.0	0.0	0.0	0.0	0.0	0.0	0.0
EHD2	30846	symbol	H. sapiens	30846	H. sapiens	EHD2	EH domain containing 2	GO:2001137 positive regulation of endocytic recycling;GO:2001135 regulation of endocytic recycling;GO:1901741 positive regulation of myoblast fusion		Predicted intracellular proteins	Plasma membrane (Supported)				0.0	0.0	0.0	0.0	0.0	0.0	0.0	0.0	0.0	0.0	0.0	0.0	0.0	0.0	0.0	0.0	0.0	0.0	0.0
C20orf160	140706	gene_synonym	H. sapiens	140706	H. sapiens	CCM2L	CCM2 like scaffold protein			Predicted intracellular proteins	Nucleoplasm (Approved)				0.0	0.0	0.0	0.0	0.0	0.0	0.0	0.0	0.0	0.0	0.0	0.0	0.0	0.0	0.0	0.0	0.0	0.0	0.0
KCNMB1	3779	symbol	H. sapiens	3779	H. sapiens	KCNMB1	potassium calcium-activated channel subfamily M regulatory beta subunit 1	GO:1903413 cellular response to bile acid;GO:1903412 response to bile acid;GO:0005513 detection of calcium ion		Transporters:Accessory Factors Involved in Transport; FDA approved drug targets:Small molecule drugs				(M5956)HALLMARK KRAS SIGNALING DN	1.0	0.0	0.0	0.0	0.0	0.0	0.0	1.0	0.0	0.0	0.0	0.0	0.0	0.0	0.0	0.0	0.0	0.0	0.0
VCAN	1462	symbol	H. sapiens	1462	H. sapiens	VCAN	versican	GO:0030208 dermatan sulfate biosynthetic process;GO:0030205 dermatan sulfate metabolic process;GO:0030207 chondroitin sulfate catabolic process		Predicted intracellular proteins; Disease related genes; Predicted secreted proteins	Vesicles (Approved)	Hyaluronic acid	(M264)PID TOLL ENDOGENOUS PATHWAY; (M5882)NABA PROTEOGLYCANS; (M223)PID BETA CATENIN NUC PATHWAY	(M5944)HALLMARK ANGIOGENESIS; (M5915)HALLMARK APICAL JUNCTION; (M5930)HALLMARK EPITHELIAL MESENCHYMAL TRANSITION	0.0	0.0	0.0	0.0	0.0	0.0	1.0	0.0	0.0	0.0	0.0	0.0	0.0	0.0	0.0	0.0	0.0	0.0	0.0
CPXM2	119587	symbol	H. sapiens	119587	H. sapiens	CPXM2	carboxypeptidase X, M14 family member 2	GO:0016485 protein processing;GO:0051604 protein maturation;GO:0006518 peptide metabolic process		Enzymes; Predicted intracellular proteins; Peptidases:Metallopeptidases; Predicted secreted proteins					0.0	0.0	0.0	0.0	0.0	0.0	0.0	0.0	0.0	0.0	0.0	0.0	0.0	0.0	0.0	0.0	0.0	0.0	0.0
PDE5A	8654	symbol	H. sapiens	8654	H. sapiens	PDE5A	phosphodiesterase 5A	GO:0046069 cGMP catabolic process;GO:0009214 cyclic nucleotide catabolic process;GO:0046068 cGMP metabolic process		Enzymes; Predicted intracellular proteins; ENZYME proteins:Hydrolases; FDA approved drug targets:Small molecule drugs	Cytosol (Approved)	Sildenafil; Theophylline; Tadalafil; Vardenafil; Dipyridamole; Guanosine-5'-Monophosphate; gamma-Glutamyl[S-(2-iodobenzyl)cysteinyl]glycine; OSI-461; Avanafil; Exisulind; Udenafil; 3-isobutyl-1-methyl-7H-xanthine; 5-ethoxy-4-(1-methyl-7-oxo-3-propyl-6,7-dihydro-1H-pyrazolo[4,3-d]pyrimidin-5-yl)thiophene-2-sulfonamide; Fostamatinib			1.0	0.0	0.0	0.0	0.0	0.0	0.0	0.0	0.0	0.0	0.0	0.0	0.0	0.0	0.0	0.0	0.0	0.0	0.0
ST6GALNAC5	81849	symbol	H. sapiens	81849	H. sapiens	ST6GALNAC5	ST6 N-acetylgalactosaminide alpha-2,6-sialyltransferase 5	GO:0001574 ganglioside biosynthetic process;GO:0009312 oligosaccharide biosynthetic process;GO:0097503 sialylation		Predicted intracellular proteins	Vesicles (Approved)				0.0	0.0	0.0	0.0	0.0	0.0	0.0	0.0	0.0	0.0	0.0	0.0	0.0	0.0	0.0	0.0	0.0	0.0	0.0
IGFBP7	3490	symbol	H. sapiens	3490	H. sapiens	IGFBP7	insulin like growth factor binding protein 7	GO:0051414 response to cortisol;GO:0007566 embryo implantation;GO:0050810 regulation of steroid biosynthetic process		Disease related genes; Predicted secreted proteins	Golgi apparatus (Approved)	Insulin pork	(M3008)NABA ECM GLYCOPROTEINS; (M5884)NABA CORE MATRISOME; (M5889)NABA MATRISOME	(M5909)HALLMARK MYOGENESIS	0.0	0.0	0.0	0.0	0.0	0.0	0.0	0.0	0.0	0.0	0.0	0.0	0.0	0.0	0.0	0.0	0.0	0.0	0.0
GIMAP6	474344	symbol	H. sapiens	474344	H. sapiens	GIMAP6	GTPase, IMAP family member 6			Predicted intracellular proteins					0.0	0.0	0.0	0.0	0.0	0.0	0.0	0.0	0.0	0.0	0.0	0.0	0.0	0.0	0.0	0.0	0.0	0.0	0.0
FLNA	2316	symbol	H. sapiens	2316	H. sapiens	FLNA	filamin A	GO:1905000 regulation of membrane repolarization during atrial cardiac muscle cell action potential;GO:0021943 formation of radial glial scaffolds;GO:0097368 establishment of Sertoli cell barrier		Potential drug targets; Transporters:Accessory Factors Involved in Transport; Predicted intracellular proteins; Disease related genes	Actin filaments;Cytosol;Plasma membrane (Enhanced)	Artenimol	(M23)PID WNT NONCANONICAL PATHWAY; (M16801)SIG REGULATION OF THE ACTIN CYTOSKELETON BY RHO GTPASES; (M34)PID TCR PATHWAY	(M5893)HALLMARK MITOTIC SPINDLE; (M5930)HALLMARK EPITHELIAL MESENCHYMAL TRANSITION; (M5950)HALLMARK ALLOGRAFT REJECTION	0.0	1.0	1.0	0.0	0.0	0.0	0.0	0.0	0.0	0.0	0.0	0.0	0.0	0.0	0.0	0.0	0.0	0.0	0.0
ODZ4	26011	gene_synonym	H. sapiens	26011	H. sapiens	TENM4	teneurin transmembrane protein 4	GO:0060912 cardiac cell fate specification;GO:0032289 central nervous system myelin formation;GO:2000543 positive regulation of gastrulation		Predicted intracellular proteins; Disease related genes					0.0	0.0	0.0	0.0	0.0	0.0	0.0	0.0	0.0	0.0	0.0	0.0	0.0	0.0	0.0	0.0	0.0	0.0	0.0
AMOTL1	154810	symbol	H. sapiens	154810	H. sapiens	AMOTL1	angiomotin like 1	GO:0003365 establishment of cell polarity involved in ameboidal cell migration;GO:0035329 hippo signaling;GO:0030010 establishment of cell polarity		Predicted intracellular proteins	Cytosol (Approved); Additional: Cell Junctions				0.0	0.0	0.0	0.0	0.0	0.0	1.0	0.0	0.0	0.0	0.0	0.0	0.0	0.0	0.0	0.0	0.0	0.0	0.0
GUCY1B3	2983	gene_synonym	H. sapiens	2983	H. sapiens	GUCY1B1	guanylate cyclase 1 soluble subunit beta 1	GO:0099554 trans-synaptic signaling by soluble gas, modulating synaptic transmission;GO:0099555 trans-synaptic signaling by nitric oxide, modulating synaptic transmission;GO:0038060 nitric oxide-cGMP-mediated signaling pathway		Enzymes; ENZYME proteins:Lyases; Predicted intracellular proteins	Cytosol (Approved)			(M5947)HALLMARK IL2 STAT5 SIGNALING	1.0	0.0	0.0	0.0	0.0	0.0	0.0	1.0	0.0	0.0	0.0	0.0	0.0	0.0	0.0	0.0	0.0	0.0	0.0
SCARF2	91179	symbol	H. sapiens	91179	H. sapiens	SCARF2	scavenger receptor class F member 2	GO:0007157 heterophilic cell-cell adhesion via plasma membrane cell adhesion molecules;GO:0098742 cell-cell adhesion via plasma-membrane adhesion molecules;GO:0006897 endocytosis		Disease related genes	Nucleoplasm (Uncertain); Additional: Cytosol;Nuclear bodies				0.0	0.0	0.0	0.0	0.0	0.0	0.0	0.0	0.0	0.0	0.0	0.0	0.0	0.0	0.0	0.0	0.0	0.0	0.0
TGFB1I1	7041	symbol	H. sapiens	7041	H. sapiens	TGFB1I1	transforming growth factor beta 1 induced transcript 1	GO:0030579 ubiquitin-dependent SMAD protein catabolic process;GO:0030511 positive regulation of transforming growth factor beta receptor signaling pathway;GO:1903846 positive regulation of cellular response to transforming growth factor beta stimulus		Predicted intracellular proteins	Focal adhesion sites (Supported); Additional: Cytosol		(M58)PID AR PATHWAY		0.0	0.0	0.0	0.0	0.0	0.0	0.0	0.0	0.0	0.0	0.0	0.0	0.0	0.0	0.0	0.0	0.0	0.0	0.0
C10orf26	54838	gene_synonym	H. sapiens	54838	H. sapiens	WBP1L	WW domain binding protein 1 like				Microtubules (Approved); Additional: Nucleoplasm				0.0	0.0	0.0	0.0	0.0	0.0	0.0	0.0	0.0	0.0	0.0	0.0	0.0	0.0	0.0	0.0	0.0	0.0	0.0
MFRP	83552	symbol	H. sapiens	83552	H. sapiens	MFRP	membrane frizzled-related protein	GO:0042462 eye photoreceptor cell development;GO:0001754 eye photoreceptor cell differentiation;GO:0042461 photoreceptor cell development		Predicted intracellular proteins; Disease related genes					0.0	0.0	0.0	0.0	0.0	0.0	0.0	0.0	0.0	0.0	0.0	0.0	0.0	0.0	0.0	0.0	0.0	0.0	0.0
ITPR1	3708	symbol	H. sapiens	3708	H. sapiens	ITPR1	inositol 1,4,5-trisphosphate receptor type 1	GO:0050882 voluntary musculoskeletal movement;GO:0042045 epithelial fluid transport;GO:0099566 regulation of postsynaptic cytosolic calcium ion concentration		Potential drug targets; Transporters:Transporter channels and pores; Disease related genes	Vesicles (Approved)	Caffeine; 1D-myo-inositol 1,4,5-trisphosphate; Glycerin	(M16518)ST WNT CA2 CYCLIC GMP PATHWAY; (M7416)ST GAQ PATHWAY; (M2701)ST MYOCYTE AD PATHWAY		1.0	0.0	1.0	0.0	0.0	0.0	0.0	1.0	0.0	0.0	0.0	0.0	1.0	0.0	1.0	0.0	0.0	0.0	0.0
GRASP	160622	gene_synonym	H. sapiens	160622	H. sapiens	TAMALIN	trafficking regulator and scaffold protein tamalin	GO:0099152 regulation of neurotransmitter receptor transport, endosome to postsynaptic membrane;GO:1905749 regulation of endosome to plasma membrane protein transport;GO:0098887 neurotransmitter receptor transport, endosome to postsynaptic membrane		Predicted intracellular proteins	Vesicles (Approved); Additional: Nuclear bodies				0.0	0.0	0.0	0.0	0.0	0.0	0.0	0.0	0.0	0.0	0.0	0.0	0.0	0.0	0.0	0.0	0.0	0.0	0.0
CLEC11A	6320	symbol	H. sapiens	6320	H. sapiens	CLEC11A	C-type lectin domain containing 11A	GO:0001503 ossification;GO:0008284 positive regulation of cell population proliferation;GO:0042127 regulation of cell population proliferation		Predicted secreted proteins	Centrosome (Approved)		(M5880)NABA ECM AFFILIATED; (M5885)NABA MATRISOME ASSOCIATED; (M5889)NABA MATRISOME		0.0	0.0	0.0	0.0	0.0	0.0	0.0	0.0	0.0	0.0	0.0	0.0	0.0	0.0	0.0	0.0	0.0	0.0	0.0
DPYSL3	1809	symbol	H. sapiens	1809	H. sapiens	DPYSL3	dihydropyrimidinase like 3	GO:0006208 pyrimidine nucleobase catabolic process;GO:0046113 nucleobase catabolic process;GO:0051764 actin crosslink formation		Predicted intracellular proteins	Cytosol (Approved)			(M5930)HALLMARK EPITHELIAL MESENCHYMAL TRANSITION	0.0	0.0	0.0	0.0	0.0	0.0	0.0	0.0	0.0	0.0	0.0	0.0	0.0	0.0	0.0	0.0	0.0	0.0	0.0
AXL	558	symbol	H. sapiens	558	H. sapiens	AXL	AXL receptor tyrosine kinase	GO:0097350 neutrophil clearance;GO:0032825 positive regulation of natural killer cell differentiation;GO:0048549 positive regulation of pinocytosis	Tyr protein kinase family	Potential drug targets; Enzymes; Disease related genes; Kinases:Tyr protein kinases; ENZYME proteins:Transferases	Plasma membrane (Supported); Additional: Actin filaments;Vesicles	Fostamatinib; Gilteritinib	(M236)PID DELTA NP63 PATHWAY	(M5932)HALLMARK INFLAMMATORY RESPONSE	0.0	0.0	0.0	0.0	1.0	0.0	0.0	0.0	0.0	0.0	0.0	0.0	0.0	0.0	0.0	0.0	0.0	0.0	0.0
SCHIP1	29970	symbol	H. sapiens	29970	H. sapiens	SCHIP1	schwannomin interacting protein 1	GO:0035332 positive regulation of hippo signaling;GO:0035330 regulation of hippo signaling;GO:0035329 hippo signaling		Predicted intracellular proteins	Cell Junctions;Cytosol;Plasma membrane (Approved); Additional: Nuclear bodies;Nucleoplasm			(M5942)HALLMARK UV RESPONSE DN; (M5909)HALLMARK MYOGENESIS	0.0	0.0	0.0	0.0	0.0	0.0	0.0	0.0	0.0	0.0	0.0	0.0	0.0	0.0	0.0	0.0	0.0	0.0	0.0
PPAPDC1A	196051	gene_synonym	H. sapiens	196051	H. sapiens	PLPP4	phospholipid phosphatase 4	GO:0001835 blastocyst hatching;GO:0035188 hatching;GO:0071684 organism emergence from protective structure		Enzymes; ENZYME proteins:Hydrolases	Nucleoli;Nucleoli rim (Approved); Additional: Nucleoplasm				0.0	0.0	0.0	0.0	0.0	0.0	0.0	0.0	0.0	0.0	0.0	0.0	0.0	0.0	0.0	0.0	0.0	0.0	0.0
MAP3K12	7786	symbol	H. sapiens	7786	H. sapiens	MAP3K12	mitogen-activated protein kinase kinase kinase 12	GO:2000672 negative regulation of motor neuron apoptotic process;GO:2000671 regulation of motor neuron apoptotic process;GO:0097049 motor neuron apoptotic process	STE Ser/Thr protein kinase family	Enzymes; Predicted intracellular proteins; Kinases:STE Ser/Thr protein kinases; ENZYME proteins:Transferases	Nucleoplasm;Plasma membrane (Approved)	Fostamatinib	(M76)PID P38 ALPHA BETA PATHWAY; (M3721)ST JNK MAPK PATHWAY		0.0	0.0	1.0	0.0	0.0	0.0	0.0	0.0	0.0	0.0	0.0	0.0	0.0	0.0	0.0	0.0	0.0	0.0	0.0
DIXDC1	85458	symbol	H. sapiens	85458	H. sapiens	DIXDC1	DIX domain containing 1	GO:0021869 forebrain ventricular zone progenitor cell division;GO:0021846 cell proliferation in forebrain;GO:0021799 cerebral cortex radially oriented cell migration		Predicted intracellular proteins	Cytosol (Supported)		(M5493)WNT SIGNALING		0.0	0.0	0.0	0.0	0.0	0.0	0.0	0.0	0.0	0.0	0.0	0.0	0.0	0.0	0.0	0.0	0.0	0.0	0.0
MMP14	4323	symbol	H. sapiens	4323	H. sapiens	MMP14	matrix metallopeptidase 14	GO:1990834 response to odorant;GO:0043615 astrocyte cell migration;GO:0045579 positive regulation of B cell differentiation		Predicted intracellular proteins; FDA approved drug targets:Small molecule drugs; ENZYME proteins:Hydrolases; Enzymes; Peptidases:Metallopeptidases; Disease related genes; Cancer-related genes:Candidate cancer biomarkers	Cytosol (Approved); Additional: Intermediate filaments	Marimastat	(M44)PID HIF2PATHWAY; (M281)PID FAK PATHWAY; (M3468)NABA ECM REGULATORS	(M5946)HALLMARK COAGULATION; (M5941)HALLMARK UV RESPONSE UP; (M5921)HALLMARK COMPLEMENT	0.0	0.0	0.0	0.0	0.0	0.0	0.0	0.0	0.0	0.0	0.0	0.0	0.0	0.0	1.0	0.0	0.0	0.0	0.0
SYNM	23336	symbol	H. sapiens	23336	H. sapiens	SYNM	synemin	GO:0031443 fast-twitch skeletal muscle fiber contraction;GO:0003010 voluntary skeletal muscle contraction;GO:0014721 twitch skeletal muscle contraction		Predicted intracellular proteins	Intermediate filaments (Supported)				0.0	0.0	0.0	0.0	0.0	0.0	0.0	0.0	0.0	0.0	0.0	0.0	0.0	0.0	0.0	0.0	0.0	0.0	0.0
FBLN2	2199	symbol	H. sapiens	2199	H. sapiens	FBLN2	fibulin 2	GO:0010811 positive regulation of cell-substrate adhesion;GO:0010810 regulation of cell-substrate adhesion;GO:0031589 cell-substrate adhesion		Predicted intracellular proteins; Predicted secreted proteins	Plasma membrane (Supported)		(M3008)NABA ECM GLYCOPROTEINS; (M5884)NABA CORE MATRISOME; (M5889)NABA MATRISOME	(M5930)HALLMARK EPITHELIAL MESENCHYMAL TRANSITION	0.0	0.0	0.0	0.0	0.0	0.0	0.0	0.0	0.0	0.0	0.0	0.0	0.0	0.0	0.0	0.0	0.0	0.0	0.0
LDOC1	23641	symbol	H. sapiens	23641	H. sapiens	LDOC1	LDOC1 regulator of NFKB signaling	GO:0071225 cellular response to muramyl dipeptide;GO:0032495 response to muramyl dipeptide;GO:0071222 cellular response to lipopolysaccharide		Predicted intracellular proteins	Nucleoli;Nucleoplasm (Supported)				0.0	0.0	0.0	0.0	0.0	0.0	0.0	0.0	0.0	0.0	0.0	0.0	0.0	0.0	0.0	0.0	0.0	0.0	0.0
CHRD	8646	symbol	H. sapiens	8646	H. sapiens	CHRD	chordin	GO:0021919 BMP signaling pathway involved in spinal cord dorsal/ventral patterning;GO:0033504 floor plate development;GO:0021513 spinal cord dorsal/ventral patterning		Predicted secreted proteins			(M181)PID BMP PATHWAY; (M5883)NABA SECRETED FACTORS; (M5885)NABA MATRISOME ASSOCIATED		0.0	0.0	0.0	0.0	0.0	0.0	0.0	0.0	0.0	0.0	0.0	0.0	0.0	0.0	0.0	0.0	0.0	0.0	0.0
WFDC1	58189	symbol	H. sapiens	58189	H. sapiens	WFDC1	WAP four-disulfide core domain 1	GO:0061045 negative regulation of wound healing;GO:1903035 negative regulation of response to wounding;GO:0032355 response to estradiol		Predicted secreted proteins					0.0	0.0	0.0	0.0	0.0	0.0	0.0	0.0	0.0	0.0	0.0	0.0	0.0	0.0	0.0	0.0	0.0	0.0	0.0
CLEC14A	161198	symbol	H. sapiens	161198	H. sapiens	CLEC14A	C-type lectin domain containing 14A	GO:0036325 vascular endothelial growth factor receptor-3 signaling pathway;GO:0036324 vascular endothelial growth factor receptor-2 signaling pathway;GO:0001946 lymphangiogenesis			Endoplasmic reticulum;Golgi apparatus (Supported)	Resveratrol	(M5880)NABA ECM AFFILIATED; (M5885)NABA MATRISOME ASSOCIATED; (M5889)NABA MATRISOME		0.0	0.0	0.0	0.0	0.0	0.0	0.0	0.0	0.0	0.0	0.0	0.0	0.0	0.0	0.0	0.0	0.0	0.0	0.0
CNN1	1264	symbol	H. sapiens	1264	H. sapiens	CNN1	calponin 1	GO:1904706 negative regulation of vascular associated smooth muscle cell proliferation;GO:0006940 regulation of smooth muscle contraction;GO:0048662 negative regulation of smooth muscle cell proliferation		Predicted intracellular proteins; Cancer-related genes:Candidate cancer biomarkers	Actin filaments (Approved)				0.0	0.0	0.0	0.0	0.0	0.0	0.0	0.0	0.0	0.0	0.0	0.0	0.0	0.0	0.0	0.0	0.0	0.0	0.0
RCN3	57333	symbol	H. sapiens	57333	H. sapiens	RCN3	reticulocalbin 3	GO:0043129 surfactant homeostasis;GO:0048875 chemical homeostasis within a tissue;GO:0055091 phospholipid homeostasis		Predicted intracellular proteins	Endoplasmic reticulum (Supported); Additional: Vesicles				0.0	0.0	0.0	0.0	0.0	0.0	0.0	0.0	0.0	0.0	0.0	0.0	0.0	0.0	0.0	0.0	0.0	0.0	0.0
SMARCD3	6604	symbol	H. sapiens	6604	H. sapiens	SMARCD3	SWI/SNF related, matrix associated, actin dependent regulator of chromatin, subfamily d, member 3	GO:0003219 cardiac right ventricle formation;GO:0003211 cardiac ventricle formation;GO:0003139 secondary heart field specification		Predicted intracellular proteins	Nucleoplasm (Enhanced)		(M87)PID LKB1 PATHWAY; (M256)PID TAP63 PATHWAY		0.0	0.0	0.0	0.0	0.0	0.0	0.0	0.0	0.0	0.0	0.0	0.0	0.0	0.0	0.0	0.0	0.0	0.0	0.0
LGI2	55203	symbol	H. sapiens	55203	H. sapiens	LGI2	leucine rich repeat LGI family member 2	GO:1904862 inhibitory synapse assembly;GO:0007416 synapse assembly;GO:0050808 synapse organization		Predicted secreted proteins	Centrosome (Uncertain)		(M3008)NABA ECM GLYCOPROTEINS; (M5884)NABA CORE MATRISOME; (M5889)NABA MATRISOME		0.0	0.0	0.0	0.0	0.0	0.0	0.0	0.0	0.0	0.0	0.0	0.0	0.0	0.0	0.0	0.0	0.0	0.0	0.0
FSTL1	11167	symbol	H. sapiens	11167	H. sapiens	FSTL1	follistatin like 1	GO:0061484 hematopoietic stem cell homeostasis;GO:0030510 regulation of BMP signaling pathway;GO:0045446 endothelial cell differentiation		Predicted intracellular proteins; Predicted secreted proteins	Cytosol;Vesicles (Approved)		(M17761)ST WNT BETA CATENIN PATHWAY; (M5883)NABA SECRETED FACTORS; (M5885)NABA MATRISOME ASSOCIATED	(M5944)HALLMARK ANGIOGENESIS; (M5930)HALLMARK EPITHELIAL MESENCHYMAL TRANSITION	0.0	0.0	0.0	0.0	0.0	0.0	0.0	0.0	0.0	0.0	0.0	0.0	0.0	0.0	0.0	0.0	0.0	0.0	0.0
C1orf133	574036	gene_synonym	H. sapiens	574036	H. sapiens	SERTAD4-AS1	SERTAD4 antisense RNA 1								0.0	0.0	0.0	0.0	0.0	0.0	0.0	0.0	0.0	0.0	0.0	0.0	0.0	0.0	0.0	0.0	0.0	0.0	0.0
PALLD	23022	symbol	H. sapiens	23022	H. sapiens	PALLD	palladin, cytoskeletal associated protein	GO:0003334 keratinocyte development;GO:0070593 dendrite self-avoidance;GO:0003382 epithelial cell morphogenesis		Predicted intracellular proteins; Disease related genes	Actin filaments;Plasma membrane (Supported); Additional: Cytosol			(M5893)HALLMARK MITOTIC SPINDLE	0.0	0.0	0.0	0.0	0.0	0.0	0.0	0.0	0.0	0.0	0.0	0.0	0.0	0.0	0.0	0.0	0.0	0.0	0.0
LPP	4026	symbol	H. sapiens	4026	H. sapiens	LPP	LIM domain containing preferred translocation partner in lipoma	GO:0098609 cell-cell adhesion;GO:0007155 cell adhesion;GO:0022610 biological adhesion		Predicted intracellular proteins; Cancer-related genes:Mutational cancer driver genes; Disease related genes	Cytosol;Focal adhesion sites (Enhanced)		(M232)PID ECADHERIN STABILIZATION PATHWAY		0.0	0.0	0.0	0.0	0.0	0.0	0.0	0.0	0.0	0.0	0.0	0.0	0.0	0.0	0.0	0.0	0.0	0.0	0.0
FGF2	2247	symbol	H. sapiens	2247	H. sapiens	FGF2	fibroblast growth factor 2	GO:0014843 growth factor dependent regulation of skeletal muscle satellite cell proliferation;GO:1902748 positive regulation of lens fiber cell differentiation;GO:0042660 positive regulation of cell fate specification		Predicted intracellular proteins; RAS pathway related proteins; Transporters:Transporter channels and pores; FDA approved drug targets:Small molecule drugs; Cancer-related genes:Candidate cancer biomarkers; Candidate cardiovascular disease genes; Predicted secreted proteins	Nuclear bodies;Nucleoplasm (Supported)	Sucralfate; Pentosan polysulfate; Sirolimus; Heparin; 1,4-Dideoxy-O2-Sulfo-Glucuronic Acid; N,O6-Disulfo-Glucosamine; 1,4-Dideoxy-5-Dehydro-O2-Sulfo-Glucuronic Acid; ABT-510	(M33)PID GLYPICAN 1PATHWAY; (M165)PID SYNDECAN 4 PATHWAY; (M92)PID ANGIOPOIETIN RECEPTOR PATHWAY	(M5909)HALLMARK MYOGENESIS; (M5930)HALLMARK EPITHELIAL MESENCHYMAL TRANSITION	0.0	1.0	1.0	0.0	1.0	0.0	0.0	0.0	0.0	0.0	0.0	0.0	0.0	0.0	0.0	0.0	0.0	1.0	0.0
CCDC69	26112	symbol	H. sapiens	26112	H. sapiens	CCDC69	coiled-coil domain containing 69	GO:0051255 spindle midzone assembly;GO:0051225 spindle assembly;GO:0007051 spindle organization		Predicted intracellular proteins	Plasma membrane (Approved); Additional: Actin filaments;Golgi apparatus				0.0	0.0	0.0	0.0	0.0	0.0	0.0	0.0	0.0	0.0	0.0	0.0	0.0	0.0	0.0	0.0	0.0	0.0	0.0
C1orf54	79630	symbol	H. sapiens	79630	H. sapiens	C1orf54	chromosome 1 open reading frame 54			Predicted secreted proteins	Plasma membrane (Approved)				0.0	0.0	0.0	0.0	0.0	0.0	0.0	0.0	0.0	0.0	0.0	0.0	0.0	0.0	0.0	0.0	0.0	0.0	0.0
PPP1R3C	5507	symbol	H. sapiens	5507	H. sapiens	PPP1R3C	protein phosphatase 1 regulatory subunit 3C	GO:0005979 regulation of glycogen biosynthetic process;GO:0010962 regulation of glucan biosynthetic process;GO:0070873 regulation of glycogen metabolic process		Predicted intracellular proteins				(M5891)HALLMARK HYPOXIA; (M5909)HALLMARK MYOGENESIS	0.0	0.0	0.0	0.0	0.0	0.0	0.0	0.0	0.0	0.0	0.0	0.0	0.0	0.0	0.0	0.0	0.0	0.0	0.0
SLC9A9	285195	symbol	H. sapiens	285195	H. sapiens	SLC9A9	solute carrier family 9 member A9	GO:0098719 sodium ion import across plasma membrane;GO:0051453 regulation of intracellular pH;GO:0030641 regulation of cellular pH		Transporters:Electrochemical Potential-driven transporters; Disease related genes; Potential drug targets					0.0	0.0	0.0	0.0	0.0	0.0	0.0	0.0	0.0	0.0	0.0	0.0	0.0	0.0	0.0	0.0	0.0	0.0	0.0
FGFR1	2260	symbol	H. sapiens	2260	H. sapiens	FGFR1	fibroblast growth factor receptor 1	GO:1904849 positive regulation of cell chemotaxis to fibroblast growth factor;GO:2000546 positive regulation of endothelial cell chemotaxis to fibroblast growth factor;GO:0035768 endothelial cell chemotaxis to fibroblast growth factor	Tyr protein kinase family	CD markers; Transporters:Accessory Factors Involved in Transport; Predicted intracellular proteins; RAS pathway related proteins; FDA approved drug targets:Small molecule drugs; Enzymes; Disease related genes; Cancer-related genes:Candidate cancer biomarkers; Kinases:Tyr protein kinases; ENZYME proteins:Transferases		Palifermin; Sorafenib; Heparin; 3-[4-(1-formylpiperazin-4-yl)-benzylidenyl]-2-indolinone; XL999; 3-(3-methoxybenzyl)-1H-pyrrolo[2,3-b]pyridine; (E)-[4-(3,5-Difluorophenyl)-3H-pyrrolo[2,3-b]pyridin-3-ylidene](3-methoxyphenyl)methanol; 3-[(3-(2-CARBOXYETHYL)-4-METHYLPYRROL-2-YL)METHYLENE]-2-INDOLINONE; Regorafenib; Ponatinib; Lenvatinib; Nintedanib; Fostamatinib; Erdafitinib; Pemigatinib; Selpercat…	(M33)PID GLYPICAN 1PATHWAY; (M165)PID SYNDECAN 4 PATHWAY; (M266)PID NCADHERIN PATHWAY	(M5944)HALLMARK ANGIOGENESIS	0.0	1.0	1.0	0.0	1.0	0.0	0.0	0.0	0.0	0.0	0.0	0.0	0.0	0.0	0.0	0.0	1.0	1.0	0.0
SPG20	23111	gene_synonym	H. sapiens	23111	H. sapiens	SPART	spartin	GO:0048698 negative regulation of collateral sprouting in absence of injury;GO:0048696 regulation of collateral sprouting in absence of injury;GO:0048669 collateral sprouting in absence of injury		Predicted intracellular proteins; Disease related genes	Cytosol (Supported); Additional: Plasma membrane				0.0	0.0	0.0	0.0	0.0	0.0	0.0	0.0	0.0	0.0	0.0	0.0	0.0	0.0	0.0	0.0	0.0	0.0	0.0
SLMAP	7871	symbol	H. sapiens	7871	H. sapiens	SLMAP	sarcolemma associated protein	GO:1900825 regulation of membrane depolarization during cardiac muscle cell action potential;GO:0098902 regulation of membrane depolarization during action potential;GO:1905150 regulation of voltage-gated sodium channel activity		Predicted intracellular proteins	Endoplasmic reticulum (Approved)				0.0	0.0	0.0	0.0	0.0	0.0	0.0	0.0	0.0	0.0	0.0	0.0	0.0	0.0	0.0	0.0	0.0	0.0	0.0
DKK3	27122	symbol	H. sapiens	27122	H. sapiens	DKK3	dickkopf WNT signaling pathway inhibitor 3	GO:1902612 regulation of anti-Mullerian hormone signaling pathway;GO:1902613 negative regulation of anti-Mullerian hormone signaling pathway;GO:1990262 anti-Mullerian hormone signaling pathway		Predicted secreted proteins	Vesicles (Supported); Additional: Cytosol;Nuclear bodies		(M17761)ST WNT BETA CATENIN PATHWAY		0.0	0.0	0.0	0.0	0.0	0.0	0.0	0.0	0.0	0.0	0.0	0.0	0.0	0.0	0.0	0.0	0.0	0.0	0.0
LHFP	10186	gene_synonym	H. sapiens	10186	H. sapiens	LHFPL6	LHFPL tetraspan subfamily member 6			Potential drug targets; Transporters:Transporter channels and pores; Disease related genes	Nucleoli (Approved)				0.0	0.0	0.0	0.0	0.0	0.0	0.0	0.0	0.0	0.0	0.0	0.0	0.0	0.0	0.0	0.0	0.0	0.0	0.0
PSD	5662	symbol	H. sapiens	5662	H. sapiens	PSD	pleckstrin and Sec7 domain containing	GO:0032012 regulation of ARF protein signal transduction;GO:0032011 ARF protein signal transduction;GO:0046578 regulation of Ras protein signal transduction		Predicted intracellular proteins	Nucleoplasm (Approved); Additional: Cytosol;Plasma membrane				0.0	0.0	0.0	0.0	0.0	0.0	0.0	0.0	0.0	0.0	0.0	0.0	0.0	0.0	0.0	0.0	0.0	0.0	0.0
MCC	4163	symbol	H. sapiens	4163	H. sapiens	MCC	MCC regulator of WNT signaling pathway	GO:0010633 negative regulation of epithelial cell migration;GO:0050680 negative regulation of epithelial cell proliferation;GO:0090090 negative regulation of canonical Wnt signaling pathway		Predicted intracellular proteins	Cytosol;Nucleoplasm (Supported); Additional: Cytoplasmic bodies				0.0	0.0	0.0	0.0	0.0	0.0	0.0	0.0	0.0	0.0	0.0	0.0	0.0	0.0	0.0	0.0	0.0	0.0	0.0
FBN1	2200	symbol	H. sapiens	2200	H. sapiens	FBN1	fibrillin 1	GO:0035582 sequestering of BMP in extracellular matrix;GO:0035583 sequestering of TGFbeta in extracellular matrix;GO:0048050 post-embryonic eye morphogenesis		Disease related genes; Predicted secreted proteins	Cytosol (Approved)		(M212)PID INTEGRIN5 PATHWAY; (M53)PID INTEGRIN3 PATHWAY; (M18)PID INTEGRIN1 PATHWAY	(M5946)HALLMARK COAGULATION; (M5915)HALLMARK APICAL JUNCTION; (M5930)HALLMARK EPITHELIAL MESENCHYMAL TRANSITION	0.0	0.0	0.0	0.0	0.0	0.0	0.0	0.0	0.0	0.0	0.0	0.0	0.0	0.0	0.0	0.0	0.0	0.0	0.0
PLEKHO2	80301	symbol	H. sapiens	80301	H. sapiens	PLEKHO2	pleckstrin homology domain containing O2	GO:0071888 macrophage apoptotic process;GO:0006925 inflammatory cell apoptotic process;GO:0033028 myeloid cell apoptotic process		Predicted intracellular proteins	Cytosol;Plasma membrane (Approved); Additional: Nucleoplasm				0.0	0.0	0.0	0.0	0.0	0.0	0.0	0.0	0.0	0.0	0.0	0.0	0.0	0.0	0.0	0.0	0.0	0.0	0.0
OLFML2B	25903	symbol	H. sapiens	25903	H. sapiens	OLFML2B	olfactomedin like 2B			Predicted intracellular proteins; Predicted secreted proteins	Cytosol (Approved)				0.0	0.0	0.0	0.0	0.0	0.0	0.0	0.0	0.0	0.0	0.0	0.0	0.0	0.0	0.0	0.0	0.0	0.0	0.0
COX7A1	1346	symbol	H. sapiens	1346	H. sapiens	COX7A1	cytochrome c oxidase subunit 7A1	GO:0097250 mitochondrial respirasome assembly;GO:0002082 regulation of oxidative phosphorylation;GO:1903578 regulation of ATP metabolic process		Predicted intracellular proteins; Transporters:Primary Active Transporters		Cholic Acid; N-Formylmethionine		(M5909)HALLMARK MYOGENESIS	0.0	0.0	0.0	1.0	0.0	0.0	0.0	0.0	0.0	0.0	0.0	0.0	0.0	0.0	0.0	0.0	0.0	0.0	0.0
FNBP1	23048	symbol	H. sapiens	23048	H. sapiens	FNBP1	formin binding protein 1	GO:0006897 endocytosis;GO:0061024 membrane organization;GO:0016192 vesicle-mediated transport		Predicted intracellular proteins; Disease related genes	Plasma membrane (Supported); Additional: Vesicles				0.0	0.0	0.0	0.0	0.0	0.0	0.0	0.0	0.0	0.0	0.0	0.0	0.0	0.0	0.0	0.0	0.0	0.0	0.0
TACR2	6865	symbol	H. sapiens	6865	H. sapiens	TACR2	tachykinin receptor 2	GO:0035106 operant conditioning;GO:0014057 positive regulation of acetylcholine secretion, neurotransmission;GO:0033685 negative regulation of luteinizing hormone secretion		G-protein coupled receptors:GPCRs excl olfactory receptors	Plasma membrane (Approved)	Saredutant			0.0	0.0	0.0	0.0	0.0	0.0	0.0	0.0	0.0	0.0	0.0	0.0	1.0	0.0	0.0	0.0	0.0	0.0	0.0
JAM2	58494	symbol	H. sapiens	58494	H. sapiens	JAM2	junctional adhesion molecule 2	GO:0097241 hematopoietic stem cell migration to bone marrow;GO:0071593 lymphocyte aggregation;GO:0031642 negative regulation of myelination		CD markers	Plasma membrane (Supported); Additional: Nucleoplasm		(M277)PID INTEGRIN A4B1 PATHWAY; (M159)PID AMB2 NEUTROPHILS PATHWAY; (M18)PID INTEGRIN1 PATHWAY		0.0	0.0	0.0	0.0	0.0	0.0	1.0	0.0	0.0	0.0	0.0	0.0	0.0	0.0	0.0	0.0	0.0	0.0	0.0
CNPY4	245812	symbol	H. sapiens	245812	H. sapiens	CNPY4	canopy FGF signaling regulator 4	GO:1903078 positive regulation of protein localization to plasma membrane;GO:1904377 positive regulation of protein localization to cell periphery;GO:1903076 regulation of protein localization to plasma membrane		Predicted intracellular proteins	Vesicles (Approved)				0.0	0.0	0.0	0.0	0.0	0.0	0.0	0.0	0.0	0.0	0.0	0.0	0.0	0.0	0.0	0.0	0.0	0.0	0.0
CFH	3075	symbol	H. sapiens	3075	H. sapiens	CFH	complement factor H	GO:1903659 regulation of complement-dependent cytotoxicity;GO:0097278 complement-dependent cytotoxicity;GO:0006957 complement activation, alternative pathway		Cancer-related genes:Mutational cancer driver genes; Disease related genes; Predicted secreted proteins	Vesicles (Approved)	Zinc; Copper; Zinc acetate; Zinc chloride; Zinc sulfate, unspecified form		(M5946)HALLMARK COAGULATION; (M5913)HALLMARK INTERFERON GAMMA RESPONSE; (M5921)HALLMARK COMPLEMENT	0.0	0.0	0.0	0.0	0.0	0.0	0.0	0.0	1.0	0.0	0.0	0.0	0.0	0.0	0.0	0.0	0.0	0.0	0.0
SGIP1	84251	symbol	H. sapiens	84251	H. sapiens	SGIP1	SH3GL interacting endocytic adaptor 1	GO:2000253 positive regulation of feeding behavior;GO:0048268 clathrin coat assembly;GO:0002021 response to dietary excess		Predicted intracellular proteins	Mitochondria (Approved)				0.0	0.0	0.0	0.0	0.0	0.0	0.0	0.0	0.0	0.0	0.0	0.0	0.0	0.0	0.0	0.0	0.0	0.0	0.0
ZCCHC24	219654	symbol	H. sapiens	219654	H. sapiens	ZCCHC24	zinc finger CCHC-type containing 24			Predicted intracellular proteins	Mitochondria (Approved); Additional: Nucleoplasm				0.0	0.0	0.0	0.0	0.0	0.0	0.0	0.0	0.0	0.0	0.0	0.0	0.0	0.0	0.0	0.0	0.0	0.0	0.0
MYCT1	80177	symbol	H. sapiens	80177	H. sapiens	MYCT1	MYC target 1	GO:0061484 hematopoietic stem cell homeostasis;GO:0048872 homeostasis of number of cells;GO:0042592 homeostatic process		Predicted intracellular proteins	Nucleoplasm (Approved); Additional: Vesicles		(M66)PID MYC ACTIV PATHWAY		0.0	0.0	0.0	0.0	0.0	0.0	0.0	0.0	0.0	0.0	0.0	0.0	0.0	0.0	0.0	0.0	0.0	0.0	0.0
LRRC15	131578	symbol	H. sapiens	131578	H. sapiens	LRRC15	leucine rich repeat containing 15	GO:0046813 receptor-mediated virion attachment to host cell;GO:0019062 virion attachment to host cell;GO:0044650 adhesion of symbiont to host cell			Vesicles (Approved); Additional: Plasma membrane			(M5930)HALLMARK EPITHELIAL MESENCHYMAL TRANSITION	0.0	0.0	0.0	0.0	0.0	0.0	0.0	0.0	0.0	0.0	0.0	0.0	0.0	0.0	0.0	0.0	0.0	0.0	0.0
PDE2A	5138	symbol	H. sapiens	5138	H. sapiens	PDE2A	phosphodiesterase 2A	GO:1904613 cellular response to 2,3,7,8-tetrachlorodibenzodioxine;GO:1904612 response to 2,3,7,8-tetrachlorodibenzodioxine;GO:0046069 cGMP catabolic process		Enzymes; Predicted intracellular proteins; ENZYME proteins:Hydrolases; FDA approved drug targets:Small molecule drugs	Cytosol (Supported)	Cyclic GMP; ND7001; Exisulind; 3-isobutyl-1-methyl-7H-xanthine; Tofisopam; Doxofylline			1.0	0.0	0.0	0.0	0.0	0.0	0.0	1.0	0.0	0.0	0.0	0.0	0.0	0.0	1.0	0.0	0.0	0.0	0.0
CHST15	51363	symbol	H. sapiens	51363	H. sapiens	CHST15	carbohydrate sulfotransferase 15	GO:0030206 chondroitin sulfate biosynthetic process;GO:0050650 chondroitin sulfate proteoglycan biosynthetic process;GO:0030204 chondroitin sulfate metabolic process		Enzymes; Predicted intracellular proteins; ENZYME proteins:Transferases	Cytosol (Approved); Additional: Centrosome				0.0	0.0	0.0	0.0	0.0	0.0	0.0	0.0	0.0	0.0	0.0	0.0	0.0	0.0	0.0	0.0	0.0	0.0	0.0
FILIP1L	11259	symbol	H. sapiens	11259	H. sapiens	FILIP1L	filamin A interacting protein 1 like			Predicted intracellular proteins	Plasma membrane (Approved)				0.0	0.0	0.0	0.0	0.0	0.0	0.0	0.0	0.0	0.0	0.0	0.0	0.0	0.0	0.0	0.0	0.0	0.0	0.0
COL5A1	1289	symbol	H. sapiens	1289	H. sapiens	COL5A1	collagen type V alpha 1 chain	GO:1903225 negative regulation of endodermal cell differentiation;GO:1903224 regulation of endodermal cell differentiation;GO:0045112 integrin biosynthetic process		Cancer-related genes:Mutated cancer genes; Predicted intracellular proteins; Disease related genes; Predicted secreted proteins	Vesicles (Approved)		(M3005)NABA COLLAGENS; (M198)PID SYNDECAN 1 PATHWAY; (M236)PID DELTA NP63 PATHWAY	(M5891)HALLMARK HYPOXIA; (M5930)HALLMARK EPITHELIAL MESENCHYMAL TRANSITION; (M5937)HALLMARK GLYCOLYSIS	0.0	0.0	0.0	0.0	0.0	1.0	0.0	0.0	0.0	0.0	0.0	0.0	0.0	0.0	0.0	0.0	0.0	0.0	0.0
RGS2	5997	symbol	H. sapiens	5997	H. sapiens	RGS2	regulator of G protein signaling 2	GO:0140194 negative regulation of adenylate cyclase-inhibiting adrenergic receptor signaling pathway involved in heart process;GO:0086096 adenylate cyclase-inhibiting adrenergic receptor signaling pathway involved in heart process;GO:0140193 regulation of adenylate cyclase-inhibiting adrenergic receptor signaling pathway involved in heart process		Predicted intracellular proteins	Cytosol (Supported)				1.0	0.0	0.0	0.0	0.0	0.0	0.0	0.0	0.0	0.0	0.0	0.0	0.0	0.0	0.0	0.0	0.0	0.0	0.0
MAP1A	4130	symbol	H. sapiens	4130	H. sapiens	MAP1A	microtubule associated protein 1A	GO:0099642 retrograde axonal protein transport;GO:1902816 regulation of protein localization to microtubule;GO:1902817 negative regulation of protein localization to microtubule		Predicted intracellular proteins; FDA approved drug targets:Small molecule drugs	Cytosol (Approved)	Estramustine			0.0	0.0	0.0	0.0	0.0	0.0	0.0	0.0	0.0	0.0	0.0	0.0	0.0	0.0	0.0	0.0	0.0	0.0	0.0
BTBD11	121551	symbol	H. sapiens	121551	H. sapiens	BTBD11	BTB domain containing 11	GO:0060395 SMAD protein signal transduction;GO:0007178 transmembrane receptor protein serine/threonine kinase signaling pathway;GO:0007167 enzyme linked receptor protein signaling pathway		Predicted intracellular proteins	Nucleoplasm (Supported); Additional: Cytosol				0.0	0.0	0.0	0.0	0.0	0.0	0.0	0.0	0.0	0.0	0.0	0.0	0.0	0.0	0.0	0.0	0.0	0.0	0.0
KIAA0495	57212	gene_synonym	H. sapiens	57212	H. sapiens	TP73-AS1	TP73 antisense RNA 1								0.0	0.0	0.0	0.0	0.0	0.0	0.0	0.0	0.0	0.0	0.0	0.0	0.0	0.0	0.0	0.0	0.0	0.0	0.0
BASP1	10409	symbol	H. sapiens	10409	H. sapiens	BASP1	brain abundant membrane attached signal protein 1	GO:2001074 regulation of metanephric ureteric bud development;GO:2001076 positive regulation of metanephric ureteric bud development;GO:0007354 zygotic determination of anterior/posterior axis, embryo		Predicted intracellular proteins; Transporters:Transporter channels and pores	Plasma membrane (Enhanced)			(M5930)HALLMARK EPITHELIAL MESENCHYMAL TRANSITION	0.0	0.0	0.0	0.0	0.0	0.0	0.0	0.0	0.0	0.0	0.0	0.0	0.0	0.0	0.0	0.0	0.0	0.0	0.0
HSPA12B	116835	symbol	H. sapiens	116835	H. sapiens	HSPA12B	heat shock protein family A (Hsp70) member 12B			Predicted intracellular proteins	Nucleoplasm (Approved)				0.0	0.0	0.0	0.0	0.0	0.0	0.0	0.0	0.0	0.0	0.0	0.0	0.0	0.0	0.0	0.0	0.0	0.0	0.0
CCDC136	64753	symbol	H. sapiens	64753	H. sapiens	CCDC136	coiled-coil domain containing 136	GO:0001675 acrosome assembly;GO:0033363 secretory granule organization;GO:0010927 cellular component assembly involved in morphogenesis		Predicted intracellular proteins	Golgi apparatus;Vesicles (Approved); Additional: Plasma membrane				0.0	0.0	0.0	0.0	0.0	0.0	0.0	0.0	0.0	0.0	0.0	0.0	0.0	0.0	0.0	0.0	0.0	0.0	0.0
KIAA1949	170954	gene_synonym	H. sapiens	170954	H. sapiens	PPP1R18	protein phosphatase 1 regulatory subunit 18			Predicted intracellular proteins	Plasma membrane (Approved); Additional: Nucleoplasm				0.0	0.0	0.0	0.0	0.0	0.0	0.0	0.0	0.0	0.0	0.0	0.0	0.0	0.0	0.0	0.0	0.0	0.0	0.0
BICC1	80114	symbol	H. sapiens	80114	H. sapiens	BICC1	BicC family RNA binding protein 1	GO:0007368 determination of left/right symmetry;GO:0009855 determination of bilateral symmetry;GO:0009799 specification of symmetry		Predicted intracellular proteins; Disease related genes	Cytosol (Approved); Additional: Centrosome				0.0	0.0	0.0	0.0	0.0	0.0	0.0	0.0	0.0	0.0	0.0	0.0	0.0	0.0	0.0	0.0	0.0	0.0	0.0
CYS1	192668	symbol	H. sapiens	192668	H. sapiens	CYS1	cystin 1			Predicted intracellular proteins					0.0	0.0	0.0	0.0	0.0	0.0	0.0	0.0	0.0	0.0	0.0	0.0	0.0	0.0	0.0	0.0	0.0	0.0	0.0
SPOCK1	6695	symbol	H. sapiens	6695	H. sapiens	SPOCK1	SPARC (osteonectin), cwcv and kazal like domains proteoglycan 1	GO:0010812 negative regulation of cell-substrate adhesion;GO:0010977 negative regulation of neuron projection development;GO:0001764 neuron migration		Predicted intracellular proteins; Predicted secreted proteins	Vesicles (Approved)		(M5882)NABA PROTEOGLYCANS; (M5884)NABA CORE MATRISOME; (M5889)NABA MATRISOME	(M5930)HALLMARK EPITHELIAL MESENCHYMAL TRANSITION	0.0	0.0	0.0	0.0	0.0	0.0	0.0	0.0	0.0	0.0	0.0	0.0	0.0	0.0	0.0	0.0	0.0	0.0	0.0
PBX3	5090	symbol	H. sapiens	5090	H. sapiens	PBX3	PBX homeobox 3	GO:0007387 anterior compartment pattern formation;GO:0007388 posterior compartment specification;GO:0007386 compartment pattern specification		Transcription factors:Helix-turn-helix domains; Predicted intracellular proteins	Nucleoplasm (Approved); Additional: Cytosol;Nuclear bodies				0.0	0.0	0.0	0.0	0.0	0.0	0.0	0.0	0.0	0.0	1.0	0.0	0.0	0.0	0.0	0.0	0.0	0.0	0.0
ZNF25	219749	symbol	H. sapiens	219749	H. sapiens	ZNF25	zinc finger protein 25	GO:0000122 negative regulation of transcription by RNA polymerase II;GO:0045892 negative regulation of transcription, DNA-templated;GO:1903507 negative regulation of nucleic acid-templated transcription		Predicted intracellular proteins; Transcription factors:Zinc-coordinating DNA-binding domains	Golgi apparatus;Nucleoplasm (Approved)				0.0	0.0	0.0	0.0	0.0	0.0	0.0	0.0	0.0	0.0	0.0	0.0	0.0	0.0	0.0	0.0	0.0	0.0	0.0
INHBA	3624	symbol	H. sapiens	3624	H. sapiens	INHBA	inhibin subunit beta A	GO:0060279 positive regulation of ovulation;GO:0046882 negative regulation of follicle-stimulating hormone secretion;GO:0060278 regulation of ovulation		Candidate cardiovascular disease genes; Cancer-related genes:Candidate cancer biomarkers; Predicted secreted proteins			(M185)PID ALK1 PATHWAY; (M5883)NABA SECRETED FACTORS; (M5885)NABA MATRISOME ASSOCIATED	(M5890)HALLMARK TNFA SIGNALING VIA NFKB; (M5930)HALLMARK EPITHELIAL MESENCHYMAL TRANSITION; (M5932)HALLMARK INFLAMMATORY RESPONSE	0.0	0.0	0.0	0.0	0.0	0.0	0.0	0.0	0.0	0.0	0.0	0.0	0.0	0.0	0.0	0.0	0.0	1.0	0.0
FAM13C	220965	symbol	H. sapiens	220965	H. sapiens	FAM13C	family with sequence similarity 13 member C			Predicted intracellular proteins	Cytosol;Nucleoplasm (Approved)				0.0	0.0	0.0	0.0	0.0	0.0	0.0	0.0	0.0	0.0	0.0	0.0	0.0	0.0	0.0	0.0	0.0	0.0	0.0
ZEB2	9839	symbol	H. sapiens	9839	H. sapiens	ZEB2	zinc finger E-box binding homeobox 2	GO:1903056 regulation of melanosome organization;GO:0097324 melanocyte migration;GO:0045636 positive regulation of melanocyte differentiation		Transcription factors:Helix-turn-helix domains; Predicted intracellular proteins; Disease related genes	Nucleoli (Supported); Additional: Cytosol;Nucleoplasm				0.0	0.0	0.0	0.0	0.0	0.0	0.0	0.0	0.0	0.0	0.0	0.0	0.0	0.0	0.0	0.0	0.0	0.0	0.0
ARHGEF17	9828	symbol	H. sapiens	9828	H. sapiens	ARHGEF17	Rho guanine nucleotide exchange factor 17	GO:0051056 regulation of small GTPase mediated signal transduction;GO:0007264 small GTPase mediated signal transduction;GO:0043065 positive regulation of apoptotic process		Predicted intracellular proteins	Cytosol (Approved)		(M68)PID RHOA REG PATHWAY		0.0	0.0	0.0	0.0	0.0	0.0	0.0	0.0	0.0	0.0	0.0	0.0	0.0	0.0	0.0	0.0	0.0	0.0	0.0
SYNPO	11346	symbol	H. sapiens	11346	H. sapiens	SYNPO	synaptopodin	GO:1905355 spine apparatus assembly;GO:0098886 modification of dendritic spine;GO:0099010 modification of postsynaptic structure		Predicted intracellular proteins	Cytosol;Nucleoplasm (Approved); Additional: Actin filaments			(M5893)HALLMARK MITOTIC SPINDLE; (M5956)HALLMARK KRAS SIGNALING DN	0.0	0.0	0.0	0.0	0.0	0.0	1.0	0.0	0.0	0.0	0.0	0.0	0.0	0.0	0.0	0.0	0.0	0.0	0.0
ARHGEF15	22899	symbol	H. sapiens	22899	H. sapiens	ARHGEF15	Rho guanine nucleotide exchange factor 15	GO:2000297 negative regulation of synapse maturation;GO:1905809 negative regulation of synapse organization;GO:0061299 retina vasculature morphogenesis in camera-type eye		Predicted intracellular proteins	Plasma membrane (Supported)		(M177)PID EPHA FWDPATHWAY; (M68)PID RHOA REG PATHWAY		0.0	0.0	0.0	0.0	0.0	0.0	0.0	0.0	0.0	0.0	0.0	0.0	0.0	0.0	0.0	0.0	0.0	0.0	0.0
COL8A2	1296	symbol	H. sapiens	1296	H. sapiens	COL8A2	collagen type VIII alpha 2 chain	GO:0048593 camera-type eye morphogenesis;GO:0048592 eye morphogenesis;GO:0090596 sensory organ morphogenesis		Predicted intracellular proteins; Disease related genes; Predicted secreted proteins	Golgi apparatus (Uncertain)		(M3005)NABA COLLAGENS; (M198)PID SYNDECAN 1 PATHWAY; (M160)PID AVB3 INTEGRIN PATHWAY	(M5930)HALLMARK EPITHELIAL MESENCHYMAL TRANSITION	0.0	0.0	0.0	0.0	0.0	0.0	0.0	0.0	0.0	0.0	0.0	0.0	0.0	0.0	0.0	0.0	0.0	0.0	0.0
TRO	7216	symbol	H. sapiens	7216	H. sapiens	TRO	trophinin	GO:0007566 embryo implantation;GO:0007156 homophilic cell adhesion via plasma membrane adhesion molecules;GO:0007565 female pregnancy		Predicted intracellular proteins; Cancer-related genes:Candidate cancer biomarkers	Vesicles (Approved); Additional: Cytosol;Plasma membrane			(M5915)HALLMARK APICAL JUNCTION	0.0	0.0	0.0	0.0	0.0	0.0	0.0	0.0	0.0	0.0	0.0	0.0	0.0	0.0	0.0	0.0	0.0	0.0	0.0
FHL1	2273	symbol	H. sapiens	2273	H. sapiens	FHL1	four and a half LIM domains 1	GO:0003254 regulation of membrane depolarization;GO:0043268 positive regulation of potassium ion transport;GO:1901016 regulation of potassium ion transmembrane transporter activity		Predicted intracellular proteins; Disease related genes	Cytosol (Supported); Additional: Plasma membrane			(M5909)HALLMARK MYOGENESIS	0.0	0.0	0.0	0.0	0.0	0.0	0.0	0.0	0.0	0.0	0.0	0.0	0.0	0.0	0.0	0.0	0.0	0.0	0.0
GIMAP8	155038	symbol	H. sapiens	155038	H. sapiens	GIMAP8	GTPase, IMAP family member 8	GO:0070232 regulation of T cell apoptotic process;GO:0070231 T cell apoptotic process;GO:0070228 regulation of lymphocyte apoptotic process		Predicted intracellular proteins					0.0	0.0	0.0	0.0	0.0	0.0	0.0	0.0	0.0	0.0	0.0	0.0	0.0	0.0	0.0	0.0	0.0	0.0	0.0
GJA1	2697	symbol	H. sapiens	2697	H. sapiens	GJA1	gap junction protein alpha 1	GO:0010645 regulation of cell communication by chemical coupling;GO:0010652 positive regulation of cell communication by chemical coupling;GO:0010643 cell communication by chemical coupling		Disease related genes; Cancer-related genes:Candidate cancer biomarkers	Cell Junctions;Vesicles (Supported); Additional: Nucleoplasm	Carvedilol	(M266)PID NCADHERIN PATHWAY; (M65)PID FRA PATHWAY; (M167)PID AP1 PATHWAY	(M5942)HALLMARK UV RESPONSE DN; (M5906)HALLMARK ESTROGEN RESPONSE EARLY; (M5930)HALLMARK EPITHELIAL MESENCHYMAL TRANSITION	1.0	0.0	0.0	1.0	0.0	0.0	0.0	0.0	0.0	0.0	0.0	0.0	0.0	0.0	0.0	0.0	0.0	0.0	0.0
HSPB6	126393	symbol	H. sapiens	126393	H. sapiens	HSPB6	heat shock protein family B (small) member 6	GO:0010667 negative regulation of cardiac muscle cell apoptotic process;GO:0010664 negative regulation of striated muscle cell apoptotic process;GO:0010665 regulation of cardiac muscle cell apoptotic process		Predicted intracellular proteins	Cytosol (Supported); Additional: Golgi apparatus;Nucleoli				0.0	0.0	0.0	0.0	0.0	0.0	0.0	0.0	0.0	0.0	0.0	0.0	0.0	0.0	0.0	0.0	0.0	0.0	0.0
GNAI2	2771	symbol	H. sapiens	2771	H. sapiens	GNAI2	G protein subunit alpha i2	GO:1903614 negative regulation of protein tyrosine phosphatase activity;GO:0140192 regulation of adenylate cyclase-activating adrenergic receptor signaling pathway involved in heart process;GO:0140199 negative regulation of adenylate cyclase-activating adrenergic receptor signaling pathway involved in heart process		Predicted intracellular proteins	Cytosol (Supported); Additional: Nucleoplasm;Plasma membrane		(M64)PID S1P S1P4 PATHWAY; (M103)PID S1P S1P1 PATHWAY; (M155)PID S1P META PATHWAY	(M5915)HALLMARK APICAL JUNCTION; (M5921)HALLMARK COMPLEMENT	1.0	0.0	0.0	0.0	1.0	0.0	1.0	1.0	1.0	0.0	0.0	0.0	1.0	0.0	0.0	0.0	0.0	0.0	0.0
PLXDC2	84898	symbol	H. sapiens	84898	H. sapiens	PLXDC2	plexin domain containing 2				Nuclear bodies (Supported)		(M5880)NABA ECM AFFILIATED; (M5885)NABA MATRISOME ASSOCIATED; (M5889)NABA MATRISOME		0.0	0.0	0.0	0.0	0.0	0.0	0.0	0.0	0.0	0.0	0.0	0.0	0.0	0.0	0.0	0.0	0.0	0.0	0.0
CLIC4	25932	symbol	H. sapiens	25932	H. sapiens	CLIC4	chloride intracellular channel 4	GO:0061299 retina vasculature morphogenesis in camera-type eye;GO:0001886 endothelial cell morphogenesis;GO:0061298 retina vasculature development in camera-type eye		Predicted intracellular proteins; Transporters:Transporter channels and pores	Cytosol (Supported)				0.0	0.0	0.0	0.0	0.0	0.0	0.0	0.0	0.0	0.0	0.0	0.0	0.0	0.0	0.0	0.0	0.0	0.0	0.0
COL10A1	1300	symbol	H. sapiens	1300	H. sapiens	COL10A1	collagen type X alpha 1 chain	GO:0030198 extracellular matrix organization;GO:0043062 extracellular structure organization;GO:0045229 external encapsulating structure organization		Disease related genes; Predicted secreted proteins	Endoplasmic reticulum (Approved)		(M3005)NABA COLLAGENS; (M198)PID SYNDECAN 1 PATHWAY; (M160)PID AVB3 INTEGRIN PATHWAY		0.0	0.0	0.0	0.0	0.0	1.0	0.0	0.0	0.0	0.0	0.0	0.0	0.0	0.0	0.0	0.0	0.0	0.0	0.0
EPM2A	7957	symbol	H. sapiens	7957	H. sapiens	EPM2A	EPM2A glucan phosphatase, laforin	GO:0032007 negative regulation of TOR signaling;GO:0016239 positive regulation of macroautophagy;GO:0032006 regulation of TOR signaling		Predicted intracellular proteins; Potential drug targets; ENZYME proteins:Hydrolases; Enzymes; Disease related genes	Nucleoplasm (Enhanced)				0.0	0.0	0.0	0.0	0.0	0.0	0.0	0.0	0.0	0.0	0.0	0.0	0.0	0.0	0.0	0.0	0.0	0.0	0.0
LAMA4	3910	symbol	H. sapiens	3910	H. sapiens	LAMA4	laminin subunit alpha 4	GO:0120163 negative regulation of cold-induced thermogenesis;GO:0045995 regulation of embryonic development;GO:0106106 cold-induced thermogenesis		Predicted intracellular proteins; Disease related genes; Predicted secreted proteins	Cytosol;Plasma membrane (Approved)		(M176)PID FOXM1 PATHWAY; (M5887)NABA BASEMENT MEMBRANES; (M53)PID INTEGRIN3 PATHWAY	(M5905)HALLMARK ADIPOGENESIS	0.0	1.0	0.0	0.0	1.0	0.0	0.0	0.0	0.0	0.0	0.0	0.0	0.0	0.0	0.0	0.0	0.0	0.0	0.0
TUBA1A	7846	symbol	H. sapiens	7846	H. sapiens	TUBA1A	tubulin alpha 1a	GO:0097711 ciliary basal body-plasma membrane docking;GO:0140056 organelle localization by membrane tethering;GO:0022406 membrane docking		FDA approved drug targets:Small molecule drugs; Predicted intracellular proteins; Cancer-related genes:Mutational cancer driver genes; Disease related genes	Microtubules (Enhanced)	Albendazole; Vinblastine; Mebendazole; Epothilone D; Patupilone; CYT997; 2-MERCAPTO-N-[1,2,3,10-TETRAMETHOXY-9-OXO-5,6,7,9-TETRAHYDRO-BENZO[A]HEPTALEN-7-YL]ACETAMIDE; Artenimol; Phenethyl Isothiocyanate; Colchiceine	(M2579)ST DIFFERENTIATION PATHWAY IN PC12 CELLS; (M19)PID P73PATHWAY		1.0	0.0	0.0	0.0	0.0	0.0	1.0	0.0	0.0	0.0	0.0	0.0	0.0	1.0	0.0	0.0	0.0	0.0	0.0
TSPAN2	10100	symbol	H. sapiens	10100	H. sapiens	TSPAN2	tetraspanin 2	GO:0014005 microglia development;GO:0014004 microglia differentiation;GO:0014002 astrocyte development			Nucleoplasm (Enhanced)				0.0	0.0	0.0	0.0	0.0	0.0	0.0	0.0	0.0	0.0	0.0	0.0	0.0	0.0	0.0	0.0	0.0	0.0	0.0
HEG1	57493	symbol	H. sapiens	57493	H. sapiens	HEG1	heart development protein with EGF like domains 1	GO:0003017 lymph circulation;GO:2000299 negative regulation of Rho-dependent protein serine/threonine kinase activity;GO:0090271 positive regulation of fibroblast growth factor production		Predicted intracellular proteins	Vesicles (Approved); Additional: Plasma membrane				0.0	0.0	0.0	0.0	0.0	0.0	0.0	0.0	0.0	0.0	0.0	0.0	0.0	0.0	0.0	0.0	0.0	0.0	0.0
ACTG2	72	symbol	H. sapiens	72	H. sapiens	ACTG2	actin gamma 2, smooth muscle	GO:0090131 mesenchyme migration;GO:0072132 mesenchyme morphogenesis;GO:0060485 mesenchyme development		Predicted intracellular proteins; Disease related genes			(M16801)SIG REGULATION OF THE ACTIN CYTOSKELETON BY RHO GTPASES	(M5915)HALLMARK APICAL JUNCTION	1.0	0.0	0.0	0.0	0.0	0.0	0.0	0.0	0.0	0.0	0.0	0.0	0.0	0.0	0.0	0.0	0.0	0.0	0.0
ADAMTS12	81792	symbol	H. sapiens	81792	H. sapiens	ADAMTS12	ADAM metallopeptidase with thrombospondin type 1 motif 12	GO:1902203 negative regulation of hepatocyte growth factor receptor signaling pathway;GO:2001112 regulation of cellular response to hepatocyte growth factor stimulus;GO:2001113 negative regulation of cellular response to hepatocyte growth factor stimulus		Predicted secreted proteins	Nucleoli (Approved); Additional: Mitochondria		(M3468)NABA ECM REGULATORS; (M5885)NABA MATRISOME ASSOCIATED; (M5889)NABA MATRISOME		0.0	0.0	0.0	0.0	0.0	0.0	0.0	0.0	0.0	0.0	0.0	0.0	0.0	0.0	0.0	0.0	0.0	0.0	0.0
PPAP2A	8611	gene_synonym	H. sapiens	8611	H. sapiens	PLPP1	phospholipid phosphatase 1	GO:0006670 sphingosine metabolic process;GO:0046519 sphingoid metabolic process;GO:0007205 protein kinase C-activating G protein-coupled receptor signaling pathway		Enzymes; ENZYME proteins:Hydrolases	Plasma membrane (Supported)		(M7)PID FCER1 PATHWAY; (M19)PID P73PATHWAY	(M5908)HALLMARK ANDROGEN RESPONSE; (M5947)HALLMARK IL2 STAT5 SIGNALING	0.0	0.0	0.0	0.0	0.0	0.0	0.0	0.0	0.0	0.0	0.0	0.0	0.0	0.0	0.0	0.0	0.0	0.0	0.0
ITGA11	22801	symbol	H. sapiens	22801	H. sapiens	ITGA11	integrin subunit alpha 11	GO:0038065 collagen-activated signaling pathway;GO:0006929 substrate-dependent cell migration;GO:0033627 cell adhesion mediated by integrin					(M47)PID INTEGRIN CS PATHWAY; (M67)PID ARF6 TRAFFICKING PATHWAY; (M18)PID INTEGRIN1 PATHWAY		0.0	1.0	0.0	1.0	1.0	0.0	0.0	0.0	0.0	0.0	0.0	0.0	0.0	0.0	0.0	0.0	0.0	0.0	0.0
TM6SF1	53346	symbol	H. sapiens	53346	H. sapiens	TM6SF1	transmembrane 6 superfamily member 1			Transporters:Accessory Factors Involved in Transport; Predicted intracellular proteins					0.0	0.0	0.0	0.0	0.0	0.0	0.0	0.0	0.0	0.0	0.0	0.0	0.0	0.0	0.0	0.0	0.0	0.0	0.0
POSTN	10631	symbol	H. sapiens	10631	H. sapiens	POSTN	periostin	GO:0071307 cellular response to vitamin K;GO:0032571 response to vitamin K;GO:1990523 bone regeneration		Cancer-related genes:Candidate cancer biomarkers; Predicted secreted proteins	Golgi apparatus (Approved); Additional: Nucleoplasm		(M3008)NABA ECM GLYCOPROTEINS; (M5884)NABA CORE MATRISOME; (M5889)NABA MATRISOME	(M5944)HALLMARK ANGIOGENESIS; (M5930)HALLMARK EPITHELIAL MESENCHYMAL TRANSITION	0.0	0.0	0.0	0.0	0.0	0.0	0.0	0.0	0.0	0.0	0.0	0.0	0.0	0.0	0.0	0.0	0.0	0.0	0.0
EMCN	51705	symbol	H. sapiens	51705	H. sapiens	EMCN	endomucin	GO:0061484 hematopoietic stem cell homeostasis;GO:0048872 homeostasis of number of cells;GO:0042592 homeostatic process		Predicted intracellular proteins			(M5880)NABA ECM AFFILIATED; (M5885)NABA MATRISOME ASSOCIATED; (M5889)NABA MATRISOME		0.0	0.0	0.0	0.0	0.0	0.0	0.0	0.0	0.0	0.0	0.0	0.0	0.0	0.0	0.0	0.0	0.0	0.0	0.0
ARMCX1	51309	symbol	H. sapiens	51309	H. sapiens	ARMCX1	armadillo repeat containing X-linked 1	GO:0061484 hematopoietic stem cell homeostasis;GO:0048872 homeostasis of number of cells;GO:0042592 homeostatic process			Mitochondria (Supported); Additional: Cytosol;Nucleoplasm				0.0	0.0	0.0	0.0	0.0	0.0	0.0	0.0	0.0	0.0	0.0	0.0	0.0	0.0	0.0	0.0	0.0	0.0	0.0
MEIS2	4212	symbol	H. sapiens	4212	H. sapiens	MEIS2	Meis homeobox 2	GO:0110024 positive regulation of cardiac muscle myoblast proliferation;GO:0110021 cardiac muscle myoblast proliferation;GO:0110022 regulation of cardiac muscle myoblast proliferation		Transcription factors:Helix-turn-helix domains; Predicted intracellular proteins; Disease related genes	Nucleoplasm (Approved); Additional: Cytosol			(M5901)HALLMARK G2M CHECKPOINT	0.0	0.0	0.0	0.0	0.0	0.0	0.0	0.0	0.0	0.0	0.0	0.0	0.0	0.0	0.0	0.0	0.0	0.0	0.0
KCNE4	23704	symbol	H. sapiens	23704	H. sapiens	KCNE4	potassium voltage-gated channel subfamily E regulatory subunit 4	GO:1902260 negative regulation of delayed rectifier potassium channel activity;GO:0098915 membrane repolarization during ventricular cardiac muscle cell action potential;GO:1903817 negative regulation of voltage-gated potassium channel activity			Microtubules (Approved); Additional: Nuclear bodies				0.0	0.0	0.0	0.0	0.0	0.0	0.0	0.0	0.0	0.0	0.0	0.0	0.0	0.0	0.0	0.0	0.0	0.0	0.0
COL1A1	1277	symbol	H. sapiens	1277	H. sapiens	COL1A1	collagen type I alpha 1 chain	GO:1902618 cellular response to fluoride;GO:0071306 cellular response to vitamin E;GO:1902617 response to fluoride		Predicted intracellular proteins; Disease related genes; Cancer-related genes:Candidate cancer biomarkers; FDA approved drug targets:Biotech drugs; Predicted secreted proteins	Endoplasmic reticulum;Vesicles (Approved)	Collagenase clostridium histolyticum; Halofuginone; Clove oil; Vonicog Alfa; Von Willebrand Factor Human	(M274)PID LYMPH ANGIOGENESIS PATHWAY; (M53)PID INTEGRIN3 PATHWAY; (M3005)NABA COLLAGENS	(M5942)HALLMARK UV RESPONSE DN; (M5909)HALLMARK MYOGENESIS; (M5930)HALLMARK EPITHELIAL MESENCHYMAL TRANSITION	1.0	1.0	0.0	0.0	0.0	1.0	0.0	0.0	0.0	0.0	0.0	0.0	0.0	0.0	0.0	1.0	0.0	0.0	0.0
FOXF1	2294	symbol	H. sapiens	2294	H. sapiens	FOXF1	forkhead box F1	GO:0014822 detection of wounding;GO:0048567 ectodermal digestive tract morphogenesis;GO:0048613 embryonic ectodermal digestive tract morphogenesis		Transcription factors:Helix-turn-helix domains; Predicted intracellular proteins; Disease related genes	Nucleoplasm (Approved)		(M106)PID HNF3B PATHWAY		0.0	0.0	0.0	0.0	0.0	0.0	0.0	0.0	0.0	0.0	0.0	0.0	0.0	0.0	0.0	0.0	0.0	0.0	0.0
TCF4	6925	symbol	H. sapiens	6925	H. sapiens	TCF4	transcription factor 4	GO:0045666 positive regulation of neuron differentiation;GO:0045664 regulation of neuron differentiation;GO:0065004 protein-DNA complex assembly		Predicted intracellular proteins; Transcription factors:Basic domains; Disease related genes	Cytosol;Nucleoplasm (Supported)		(M58)PID AR PATHWAY; (M223)PID BETA CATENIN NUC PATHWAY		0.0	0.0	0.0	0.0	0.0	0.0	0.0	0.0	0.0	0.0	0.0	0.0	0.0	0.0	0.0	0.0	0.0	0.0	0.0
CHRDL1	91851	symbol	H. sapiens	91851	H. sapiens	CHRDL1	chordin like 1	GO:0030514 negative regulation of BMP signaling pathway;GO:0030510 regulation of BMP signaling pathway;GO:0090288 negative regulation of cellular response to growth factor stimulus		Disease related genes; Predicted secreted proteins			(M181)PID BMP PATHWAY; (M5883)NABA SECRETED FACTORS; (M5885)NABA MATRISOME ASSOCIATED		0.0	0.0	0.0	0.0	0.0	0.0	0.0	0.0	0.0	0.0	0.0	0.0	0.0	0.0	0.0	0.0	0.0	0.0	0.0
MEF2A	4205	symbol	H. sapiens	4205	H. sapiens	MEF2A	myocyte enhancer factor 2A	GO:0055005 ventricular cardiac myofibril assembly;GO:0070375 ERK5 cascade;GO:0055015 ventricular cardiac muscle cell development		Transcription factors:alpha-Helices exposed by beta-structures; Predicted intracellular proteins; Cancer-related genes:Mutational cancer driver genes; Disease related genes	Nucleoplasm (Supported)		(M229)PID P38 ALPHA BETA DOWNSTREAM PATHWAY	(M5909)HALLMARK MYOGENESIS	1.0	0.0	0.0	0.0	0.0	0.0	0.0	1.0	0.0	0.0	0.0	1.0	0.0	0.0	0.0	0.0	0.0	0.0	0.0
S1PR1	1901	symbol	H. sapiens	1901	H. sapiens	S1PR1	sphingosine-1-phosphate receptor 1	GO:0003245 cardiac muscle tissue growth involved in heart morphogenesis;GO:0003241 growth involved in heart morphogenesis;GO:0001955 blood vessel maturation		Transporters; CD markers; G-protein coupled receptors:GPCRs excl olfactory receptors; Cancer-related genes:Candidate cancer biomarkers; FDA approved drug targets:Biotech drugs; G-protein coupled receptors:Lysolipids receptors	Vesicles (Supported)	Fingolimod; Asfotase alfa; Siponimod; Ozanimod	(M103)PID S1P S1P1 PATHWAY; (M155)PID S1P META PATHWAY; (M55)PID S1P S1P3 PATHWAY		0.0	0.0	0.0	0.0	0.0	0.0	0.0	0.0	0.0	0.0	0.0	0.0	0.0	0.0	0.0	0.0	0.0	0.0	0.0
STON1	11037	symbol	H. sapiens	11037	H. sapiens	STON1	stonin 1	GO:0048488 synaptic vesicle endocytosis;GO:0140238 presynaptic endocytosis;GO:0036465 synaptic vesicle recycling		Predicted intracellular proteins					0.0	0.0	0.0	0.0	0.0	0.0	0.0	0.0	0.0	0.0	0.0	0.0	0.0	0.0	0.0	0.0	0.0	0.0	0.0
MAF	4094	symbol	H. sapiens	4094	H. sapiens	MAF	MAF bZIP transcription factor	GO:0070306 lens fiber cell differentiation;GO:0032330 regulation of chondrocyte differentiation;GO:0061035 regulation of cartilage development		Predicted intracellular proteins; Cancer-related genes; Transcription factors:Basic domains; Disease related genes			(M60)PID NFAT TFPATHWAY; (M167)PID AP1 PATHWAY; (M195)PID CMYB PATHWAY	(M5908)HALLMARK ANDROGEN RESPONSE	0.0	0.0	0.0	0.0	0.0	0.0	0.0	0.0	0.0	0.0	1.0	0.0	0.0	0.0	0.0	0.0	0.0	0.0	0.0
SSPN	8082	symbol	H. sapiens	8082	H. sapiens	SSPN	sarcospan	GO:0006936 muscle contraction;GO:0003012 muscle system process;GO:0007155 cell adhesion			Nuclear membrane (Approved); Additional: Nucleoplasm			(M5910)HALLMARK PROTEIN SECRETION; (M5905)HALLMARK ADIPOGENESIS; (M5909)HALLMARK MYOGENESIS	0.0	0.0	0.0	0.0	0.0	0.0	0.0	0.0	0.0	0.0	0.0	0.0	0.0	0.0	0.0	0.0	0.0	0.0	0.0
DFNA5	1687	gene_synonym	H. sapiens	1687	H. sapiens	GSDME	gasdermin E	GO:0070269 pyroptosis;GO:0060113 inner ear receptor cell differentiation;GO:2001244 positive regulation of intrinsic apoptotic signaling pathway		Potential drug targets; Transporters:Transporter channels and pores; Predicted intracellular proteins; Disease related genes	Cytosol (Enhanced)			(M5898)HALLMARK DNA REPAIR	0.0	0.0	0.0	0.0	0.0	0.0	0.0	0.0	0.0	0.0	0.0	0.0	0.0	0.0	0.0	0.0	0.0	0.0	0.0
PPAPDC3	84814	gene_synonym	H. sapiens	84814	H. sapiens	PLPP7	phospholipid phosphatase 7 (inactive)	GO:0010832 negative regulation of myotube differentiation;GO:0051154 negative regulation of striated muscle cell differentiation;GO:0010830 regulation of myotube differentiation		Predicted intracellular proteins	Vesicles (Approved); Additional: Nucleoplasm				0.0	0.0	0.0	0.0	0.0	0.0	0.0	0.0	0.0	0.0	0.0	0.0	0.0	0.0	0.0	0.0	0.0	0.0	0.0
SAMD4A	23034	symbol	H. sapiens	23034	H. sapiens	SAMD4A	sterile alpha motif domain containing 4A	GO:0000289 nuclear-transcribed mRNA poly(A) tail shortening;GO:0000288 nuclear-transcribed mRNA catabolic process, deadenylation-dependent decay;GO:0045727 positive regulation of translation		Predicted intracellular proteins	Cell Junctions (Approved); Additional: Cytosol				0.0	0.0	0.0	0.0	0.0	0.0	0.0	0.0	0.0	0.0	0.0	0.0	0.0	0.0	0.0	0.0	0.0	0.0	0.0
EML1	2009	symbol	H. sapiens	2009	H. sapiens	EML1	EMAP like 1	GO:0007405 neuroblast proliferation;GO:0007052 mitotic spindle organization;GO:0061351 neural precursor cell proliferation		Predicted intracellular proteins; Disease related genes					0.0	0.0	0.0	0.0	0.0	0.0	0.0	0.0	0.0	0.0	0.0	0.0	0.0	0.0	0.0	0.0	0.0	0.0	0.0
BCL6	604	symbol	H. sapiens	604	H. sapiens	BCL6	BCL6 transcription repressor	GO:0032764 negative regulation of mast cell cytokine production;GO:1902576 negative regulation of nuclear cell cycle DNA replication;GO:1903464 negative regulation of mitotic cell cycle DNA replication		Disease related genes; Predicted intracellular proteins; Transcription factors:Zinc-coordinating DNA-binding domains; Cancer-related genes:Candidate cancer biomarkers	Nucleoplasm (Supported)		(M30)PID HDAC CLASSII PATHWAY; (M136)PID FOXO PATHWAY; (M28)PID IL4 2PATHWAY	(M5890)HALLMARK TNFA SIGNALING VIA NFKB; (M5905)HALLMARK ADIPOGENESIS	0.0	0.0	0.0	0.0	0.0	0.0	0.0	0.0	0.0	0.0	1.0	0.0	0.0	0.0	0.0	0.0	0.0	0.0	0.0
PHLDB2	90102	symbol	H. sapiens	90102	H. sapiens	PHLDB2	pleckstrin homology like domain family B member 2	GO:1903690 negative regulation of wound healing, spreading of epidermal cells;GO:0110011 regulation of basement membrane organization;GO:1904259 regulation of basement membrane assembly involved in embryonic body morphogenesis		Predicted intracellular proteins	Cytosol;Plasma membrane (Supported)				0.0	0.0	0.0	0.0	0.0	0.0	0.0	0.0	0.0	0.0	0.0	0.0	0.0	0.0	0.0	0.0	0.0	0.0	0.0
LRRFIP1	9208	symbol	H. sapiens	9208	H. sapiens	LRRFIP1	LRR binding FLII interacting protein 1	GO:0032481 positive regulation of type I interferon production;GO:0032479 regulation of type I interferon production;GO:0032606 type I interferon production		Predicted intracellular proteins; Transcription factors:Yet undefined DNA-binding domains	Cytosol (Supported)				0.0	0.0	0.0	0.0	0.0	0.0	0.0	0.0	0.0	0.0	0.0	0.0	0.0	0.0	0.0	0.0	0.0	0.0	0.0
GLI2	2736	symbol	H. sapiens	2736	H. sapiens	GLI2	GLI family zinc finger 2	GO:0021508 floor plate formation;GO:0060032 notochord regression;GO:0033505 floor plate morphogenesis		Predicted intracellular proteins; Transcription factors:Zinc-coordinating DNA-binding domains; Disease related genes	Nucleoli;Nucleoplasm (Supported)		(M211)PID HEDGEHOG 2PATHWAY; (M219)PID HEDGEHOG GLI PATHWAY		0.0	0.0	0.0	0.0	1.0	0.0	0.0	0.0	0.0	0.0	0.0	0.0	0.0	0.0	0.0	0.0	0.0	0.0	1.0
DAAM2	23500	symbol	H. sapiens	23500	H. sapiens	DAAM2	dishevelled associated activator of morphogenesis 2	GO:0048715 negative regulation of oligodendrocyte differentiation;GO:0021516 dorsal spinal cord development;GO:0045686 negative regulation of glial cell differentiation		Predicted intracellular proteins	Nucleoplasm (Supported); Additional: Cytosol;Vesicles				0.0	0.0	0.0	0.0	0.0	0.0	0.0	0.0	0.0	0.0	0.0	0.0	0.0	0.0	0.0	0.0	0.0	0.0	0.0
GPRASP2	114928	symbol	H. sapiens	114928	H. sapiens	GPRASP2	G protein-coupled receptor associated sorting protein 2	GO:0061484 hematopoietic stem cell homeostasis;GO:0048872 homeostasis of number of cells;GO:0042592 homeostatic process		Predicted intracellular proteins	Cytosol (Approved); Additional: Nucleoplasm				0.0	0.0	0.0	0.0	0.0	0.0	0.0	0.0	0.0	0.0	0.0	0.0	0.0	0.0	0.0	0.0	0.0	0.0	0.0
PKD2	5311	symbol	H. sapiens	5311	H. sapiens	PKD2	polycystin 2, transient receptor potential cation channel	GO:0061441 renal artery morphogenesis;GO:0072055 renal cortex development;GO:0072214 metanephric cortex development		Transporters:Transporter channels and pores; Voltage-gated ion channels:Transient Receptor Potential Channels; Disease related genes; Potential drug targets	Endoplasmic reticulum (Supported)			(M5893)HALLMARK MITOTIC SPINDLE	0.0	0.0	0.0	0.0	0.0	0.0	0.0	0.0	0.0	0.0	0.0	0.0	0.0	0.0	0.0	0.0	0.0	0.0	0.0
CACNA1C	775	symbol	H. sapiens	775	H. sapiens	CACNA1C	calcium voltage-gated channel subunit alpha1 C	GO:0098912 membrane depolarization during atrial cardiac muscle cell action potential;GO:0035585 calcium-mediated signaling using extracellular calcium source;GO:0086045 membrane depolarization during AV node cell action potential		Predicted intracellular proteins; Transporters:Transporter channels and pores; FDA approved drug targets:Small molecule drugs; Voltage-gated ion channels:Voltage-Gated Calcium Channels; Disease related genes		Ranolazine; Phenytoin; Isradipine; Topiramate; Ibutilide; Diltiazem; Amlodipine; Nimodipine; Nisoldipine; Cinnarizine; Nicardipine; Magnesium sulfate; Verapamil; Levomenthol; Ethanol; Felodipine; Nitrendipine; Miconazole; Nifedipine; Amiodarone; Calcium; Mibefradil; Dronedarone; Clevidipine; Nilvadipine; Drotaverine; Trimebutine; Barnidipine; Aranidipine; Benidipine; Cilnidipine; Efonidipine; Lac…			1.0	0.0	1.0	1.0	0.0	0.0	0.0	1.0	0.0	0.0	0.0	0.0	1.0	0.0	1.0	0.0	0.0	0.0	0.0
LIMS2	55679	symbol	H. sapiens	55679	H. sapiens	LIMS2	LIM zinc finger domain containing 2	GO:2000346 negative regulation of hepatocyte proliferation;GO:2001046 positive regulation of integrin-mediated signaling pathway;GO:2000345 regulation of hepatocyte proliferation		Predicted intracellular proteins; Disease related genes	Focal adhesion sites (Supported)		(M71)PID ILK PATHWAY		0.0	0.0	0.0	0.0	0.0	0.0	0.0	0.0	0.0	0.0	0.0	0.0	0.0	0.0	0.0	0.0	0.0	0.0	0.0
SLC12A4	6560	symbol	H. sapiens	6560	H. sapiens	SLC12A4	solute carrier family 12 member 4	GO:0140157 ammonium import across plasma membrane;GO:0015696 ammonium transport;GO:0072488 ammonium transmembrane transport		Transporters:Electrochemical Potential-driven transporters; FDA approved drug targets:Small molecule drugs	Endosomes (Approved)	Potassium chloride; Bumetanide		(M5934)HALLMARK XENOBIOTIC METABOLISM	0.0	0.0	0.0	0.0	0.0	0.0	0.0	0.0	0.0	0.0	0.0	0.0	0.0	0.0	0.0	0.0	0.0	0.0	0.0
COL18A1	80781	symbol	H. sapiens	80781	H. sapiens	COL18A1	collagen type XVIII alpha 1 chain	GO:0051599 response to hydrostatic pressure;GO:0001886 endothelial cell morphogenesis;GO:0009415 response to water		Predicted intracellular proteins; Cancer-related genes:Mutational cancer driver genes; Disease related genes; Cancer-related genes:Candidate cancer biomarkers; Predicted secreted proteins	Golgi apparatus (Approved)		(M5887)NABA BASEMENT MEMBRANES; (M285)PID HNF3A PATHWAY; (M3005)NABA COLLAGENS		0.0	0.0	0.0	0.0	0.0	1.0	0.0	0.0	0.0	0.0	0.0	0.0	0.0	0.0	0.0	0.0	0.0	0.0	0.0
GGT5	2687	symbol	H. sapiens	2687	H. sapiens	GGT5	gamma-glutamyltransferase 5	GO:1901748 leukotriene D4 metabolic process;GO:1901750 leukotriene D4 biosynthetic process;GO:0006751 glutathione catabolic process		Enzymes; Predicted intracellular proteins; ENZYME proteins:Hydrolases; ENZYME proteins:Transferases	Nucleoli fibrillar center (Approved)				0.0	0.0	0.0	0.0	0.0	0.0	0.0	0.0	0.0	0.0	0.0	0.0	0.0	0.0	0.0	0.0	0.0	0.0	0.0
DES	1674	symbol	H. sapiens	1674	H. sapiens	DES	desmin	GO:0045109 intermediate filament organization;GO:0030049 muscle filament sliding;GO:0033275 actin-myosin filament sliding		Disease related genes; Predicted intracellular proteins; Cancer-related genes:Candidate cancer biomarkers	Intermediate filaments (Supported)		(M14)PID AURORA B PATHWAY	(M5909)HALLMARK MYOGENESIS	0.0	0.0	0.0	1.0	0.0	0.0	0.0	0.0	0.0	0.0	0.0	0.0	0.0	0.0	0.0	0.0	0.0	0.0	0.0
APBB1	322	symbol	H. sapiens	322	H. sapiens	APBB1	amyloid beta precursor protein binding family B member 1	GO:0043967 histone H4 acetylation;GO:0050714 positive regulation of protein secretion;GO:0002793 positive regulation of peptide secretion		Predicted intracellular proteins	Plasma membrane (Supported)		(M200)PID ERA GENOMIC PATHWAY	(M5950)HALLMARK ALLOGRAFT REJECTION	0.0	0.0	0.0	0.0	0.0	0.0	0.0	0.0	0.0	0.0	0.0	0.0	0.0	0.0	0.0	0.0	0.0	0.0	0.0
SYNE1	23345	symbol	H. sapiens	23345	H. sapiens	SYNE1	spectrin repeat containing nuclear envelope protein 1	GO:0090292 nuclear matrix anchoring at nuclear membrane;GO:0043578 nuclear matrix organization;GO:0051457 maintenance of protein location in nucleus		Predicted intracellular proteins; Cancer-related genes:Mutational cancer driver genes; Disease related genes	Nuclear membrane;Nucleoplasm (Supported)			(M5942)HALLMARK UV RESPONSE DN	0.0	0.0	0.0	0.0	0.0	0.0	0.0	0.0	0.0	0.0	0.0	0.0	0.0	0.0	0.0	0.0	0.0	0.0	0.0
GJC1	10052	symbol	H. sapiens	10052	H. sapiens	GJC1	gap junction protein gamma 1	GO:0086021 SA node cell to atrial cardiac muscle cell communication by electrical coupling;GO:0086053 AV node cell to bundle of His cell communication by electrical coupling;GO:0086070 SA node cell to atrial cardiac muscle cell communication		Predicted intracellular proteins; Transporters:Transporter channels and pores	Nucleoli (Uncertain); Additional: Cell Junctions;Cytosol				0.0	0.0	0.0	0.0	0.0	0.0	0.0	0.0	0.0	0.0	0.0	0.0	0.0	0.0	0.0	0.0	0.0	0.0	0.0
FAM26E	254228	gene_synonym	H. sapiens	254228	H. sapiens	CALHM5	calcium homeostasis modulator family member 5	GO:0098655 cation transmembrane transport;GO:0006812 cation transport;GO:0034220 ion transmembrane transport			Golgi apparatus (Approved)				0.0	0.0	0.0	0.0	0.0	0.0	0.0	0.0	0.0	0.0	0.0	0.0	0.0	0.0	0.0	0.0	0.0	0.0	0.0
CCL14	6358	symbol	H. sapiens	6358	H. sapiens	CCL14	C-C motif chemokine ligand 14	GO:0048247 lymphocyte chemotaxis;GO:0002548 monocyte chemotaxis;GO:0070098 chemokine-mediated signaling pathway		Cancer-related genes:Candidate cancer biomarkers; Predicted secreted proteins			(M5883)NABA SECRETED FACTORS; (M5885)NABA MATRISOME ASSOCIATED; (M5889)NABA MATRISOME		0.0	0.0	0.0	0.0	0.0	0.0	0.0	0.0	0.0	0.0	0.0	0.0	0.0	0.0	0.0	0.0	0.0	0.0	0.0
MMRN2	79812	symbol	H. sapiens	79812	H. sapiens	MMRN2	multimerin 2	GO:0030948 negative regulation of vascular endothelial growth factor receptor signaling pathway;GO:0030947 regulation of vascular endothelial growth factor receptor signaling pathway;GO:0090051 negative regulation of cell migration involved in sprouting angiogenesis		Predicted intracellular proteins; Predicted secreted proteins	Vesicles (Approved)		(M3008)NABA ECM GLYCOPROTEINS; (M5884)NABA CORE MATRISOME; (M5889)NABA MATRISOME		0.0	0.0	0.0	0.0	0.0	0.0	0.0	0.0	0.0	0.0	0.0	0.0	0.0	0.0	0.0	0.0	0.0	0.0	0.0
BCAT1	586	symbol	H. sapiens	586	H. sapiens	BCAT1	branched chain amino acid transaminase 1	GO:0009098 leucine biosynthetic process;GO:0009099 valine biosynthetic process;GO:0009082 branched-chain amino acid biosynthetic process		Enzymes; Predicted intracellular proteins; ENZYME proteins:Transferases		Pyridoxal phosphate; Glutamic acid; Leucine; Valine; Isoleucine; N'-(5-CHLOROBENZOFURAN-2-CARBONYL)-2-(TRIFLUOROMETHYL)BENZENESULFONOHYDRAZIDE	(M66)PID MYC ACTIV PATHWAY	(M5924)HALLMARK MTORC1 SIGNALING; (M5934)HALLMARK XENOBIOTIC METABOLISM; (M5950)HALLMARK ALLOGRAFT REJECTION	0.0	0.0	0.0	0.0	0.0	0.0	0.0	0.0	0.0	0.0	0.0	0.0	0.0	0.0	0.0	0.0	0.0	0.0	0.0
LDB2	9079	symbol	H. sapiens	9079	H. sapiens	LDB2	LIM domain binding 2	GO:0010669 epithelial structure maintenance;GO:0035019 somatic stem cell population maintenance;GO:0001942 hair follicle development		Predicted intracellular proteins	Nucleoli;Nucleoplasm (Supported); Additional: Plasma membrane				0.0	0.0	0.0	0.0	0.0	0.0	0.0	0.0	0.0	0.0	1.0	0.0	0.0	0.0	0.0	0.0	0.0	0.0	0.0
SASH1	23328	symbol	H. sapiens	23328	H. sapiens	SASH1	SAM and SH3 domain containing 1	GO:1902498 regulation of protein autoubiquitination;GO:0031666 positive regulation of lipopolysaccharide-mediated signaling pathway;GO:1900044 regulation of protein K63-linked ubiquitination		Predicted intracellular proteins	Nucleoplasm (Approved); Additional: Cytosol				0.0	0.0	0.0	0.0	0.0	0.0	0.0	0.0	0.0	0.0	0.0	0.0	0.0	0.0	0.0	0.0	0.0	0.0	0.0
TNFAIP6	7130	symbol	H. sapiens	7130	H. sapiens	TNFAIP6	TNF alpha induced protein 6	GO:0030728 ovulation;GO:0007292 female gamete generation;GO:0050728 negative regulation of inflammatory response		Predicted secreted proteins		Donepezil; Acetylsalicylic acid; Hyaluronic acid	(M3008)NABA ECM GLYCOPROTEINS; (M5884)NABA CORE MATRISOME; (M5889)NABA MATRISOME	(M5890)HALLMARK TNFA SIGNALING VIA NFKB; (M5913)HALLMARK INTERFERON GAMMA RESPONSE; (M5932)HALLMARK INFLAMMATORY RESPONSE	0.0	0.0	0.0	0.0	0.0	0.0	0.0	0.0	0.0	0.0	0.0	0.0	0.0	0.0	0.0	0.0	0.0	0.0	0.0
C15orf59	388135	gene_synonym	H. sapiens	388135	H. sapiens	INSYN1	inhibitory synaptic factor 1	GO:0060080 inhibitory postsynaptic potential;GO:0099565 chemical synaptic transmission, postsynaptic;GO:0060078 regulation of postsynaptic membrane potential		Predicted intracellular proteins	Cytosol;Nucleoplasm (Approved)				0.0	0.0	0.0	0.0	0.0	0.0	0.0	0.0	0.0	0.0	0.0	0.0	0.0	0.0	0.0	0.0	0.0	0.0	0.0
REEP2	51308	symbol	H. sapiens	51308	H. sapiens	REEP2	receptor accessory protein 2	GO:0032596 protein transport into membrane raft;GO:0032594 protein transport within lipid bilayer;GO:0050916 sensory perception of sweet taste		Disease related genes	Cytosol (Approved)				0.0	0.0	0.0	0.0	0.0	0.0	0.0	0.0	0.0	0.0	0.0	0.0	0.0	0.0	0.0	0.0	0.0	0.0	0.0
GAS7	8522	symbol	H. sapiens	8522	H. sapiens	GAS7	growth arrest specific 7	GO:0030041 actin filament polymerization;GO:0008154 actin polymerization or depolymerization;GO:0051258 protein polymerization		Predicted intracellular proteins; Cancer-related genes; Disease related genes	Plasma membrane (Approved); Additional: Actin filaments;Focal adhesion sites				0.0	0.0	0.0	0.0	0.0	0.0	0.0	0.0	0.0	0.0	0.0	0.0	0.0	0.0	0.0	0.0	0.0	0.0	0.0
PRKD1	5587	symbol	H. sapiens	5587	H. sapiens	PRKD1	protein kinase D1	GO:0089700 protein kinase D signaling;GO:0038033 positive regulation of endothelial cell chemotaxis by VEGF-activated vascular endothelial growth factor receptor signaling pathway;GO:1901727 positive regulation of histone deacetylase activity	CAMK Ser/Thr protein kinase family	Predicted intracellular proteins; Potential drug targets; Enzymes; Kinases:CAMK Ser/Thr protein kinases; Disease related genes; ENZYME proteins:Transferases	Plasma membrane (Supported); Additional: Cytosol	Bryostatin 1; Fostamatinib	(M125)PID IGF1 PATHWAY; (M12645)ST GA13 PATHWAY; (M15)PID LYSOPHOSPHOLIPID PATHWAY		0.0	0.0	0.0	0.0	1.0	0.0	0.0	0.0	0.0	0.0	0.0	0.0	0.0	0.0	1.0	0.0	0.0	0.0	0.0
FAM20C	56975	symbol	H. sapiens	56975	H. sapiens	FAM20C	FAM20C golgi associated secretory pathway kinase	GO:0071895 odontoblast differentiation;GO:0070166 enamel mineralization;GO:0060563 neuroepithelial cell differentiation		Potential drug targets; Enzymes; ENZYME proteins:Transferases; Disease related genes; Predicted secreted proteins	Golgi apparatus (Approved); Additional: Nucleoplasm		(M3468)NABA ECM REGULATORS; (M5885)NABA MATRISOME ASSOCIATED; (M5889)NABA MATRISOME		0.0	0.0	0.0	0.0	0.0	0.0	0.0	0.0	0.0	0.0	0.0	0.0	0.0	0.0	0.0	0.0	0.0	0.0	0.0
FAM107A	11170	symbol	H. sapiens	11170	H. sapiens	FAM107A	family with sequence similarity 107 member A	GO:1900272 negative regulation of long-term synaptic potentiation;GO:0051895 negative regulation of focal adhesion assembly;GO:0150118 negative regulation of cell-substrate junction organization		Predicted intracellular proteins	Nuclear speckles (Supported)				0.0	0.0	0.0	0.0	0.0	0.0	0.0	0.0	0.0	0.0	0.0	0.0	0.0	0.0	0.0	0.0	0.0	0.0	0.0
ITGB1	3688	symbol	H. sapiens	3688	H. sapiens	ITGB1	integrin subunit beta 1	GO:0051943 positive regulation of amino acid uptake involved in synaptic transmission;GO:0051951 positive regulation of glutamate uptake involved in transmission of nerve impulse;GO:0150103 reactive gliosis		Transporters; CD markers; Predicted intracellular proteins; Cancer-related genes:Candidate cancer biomarkers; FDA approved drug targets:Biotech drugs	Focal adhesion sites;Plasma membrane (Supported); Additional: Endoplasmic reticulum	Antithymocyte immunoglobulin (rabbit)	(M11)PID PRL SIGNALING EVENTS PATHWAY; (M118)PID INTEGRIN A9B1 PATHWAY; (M274)PID LYMPH ANGIOGENESIS PATHWAY	(M5909)HALLMARK MYOGENESIS; (M5915)HALLMARK APICAL JUNCTION; (M5930)HALLMARK EPITHELIAL MESENCHYMAL TRANSITION	1.0	1.0	1.0	1.0	1.0	0.0	1.0	0.0	1.0	0.0	0.0	0.0	0.0	1.0	0.0	0.0	0.0	0.0	0.0
RAI14	26064	symbol	H. sapiens	26064	H. sapiens	RAI14	retinoic acid induced 14	GO:0007283 spermatogenesis;GO:0048232 male gamete generation;GO:0007276 gamete generation		Predicted intracellular proteins	Nucleoplasm (Supported); Additional: Actin filaments;Cytosol				0.0	0.0	0.0	0.0	0.0	0.0	0.0	0.0	0.0	0.0	0.0	0.0	0.0	0.0	0.0	0.0	0.0	0.0	0.0
FAT4	79633	symbol	H. sapiens	79633	H. sapiens	FAT4	FAT atypical cadherin 4	GO:0072137 condensed mesenchymal cell proliferation;GO:0072257 metanephric nephron tubule epithelial cell differentiation;GO:0072307 regulation of metanephric nephron tubule epithelial cell differentiation		Cancer-related genes; Disease related genes	Cytosol (Approved)				0.0	0.0	0.0	0.0	0.0	0.0	0.0	0.0	0.0	0.0	0.0	0.0	0.0	0.0	0.0	0.0	0.0	0.0	0.0
RAMP3	10268	symbol	H. sapiens	10268	H. sapiens	RAMP3	receptor activity modifying protein 3	GO:0038041 cross-receptor inhibition within G protein-coupled receptor heterodimer;GO:1905665 positive regulation of calcium ion import across plasma membrane;GO:1990410 adrenomedullin receptor signaling pathway		FDA approved drug targets:Biotech drugs		Pramlintide			1.0	0.0	0.0	0.0	0.0	0.0	0.0	0.0	0.0	0.0	0.0	0.0	0.0	0.0	0.0	0.0	0.0	0.0	0.0

## Sheet: Enrichment
GroupID	Category	Term	Description	P-value	LogP	Log(q-value)	InTerm_InList	Genes	Symbols
1_Summary	KEGG Pathway	ko04022	cGMP-PKG signaling pathway	3.26673e-12	-11.4859	-8.66535	18/163	493,775,2771,2982,2983,3708,3764,3779,4205,4208,4638,5138,5350,5997,6546,8654,10335,10398,59,72,800,4629,4660,10268,2697,5159,7846,56034,84617,1277,1278,3688,3690,5600,6844	ATP2B4,CACNA1C,GNAI2,GUCY1A1,GUCY1B1,ITPR1,KCNJ8,KCNMB1,MEF2A,MEF2C,MYLK,PDE2A,PLN,RGS2,SLC8A1,PDE5A,IRAG1,MYL9,ACTA2,ACTG2,CALD1,MYH11,PPP1R12B,RAMP3,GJA1,PDGFRB,TUBA1A,PDGFC,TUBB6,COL1A1,COL1A2,ITGB1,ITGB3,MAPK11,VAMP2
1_Member	KEGG Pathway	ko04022	cGMP-PKG signaling pathway	3.26673e-12	-11.4859	-8.66535	18/163	493,775,2771,2982,2983,3708,3764,3779,4205,4208,4638,5138,5350,5997,6546,8654,10335,10398	ATP2B4,CACNA1C,GNAI2,GUCY1A1,GUCY1B1,ITPR1,KCNJ8,KCNMB1,MEF2A,MEF2C,MYLK,PDE2A,PLN,RGS2,SLC8A1,PDE5A,IRAG1,MYL9
1_Member	KEGG Pathway	hsa04022	cGMP-PKG signaling pathway	9.0203e-12	-11.0448	-8.66535	18/173	493,775,2771,2982,2983,3708,3764,3779,4205,4208,4638,5138,5350,5997,6546,8654,10335,10398	ATP2B4,CACNA1C,GNAI2,GUCY1A1,GUCY1B1,ITPR1,KCNJ8,KCNMB1,MEF2A,MEF2C,MYLK,PDE2A,PLN,RGS2,SLC8A1,PDE5A,IRAG1,MYL9
1_Member	KEGG Pathway	hsa04270	Vascular smooth muscle contraction	4.60967e-10	-9.33633	-7.28216	14/121	59,72,775,800,2982,2983,3708,3779,4629,4638,4660,10268,10335,10398	ACTA2,ACTG2,CACNA1C,CALD1,GUCY1A1,GUCY1B1,ITPR1,KCNMB1,MYH11,MYLK,PPP1R12B,RAMP3,IRAG1,MYL9
1_Member	KEGG Pathway	ko04270	Vascular smooth muscle contraction	4.60967e-10	-9.33633	-7.28216	14/121	59,72,775,800,2982,2983,3708,3779,4629,4638,4660,10268,10335,10398	ACTA2,ACTG2,CACNA1C,CALD1,GUCY1A1,GUCY1B1,ITPR1,KCNMB1,MYH11,MYLK,PPP1R12B,RAMP3,IRAG1,MYL9
1_Member	KEGG Pathway	hsa04540	Gap junction	1.76948e-06	-5.75215	-4.09266	9/88	2697,2771,2982,2983,3708,5159,7846,56034,84617	GJA1,GNAI2,GUCY1A1,GUCY1B1,ITPR1,PDGFRB,TUBA1A,PDGFC,TUBB6
1_Member	KEGG Pathway	ko04540	Gap junction	1.76948e-06	-5.75215	-4.09266	9/88	2697,2771,2982,2983,3708,5159,7846,56034,84617	GJA1,GNAI2,GUCY1A1,GUCY1B1,ITPR1,PDGFRB,TUBA1A,PDGFC,TUBB6
1_Member	KEGG Pathway	hsa04611	Platelet activation	6.39047e-06	-5.19447	-3.65692	10/130	1277,1278,2771,2982,2983,3688,3690,3708,4638,5600	COL1A1,COL1A2,GNAI2,GUCY1A1,GUCY1B1,ITGB1,ITGB3,ITPR1,MYLK,MAPK11
1_Member	KEGG Pathway	ko04921	Oxytocin signaling pathway	2.51771e-05	-4.59899	-3.16212	10/152	775,2771,2982,2983,3708,4208,4638,4660,5997,10398	CACNA1C,GNAI2,GUCY1A1,GUCY1B1,ITPR1,MEF2C,MYLK,PPP1R12B,RGS2,MYL9
1_Member	KEGG Pathway	hsa04921	Oxytocin signaling pathway	4.11988e-05	-4.38512	-2.9772	10/161	775,2771,2982,2983,3708,4208,4638,4660,5997,10398	CACNA1C,GNAI2,GUCY1A1,GUCY1B1,ITPR1,MEF2C,MYLK,PPP1R12B,RGS2,MYL9
1_Member	KEGG Pathway	ko04924	Renin secretion	0.00139311	-2.85601	-1.60995	5/65	775,2771,2982,2983,3708	CACNA1C,GNAI2,GUCY1A1,GUCY1B1,ITPR1
1_Member	KEGG Pathway	hsa04924	Renin secretion	0.00233391	-2.63192	-1.46504	5/73	775,2771,2982,2983,3708	CACNA1C,GNAI2,GUCY1A1,GUCY1B1,ITPR1
1_Member	KEGG Pathway	ko04970	Salivary secretion	0.00574121	-2.241	-1.12705	5/90	493,2982,2983,3708,6844	ATP2B4,GUCY1A1,GUCY1B1,ITPR1,VAMP2
1_Member	KEGG Pathway	hsa04970	Salivary secretion	0.00688471	-2.16211	-1.09327	5/94	493,2982,2983,3708,6844	ATP2B4,GUCY1A1,GUCY1B1,ITPR1,VAMP2
1_Member	KEGG Pathway	hsa04730	Long-term depression	0.00701952	-2.15369	-1.09327	4/60	2771,2982,2983,3708	GNAI2,GUCY1A1,GUCY1B1,ITPR1
1_Member	KEGG Pathway	ko04730	Long-term depression	0.00701952	-2.15369	-1.09327	4/60	2771,2982,2983,3708	GNAI2,GUCY1A1,GUCY1B1,ITPR1
2_Summary	KEGG Pathway	hsa04510	Focal adhesion	1.09003e-11	-10.9626	-8.66535	19/199	857,1277,1278,1292,1293,2316,2318,3679,3688,3690,3910,4638,4660,5159,7058,7424,10398,22801,56034,2247,2260,2791,8731,59345	CAV1,COL1A1,COL1A2,COL6A2,COL6A3,FLNA,FLNC,ITGA7,ITGB1,ITGB3,LAMA4,MYLK,PPP1R12B,PDGFRB,THBS2,VEGFC,MYL9,ITGA11,PDGFC,FGF2,FGFR1,GNG11,RNMT,GNB4
2_Member	KEGG Pathway	hsa04510	Focal adhesion	1.09003e-11	-10.9626	-8.66535	19/199	857,1277,1278,1292,1293,2316,2318,3679,3688,3690,3910,4638,4660,5159,7058,7424,10398,22801,56034	CAV1,COL1A1,COL1A2,COL6A2,COL6A3,FLNA,FLNC,ITGA7,ITGB1,ITGB3,LAMA4,MYLK,PPP1R12B,PDGFRB,THBS2,VEGFC,MYL9,ITGA11,PDGFC
2_Member	KEGG Pathway	ko04510	Focal adhesion	1.09003e-11	-10.9626	-8.66535	19/199	857,1277,1278,1292,1293,2316,2318,3679,3688,3690,3910,4638,4660,5159,7058,7424,10398,22801,56034	CAV1,COL1A1,COL1A2,COL6A2,COL6A3,FLNA,FLNC,ITGA7,ITGB1,ITGB3,LAMA4,MYLK,PPP1R12B,PDGFRB,THBS2,VEGFC,MYL9,ITGA11,PDGFC
2_Member	KEGG Pathway	hsa04512	ECM-receptor interaction	8.76832e-08	-7.05708	-5.15781	10/82	1277,1278,1292,1293,3679,3688,3690,3910,7058,22801	COL1A1,COL1A2,COL6A2,COL6A3,ITGA7,ITGB1,ITGB3,LAMA4,THBS2,ITGA11
2_Member	KEGG Pathway	ko04512	ECM-receptor interaction	8.76832e-08	-7.05708	-5.15781	10/82	1277,1278,1292,1293,3679,3688,3690,3910,7058,22801	COL1A1,COL1A2,COL6A2,COL6A3,ITGA7,ITGB1,ITGB3,LAMA4,THBS2,ITGA11
2_Member	KEGG Pathway	hsa04151	PI3K-Akt signaling pathway	1.99078e-06	-5.70098	-4.09266	18/380	1277,1278,1292,1293,2247,2260,2791,3679,3688,3690,3910,5159,7058,7424,8731,22801,56034,59345	COL1A1,COL1A2,COL6A2,COL6A3,FGF2,FGFR1,GNG11,ITGA7,ITGB1,ITGB3,LAMA4,PDGFRB,THBS2,VEGFC,RNMT,ITGA11,PDGFC,GNB4
2_Member	KEGG Pathway	ko04151	PI3K-Akt signaling pathway	2.00847e-06	-5.69713	-4.09266	17/342	1277,1278,1292,1293,2247,2260,2791,3679,3688,3690,3910,5159,7058,7424,22801,56034,59345	COL1A1,COL1A2,COL6A2,COL6A3,FGF2,FGFR1,GNG11,ITGA7,ITGB1,ITGB3,LAMA4,PDGFRB,THBS2,VEGFC,ITGA11,PDGFC,GNB4
3_Summary	KEGG Pathway	hsa05205	Proteoglycans in cancer	4.20227e-10	-9.37652	-7.28216	18/218	287,857,1634,2247,2260,2316,2318,3316,3688,3690,3708,4060,4313,4660,5600,6383,8731,22808,775,4208,5159,7786	ANK2,CAV1,DCN,FGF2,FGFR1,FLNA,FLNC,HSPB2,ITGB1,ITGB3,ITPR1,LUM,MMP2,PPP1R12B,MAPK11,SDC2,RNMT,MRAS,CACNA1C,MEF2C,PDGFRB,MAP3K12
3_Member	KEGG Pathway	hsa05205	Proteoglycans in cancer	4.20227e-10	-9.37652	-7.28216	18/218	287,857,1634,2247,2260,2316,2318,3316,3688,3690,3708,4060,4313,4660,5600,6383,8731,22808	ANK2,CAV1,DCN,FGF2,FGFR1,FLNA,FLNC,HSPB2,ITGB1,ITGB3,ITPR1,LUM,MMP2,PPP1R12B,MAPK11,SDC2,RNMT,MRAS
3_Member	KEGG Pathway	ko05205	Proteoglycans in cancer	1.04079e-09	-8.98264	-6.98645	17/203	287,857,1634,2247,2260,2316,2318,3316,3688,3690,3708,4060,4313,4660,5600,6383,22808	ANK2,CAV1,DCN,FGF2,FGFR1,FLNA,FLNC,HSPB2,ITGB1,ITGB3,ITPR1,LUM,MMP2,PPP1R12B,MAPK11,SDC2,MRAS
3_Member	KEGG Pathway	hsa04010	MAPK signaling pathway	0.00161023	-2.79311	-1.56594	10/255	775,2247,2260,2316,2318,4208,5159,5600,7786,22808	CACNA1C,FGF2,FGFR1,FLNA,FLNC,MEF2C,PDGFRB,MAPK11,MAP3K12,MRAS
3_Member	KEGG Pathway	ko04010	MAPK signaling pathway	0.00161023	-2.79311	-1.56594	10/255	775,2247,2260,2316,2318,4208,5159,5600,7786,22808	CACNA1C,FGF2,FGFR1,FLNA,FLNC,MEF2C,PDGFRB,MAPK11,MAP3K12,MRAS
4_Summary	KEGG Pathway	hsa05412	Arrhythmogenic right ventricular cardiomyopathy (ARVC)	3.1475e-07	-6.50203	-4.68194	9/72	775,1674,2697,3679,3688,3690,6546,22801,83439,5350,7169,1346	CACNA1C,DES,GJA1,ITGA7,ITGB1,ITGB3,SLC8A1,ITGA11,TCF7L1,PLN,TPM2,COX7A1
4_Member	KEGG Pathway	hsa05412	Arrhythmogenic right ventricular cardiomyopathy (ARVC)	3.1475e-07	-6.50203	-4.68194	9/72	775,1674,2697,3679,3688,3690,6546,22801,83439	CACNA1C,DES,GJA1,ITGA7,ITGB1,ITGB3,SLC8A1,ITGA11,TCF7L1
4_Member	KEGG Pathway	ko05412	Arrhythmogenic right ventricular cardiomyopathy (ARVC)	3.1475e-07	-6.50203	-4.68194	9/72	775,1674,2697,3679,3688,3690,6546,22801,83439	CACNA1C,DES,GJA1,ITGA7,ITGB1,ITGB3,SLC8A1,ITGA11,TCF7L1
4_Member	KEGG Pathway	hsa05414	Dilated cardiomyopathy	2.13936e-06	-5.66972	-4.09266	9/90	775,1674,3679,3688,3690,5350,6546,7169,22801	CACNA1C,DES,ITGA7,ITGB1,ITGB3,PLN,SLC8A1,TPM2,ITGA11
4_Member	KEGG Pathway	ko05414	Dilated cardiomyopathy	2.13936e-06	-5.66972	-4.09266	9/90	775,1674,3679,3688,3690,5350,6546,7169,22801	CACNA1C,DES,ITGA7,ITGB1,ITGB3,PLN,SLC8A1,TPM2,ITGA11
4_Member	KEGG Pathway	hsa05410	Hypertrophic cardiomyopathy (HCM)	1.04223e-05	-4.98204	-3.4807	8/83	775,1674,3679,3688,3690,6546,7169,22801	CACNA1C,DES,ITGA7,ITGB1,ITGB3,SLC8A1,TPM2,ITGA11
4_Member	KEGG Pathway	ko05410	Hypertrophic cardiomyopathy (HCM)	1.04223e-05	-4.98204	-3.4807	8/83	775,1674,3679,3688,3690,6546,7169,22801	CACNA1C,DES,ITGA7,ITGB1,ITGB3,SLC8A1,TPM2,ITGA11
4_Member	KEGG Pathway	hsa04260	Cardiac muscle contraction	0.0172205	-1.76395	-0.767772	4/78	775,1346,6546,7169	CACNA1C,COX7A1,SLC8A1,TPM2
4_Member	KEGG Pathway	ko04260	Cardiac muscle contraction	0.0172205	-1.76395	-0.767772	4/78	775,1346,6546,7169	CACNA1C,COX7A1,SLC8A1,TPM2
5_Summary	KEGG Pathway	hsa04810	Regulation of actin cytoskeleton	5.93321e-07	-6.22671	-4.47356	14/212	1073,2247,2260,3679,3688,3690,4638,4660,5159,5305,10398,22801,22808,56034,2771,5587,5600,7424,8731,2736,2791,3910,4286,4313,59345,83439,558	CFL2,FGF2,FGFR1,ITGA7,ITGB1,ITGB3,MYLK,PPP1R12B,PDGFRB,PIP4K2A,MYL9,ITGA11,MRAS,PDGFC,GNAI2,PRKD1,MAPK11,VEGFC,RNMT,GLI2,GNG11,LAMA4,MITF,MMP2,GNB4,TCF7L1,AXL
5_Member	KEGG Pathway	hsa04810	Regulation of actin cytoskeleton	5.93321e-07	-6.22671	-4.47356	14/212	1073,2247,2260,3679,3688,3690,4638,4660,5159,5305,10398,22801,22808,56034	CFL2,FGF2,FGFR1,ITGA7,ITGB1,ITGB3,MYLK,PPP1R12B,PDGFRB,PIP4K2A,MYL9,ITGA11,MRAS,PDGFC
5_Member	KEGG Pathway	ko04810	Regulation of actin cytoskeleton	5.93321e-07	-6.22671	-4.47356	14/212	1073,2247,2260,3679,3688,3690,4638,4660,5159,5305,10398,22801,22808,56034	CFL2,FGF2,FGFR1,ITGA7,ITGB1,ITGB3,MYLK,PPP1R12B,PDGFRB,PIP4K2A,MYL9,ITGA11,MRAS,PDGFC
5_Member	KEGG Pathway	hsa04015	Rap1 signaling pathway	3.70552e-05	-4.43115	-3.009	12/228	2247,2260,2771,3688,3690,5159,5587,5600,7424,8731,22808,56034	FGF2,FGFR1,GNAI2,ITGB1,ITGB3,PDGFRB,PRKD1,MAPK11,VEGFC,RNMT,MRAS,PDGFC
5_Member	KEGG Pathway	ko04015	Rap1 signaling pathway	8.11635e-05	-4.09064	-2.75957	11/210	2247,2260,2771,3688,3690,5159,5587,5600,7424,22808,56034	FGF2,FGFR1,GNAI2,ITGB1,ITGB3,PDGFRB,PRKD1,MAPK11,VEGFC,MRAS,PDGFC
5_Member	KEGG Pathway	hsa05200	Pathways in cancer	0.00169478	-2.77089	-1.55285	13/395	2247,2260,2736,2771,2791,3688,3910,4286,4313,5159,7424,59345,83439	FGF2,FGFR1,GLI2,GNAI2,GNG11,ITGB1,LAMA4,MITF,MMP2,PDGFRB,VEGFC,GNB4,TCF7L1
5_Member	KEGG Pathway	hsa05218	Melanoma	0.0018193	-2.74009	-1.54839	5/69	2247,2260,4286,5159,56034	FGF2,FGFR1,MITF,PDGFRB,PDGFC
5_Member	KEGG Pathway	ko05218	Melanoma	0.0018193	-2.74009	-1.54839	5/69	2247,2260,4286,5159,56034	FGF2,FGFR1,MITF,PDGFRB,PDGFC
5_Member	KEGG Pathway	hsa04014	Ras signaling pathway	0.00596163	-2.22463	-1.11775	9/259	2247,2260,2791,5159,7424,8731,22808,56034,59345	FGF2,FGFR1,GNG11,PDGFRB,VEGFC,RNMT,MRAS,PDGFC,GNB4
5_Member	KEGG Pathway	hsa01521	EGFR tyrosine kinase inhibitor resistance	0.0179632	-1.74562	-0.76542	4/79	558,2247,5159,56034	AXL,FGF2,PDGFRB,PDGFC
5_Member	KEGG Pathway	ko01521	EGFR tyrosine kinase inhibitor resistance	0.0179632	-1.74562	-0.76542	4/79	558,2247,5159,56034	AXL,FGF2,PDGFRB,PDGFC
5_Member	KEGG Pathway	hsa05215	Prostate cancer	0.0246229	-1.60866	-0.658778	4/87	2260,5159,56034,83439	FGFR1,PDGFRB,PDGFC,TCF7L1
5_Member	KEGG Pathway	ko05215	Prostate cancer	0.0246229	-1.60866	-0.658778	4/87	2260,5159,56034,83439	FGFR1,PDGFRB,PDGFC,TCF7L1
6_Summary	KEGG Pathway	ko04974	Protein digestion and absorption	2.13936e-06	-5.66972	-4.09266	9/90	1277,1278,1289,1290,1292,1293,1300,6546,80781	COL1A1,COL1A2,COL5A1,COL5A2,COL6A2,COL6A3,COL10A1,SLC8A1,COL18A1
6_Member	KEGG Pathway	ko04974	Protein digestion and absorption	2.13936e-06	-5.66972	-4.09266	9/90	1277,1278,1289,1290,1292,1293,1300,6546,80781	COL1A1,COL1A2,COL5A1,COL5A2,COL6A2,COL6A3,COL10A1,SLC8A1,COL18A1
6_Member	KEGG Pathway	hsa04974	Protein digestion and absorption	3.08248e-06	-5.5111	-3.95425	9/94	1277,1278,1289,1290,1292,1293,1300,6546,80781	COL1A1,COL1A2,COL5A1,COL5A2,COL6A2,COL6A3,COL10A1,SLC8A1,COL18A1
7_Summary	KEGG Pathway	hsa04670	Leukocyte transendothelial migration	1.50569e-05	-4.82226	-3.35436	9/114	2771,3688,4313,5175,5600,7070,10398,58494,83700,4629,7846,8777,11346,51762,154810,1462,5797,6383,8506,257194	GNAI2,ITGB1,MMP2,PECAM1,MAPK11,THY1,MYL9,JAM2,JAM3,MYH11,TUBA1A,MPDZ,SYNPO,RAB8B,AMOTL1,VCAN,PTPRM,SDC2,CNTNAP1,NEGR1
7_Member	KEGG Pathway	hsa04670	Leukocyte transendothelial migration	1.50569e-05	-4.82226	-3.35436	9/114	2771,3688,4313,5175,5600,7070,10398,58494,83700	GNAI2,ITGB1,MMP2,PECAM1,MAPK11,THY1,MYL9,JAM2,JAM3
7_Member	KEGG Pathway	ko04670	Leukocyte transendothelial migration	1.50569e-05	-4.82226	-3.35436	9/114	2771,3688,4313,5175,5600,7070,10398,58494,83700	GNAI2,ITGB1,MMP2,PECAM1,MAPK11,THY1,MYL9,JAM2,JAM3
7_Member	KEGG Pathway	hsa04530	Tight junction	6.52226e-05	-4.1856	-2.81781	10/170	3688,4629,7846,8777,10398,11346,51762,58494,83700,154810	ITGB1,MYH11,TUBA1A,MPDZ,MYL9,SYNPO,RAB8B,JAM2,JAM3,AMOTL1
7_Member	KEGG Pathway	ko04530	Tight junction	6.52226e-05	-4.1856	-2.81781	10/170	3688,4629,7846,8777,10398,11346,51762,58494,83700,154810	ITGB1,MYH11,TUBA1A,MPDZ,MYL9,SYNPO,RAB8B,JAM2,JAM3,AMOTL1
7_Member	KEGG Pathway	hsa04514	Cell adhesion molecules (CAMs)	9.4859e-05	-4.02292	-2.71471	9/144	1462,3688,5175,5797,6383,8506,58494,83700,257194	VCAN,ITGB1,PECAM1,PTPRM,SDC2,CNTNAP1,JAM2,JAM3,NEGR1
7_Member	KEGG Pathway	ko04514	Cell adhesion molecules (CAMs)	9.4859e-05	-4.02292	-2.71471	9/144	1462,3688,5175,5797,6383,8506,58494,83700,257194	VCAN,ITGB1,PECAM1,PTPRM,SDC2,CNTNAP1,JAM2,JAM3,NEGR1
8_Summary	KEGG Pathway	hsa04371	Apelin signaling pathway	1.77646e-05	-4.75044	-3.29833	10/146	59,2771,2791,3708,4205,4208,4638,6546,22808,59345,775,2982,2983,5600,5138,3779,6844	ACTA2,GNAI2,GNG11,ITPR1,MEF2A,MEF2C,MYLK,SLC8A1,MRAS,GNB4,CACNA1C,GUCY1A1,GUCY1B1,MAPK11,PDE2A,KCNMB1,VAMP2
8_Member	KEGG Pathway	hsa04371	Apelin signaling pathway	1.77646e-05	-4.75044	-3.29833	10/146	59,2771,2791,3708,4205,4208,4638,6546,22808,59345	ACTA2,GNAI2,GNG11,ITPR1,MEF2A,MEF2C,MYLK,SLC8A1,MRAS,GNB4
8_Member	KEGG Pathway	hsa04713	circadian entrainment	0.000284477	-3.54595	-2.25108	7/100	775,2771,2791,2982,2983,3708,59345	CACNA1C,GNAI2,GNG11,GUCY1A1,GUCY1B1,ITPR1,GNB4
8_Member	KEGG Pathway	ko04723	Retrograde endocannabinoid signaling	0.00181074	-2.74215	-1.54839	6/101	775,2771,2791,3708,5600,59345	CACNA1C,GNAI2,GNG11,ITPR1,MAPK11,GNB4
8_Member	KEGG Pathway	ko04728	Dopaminergic synapse	0.00629242	-2.20118	-1.11466	6/130	775,2771,2791,3708,5600,59345	CACNA1C,GNAI2,GNG11,ITPR1,MAPK11,GNB4
8_Member	KEGG Pathway	hsa04728	Dopaminergic synapse	0.00676613	-2.16966	-1.09327	6/132	775,2771,2791,3708,5600,59345	CACNA1C,GNAI2,GNG11,ITPR1,MAPK11,GNB4
8_Member	KEGG Pathway	ko04724	Glutamatergic synapse	0.0150367	-1.82285	-0.804388	5/114	775,2771,2791,3708,59345	CACNA1C,GNAI2,GNG11,ITPR1,GNB4
8_Member	KEGG Pathway	hsa04725	Cholinergic synapse	0.0155624	-1.80792	-0.795142	5/115	775,2771,2791,3708,59345	CACNA1C,GNAI2,GNG11,ITPR1,GNB4
8_Member	KEGG Pathway	hsa04724	Glutamatergic synapse	0.0166502	-1.77858	-0.771402	5/117	775,2771,2791,3708,59345	CACNA1C,GNAI2,GNG11,ITPR1,GNB4
8_Member	KEGG Pathway	hsa04726	Serotonergic synapse	0.0177874	-1.74989	-0.76542	5/119	775,2771,2791,3708,59345	CACNA1C,GNAI2,GNG11,ITPR1,GNB4
8_Member	KEGG Pathway	hsa04723	Retrograde endocannabinoid signaling	0.0197873	-1.70361	-0.728619	6/167	775,2771,2791,3708,5600,59345	CACNA1C,GNAI2,GNG11,ITPR1,MAPK11,GNB4
8_Member	KEGG Pathway	ko04727	GABAergic synapse	0.0255467	-1.59267	-0.647634	4/88	775,2771,2791,59345	CACNA1C,GNAI2,GNG11,GNB4
8_Member	KEGG Pathway	hsa04727	GABAergic synapse	0.0284421	-1.54604	-0.615248	4/91	775,2771,2791,59345	CACNA1C,GNAI2,GNG11,GNB4
8_Member	KEGG Pathway	ko05032	Morphine addiction	0.0284421	-1.54604	-0.615248	4/91	2771,2791,5138,59345	GNAI2,GNG11,PDE2A,GNB4
8_Member	KEGG Pathway	hsa04911	Insulin secretion	0.0294488	-1.53093	-0.609383	4/92	775,2771,3779,6844	CACNA1C,GNAI2,KCNMB1,VAMP2
8_Member	KEGG Pathway	hsa05032	Morphine addiction	0.0294488	-1.53093	-0.609383	4/92	2771,2791,5138,59345	GNAI2,GNG11,PDE2A,GNB4
9_Summary	KEGG Pathway	ko05133	Pertussis	5.0307e-05	-4.29837	-2.90425	7/76	710,715,716,1073,2771,3688,5600,2,3075	SERPING1,C1R,C1S,CFL2,GNAI2,ITGB1,MAPK11,A2M,CFH
9_Member	KEGG Pathway	ko05133	Pertussis	5.0307e-05	-4.29837	-2.90425	7/76	710,715,716,1073,2771,3688,5600	SERPING1,C1R,C1S,CFL2,GNAI2,ITGB1,MAPK11
9_Member	KEGG Pathway	hsa05133	Pertussis	7.58149e-05	-4.12025	-2.77727	7/81	710,715,716,1073,2771,3688,5600	SERPING1,C1R,C1S,CFL2,GNAI2,ITGB1,MAPK11
9_Member	KEGG Pathway	hsa04610	Complement and coagulation cascades	0.00329357	-2.48233	-1.34649	5/79	2,710,715,716,3075	A2M,SERPING1,C1R,C1S,CFH
9_Member	KEGG Pathway	ko04610	Complement and coagulation cascades	0.00329357	-2.48233	-1.34649	5/79	2,710,715,716,3075	A2M,SERPING1,C1R,C1S,CFH
9_Member	KEGG Pathway	ko05150	Staphylococcus aureus infection	0.0339364	-1.46933	-0.565696	3/56	715,716,3075	C1R,C1S,CFH
10_Summary	KEGG Pathway	hsa05144	Malaria	6.72896e-05	-4.17205	-2.81685	6/55	2532,2995,5175,6383,7058,8731	ACKR1,GYPC,PECAM1,SDC2,THBS2,RNMT
10_Member	KEGG Pathway	hsa05144	Malaria	6.72896e-05	-4.17205	-2.81685	6/55	2532,2995,5175,6383,7058,8731	ACKR1,GYPC,PECAM1,SDC2,THBS2,RNMT
10_Member	KEGG Pathway	ko05144	Malaria	0.000379156	-3.42118	-2.14516	5/49	2532,2995,5175,6383,7058	ACKR1,GYPC,PECAM1,SDC2,THBS2
11_Summary	KEGG Pathway	hsa05202	Transcriptional misregulation in cancer	0.000290021	-3.53757	-2.25108	10/204	604,4094,4208,4211,4286,5090,6935,8731,9079,83439	BCL6,MAF,MEF2C,MEIS1,MITF,PBX3,ZEB1,RNMT,LDB2,TCF7L1
11_Member	KEGG Pathway	hsa05202	Transcriptional misregulation in cancer	0.000290021	-3.53757	-2.25108	10/204	604,4094,4208,4211,4286,5090,6935,8731,9079,83439	BCL6,MAF,MEF2C,MEIS1,MITF,PBX3,ZEB1,RNMT,LDB2,TCF7L1
11_Member	KEGG Pathway	ko05202	Transcriptional misregulation in cancer	0.0273237	-1.56346	-0.623228	6/180	604,4094,4208,4211,5090,6935	BCL6,MAF,MEF2C,MEIS1,PBX3,ZEB1
12_Summary	KEGG Pathway	ko05418	Fluid shear stress and atherosclerosis	0.000465717	-3.33188	-2.06607	8/142	857,3690,4205,4208,4313,5175,5600,6383	CAV1,ITGB3,MEF2A,MEF2C,MMP2,PECAM1,MAPK11,SDC2
12_Member	KEGG Pathway	ko05418	Fluid shear stress and atherosclerosis	0.000465717	-3.33188	-2.06607	8/142	857,3690,4205,4208,4313,5175,5600,6383	CAV1,ITGB3,MEF2A,MEF2C,MMP2,PECAM1,MAPK11,SDC2
12_Member	KEGG Pathway	hsa05418	Fluid shear stress and atherosclerosis	0.000612658	-3.21278	-1.95696	8/148	857,3690,4205,4208,4313,5175,5600,6383	CAV1,ITGB3,MEF2A,MEF2C,MMP2,PECAM1,MAPK11,SDC2
13_Summary	KEGG Pathway	hsa04020	Calcium signaling pathway	0.00230007	-2.63826	-1.46504	8/182	493,775,3708,4638,5159,5350,6546,6865,2771,5600,7169,5348,10398	ATP2B4,CACNA1C,ITPR1,MYLK,PDGFRB,PLN,SLC8A1,TACR2,GNAI2,MAPK11,TPM2,FXYD1,MYL9
13_Member	KEGG Pathway	hsa04020	Calcium signaling pathway	0.00230007	-2.63826	-1.46504	8/182	493,775,3708,4638,5159,5350,6546,6865	ATP2B4,CACNA1C,ITPR1,MYLK,PDGFRB,PLN,SLC8A1,TACR2
13_Member	KEGG Pathway	ko04020	Calcium signaling pathway	0.00230007	-2.63826	-1.46504	8/182	493,775,3708,4638,5159,5350,6546,6865	ATP2B4,CACNA1C,ITPR1,MYLK,PDGFRB,PLN,SLC8A1,TACR2
13_Member	KEGG Pathway	ko04261	Adrenergic signaling in cardiomyocytes	0.00243824	-2.61292	-1.45401	7/144	493,775,2771,5350,5600,6546,7169	ATP2B4,CACNA1C,GNAI2,PLN,MAPK11,SLC8A1,TPM2
13_Member	KEGG Pathway	hsa04261	Adrenergic signaling in cardiomyocytes	0.00273664	-2.56278	-1.4117	7/147	493,775,2771,5350,5600,6546,7169	ATP2B4,CACNA1C,GNAI2,PLN,MAPK11,SLC8A1,TPM2
13_Member	KEGG Pathway	ko04024	cAMP signaling pathway	0.0405733	-1.39176	-0.492487	6/198	493,775,2771,5348,5350,10398	ATP2B4,CACNA1C,GNAI2,FXYD1,PLN,MYL9
14_Summary	KEGG Pathway	ko04145	Phagosome	0.00354164	-2.4508	-1.32237	7/154	715,3688,3690,7058,7846,9902,84617	C1R,ITGB1,ITGB3,THBS2,TUBA1A,MRC2,TUBB6
14_Member	KEGG Pathway	ko04145	Phagosome	0.00354164	-2.4508	-1.32237	7/154	715,3688,3690,7058,7846,9902,84617	C1R,ITGB1,ITGB3,THBS2,TUBA1A,MRC2,TUBB6
14_Member	KEGG Pathway	hsa04145	Phagosome	0.0056788	-2.24574	-1.12705	7/168	715,3688,3690,7058,7846,9902,84617	C1R,ITGB1,ITGB3,THBS2,TUBA1A,MRC2,TUBB6
14_Member	KEGG Pathway	hsa05130	Pathogenic Escherichia coli infection	0.032413	-1.48928	-0.581234	3/55	3688,7846,84617	ITGB1,TUBA1A,TUBB6
14_Member	KEGG Pathway	ko05130	Pathogenic Escherichia coli infection	0.032413	-1.48928	-0.581234	3/55	3688,7846,84617	ITGB1,TUBA1A,TUBB6
15_Summary	KEGG Pathway	hsa04912	GnRH signaling pathway	0.00629475	-2.20102	-1.11466	5/92	775,3708,4313,4323,5600,493,5138,5587	CACNA1C,ITPR1,MMP2,MMP14,MAPK11,ATP2B4,PDE2A,PRKD1
15_Member	KEGG Pathway	hsa04912	GnRH signaling pathway	0.00629475	-2.20102	-1.11466	5/92	775,3708,4313,4323,5600	CACNA1C,ITPR1,MMP2,MMP14,MAPK11
15_Member	KEGG Pathway	ko04912	GnRH signaling pathway	0.00629475	-2.20102	-1.11466	5/92	775,3708,4313,4323,5600	CACNA1C,ITPR1,MMP2,MMP14,MAPK11
15_Member	KEGG Pathway	hsa04925	aldosterone synthesis and secretion	0.00963217	-2.01628	-0.968261	5/102	493,775,3708,5138,5587	ATP2B4,CACNA1C,ITPR1,PDE2A,PRKD1
15_Member	KEGG Pathway	ko04925	Aldosterone synthesis and secretion	0.0203099	-1.69229	-0.722437	4/82	775,3708,5138,5587	CACNA1C,ITPR1,PDE2A,PRKD1
16_Summary	KEGG Pathway	ko04933	AGE-RAGE signaling pathway in diabetic complications	0.00852669	-2.06922	-1.01504	5/99	1277,1278,4313,5600,7424	COL1A1,COL1A2,MMP2,MAPK11,VEGFC
16_Member	KEGG Pathway	ko04933	AGE-RAGE signaling pathway in diabetic complications	0.00852669	-2.06922	-1.01504	5/99	1277,1278,4313,5600,7424	COL1A1,COL1A2,MMP2,MAPK11,VEGFC
16_Member	KEGG Pathway	hsa04933	AGE-RAGE signaling pathway in diabetic complications	0.011687	-1.9323	-0.890357	5/107	1277,1278,4313,5600,7424	COL1A1,COL1A2,MMP2,MAPK11,VEGFC
17_Summary	KEGG Pathway	hsa04520	Adherens junction	0.0131681	-1.88048	-0.850436	4/72	2260,5797,10580,83439	FGFR1,PTPRM,SORBS1,TCF7L1
17_Member	KEGG Pathway	hsa04520	Adherens junction	0.0131681	-1.88048	-0.850436	4/72	2260,5797,10580,83439	FGFR1,PTPRM,SORBS1,TCF7L1
17_Member	KEGG Pathway	ko04520	Adherens junction	0.0131681	-1.88048	-0.850436	4/72	2260,5797,10580,83439	FGFR1,PTPRM,SORBS1,TCF7L1
18_Summary	KEGG Pathway	hsa04550	Signaling pathways regulating pluripotency of stem cells	0.013408	-1.87264	-0.848426	6/153	2247,2260,3624,4211,5600,83439	FGF2,FGFR1,INHBA,MEIS1,MAPK11,TCF7L1
18_Member	KEGG Pathway	hsa04550	Signaling pathways regulating pluripotency of stem cells	0.013408	-1.87264	-0.848426	6/153	2247,2260,3624,4211,5600,83439	FGF2,FGFR1,INHBA,MEIS1,MAPK11,TCF7L1
18_Member	KEGG Pathway	ko04550	Signaling pathways regulating pluripotency of stem cells	0.0320377	-1.49434	-0.581234	5/139	2247,2260,3624,4211,5600	FGF2,FGFR1,INHBA,MEIS1,MAPK11
19_Summary	KEGG Pathway	hsa04340	Hedgehog signaling pathway	0.0215564	-1.66642	-0.706669	3/47	2121,2736,91653	EVC,GLI2,BOC
19_Member	KEGG Pathway	hsa04340	Hedgehog signaling pathway	0.0215564	-1.66642	-0.706669	3/47	2121,2736,91653	EVC,GLI2,BOC
19_Member	KEGG Pathway	ko04340	Hedgehog signaling pathway	0.0215564	-1.66642	-0.706669	3/47	2121,2736,91653	EVC,GLI2,BOC
