# Supplementary material for: The Role of RAB GTPases and Its Potential in Predicting Immunotherapy Response and Prognosis in Colorectal Cancer
Source: Front Genet. 2022 Jan 28;13:828373. doi: 10.3389/fgene.2022.828373 (PMC8833848; doi:10.3389/fgene.2022.828373)
Supplement: Supplementary file 2 [file DataSheet2.ZIP › Supplementary Tables/Supplementary Table 4. Downregulated RABs GO P-value.xlsx]

## Sheet: Annotation
MyList	Gene ID	Type	Tax ID	Homologene Gene ID	Homologene Gene Tax ID	GO:0030198 extracellular matrix organizat	GO:0001568 blood vessel development	GO:0043292 contractile fiber	GO:0061061 muscle structure development	GO:0030029 actin filament-based process	GO:0005925 focal adhesion	GO:0006936 muscle contraction	GO:0007507 heart development	GO:0007423 sensory organ development	GO:0009611 response to wounding	GO:0070848 response to growth factor	GO:0031589 cell-substrate adhesion	GO:0042692 muscle cell differentiation	GO:0005518 collagen binding	GO:0031252 cell leading edge	GO:0001501 skeletal system development	GO:0032963 collagen metabolic process	GO:0090130 tissue migration	GO:0005911 cell-cell junction	GO:0048598 embryonic morphogenesis
RAB6B	51560	symbol	H. sapiens	51560	H. sapiens	0.0	0.0	0.0	0.0	0.0	0.0	0.0	0.0	0.0	0.0	0.0	0.0	0.0	0.0	0.0	0.0	0.0	0.0	0.0	0.0
RAB9B	51209	symbol	H. sapiens	51209	H. sapiens	0.0	0.0	0.0	0.0	0.0	0.0	0.0	0.0	0.0	0.0	0.0	0.0	0.0	0.0	0.0	0.0	0.0	0.0	0.0	0.0
RAB12	201475	symbol	H. sapiens	201475	H. sapiens	0.0	0.0	0.0	0.0	0.0	0.0	0.0	0.0	0.0	0.0	0.0	0.0	0.0	0.0	0.0	0.0	0.0	0.0	0.0	0.0
RAB23	51715	symbol	H. sapiens	51715	H. sapiens	0.0	0.0	0.0	0.0	0.0	0.0	0.0	0.0	0.0	0.0	0.0	0.0	0.0	0.0	0.0	1.0	0.0	0.0	0.0	0.0
RAB31	11031	symbol	H. sapiens	11031	H. sapiens	0.0	0.0	0.0	0.0	0.0	0.0	0.0	0.0	0.0	0.0	0.0	0.0	0.0	0.0	0.0	0.0	0.0	0.0	0.0	0.0
RAB34	83871	symbol	H. sapiens	83871	H. sapiens	0.0	0.0	0.0	0.0	0.0	0.0	0.0	0.0	0.0	0.0	0.0	0.0	0.0	0.0	1.0	0.0	0.0	0.0	0.0	0.0
TNS1	7145	symbol	H. sapiens	7145	H. sapiens	0.0	0.0	0.0	0.0	1.0	1.0	0.0	0.0	0.0	0.0	0.0	0.0	0.0	0.0	0.0	0.0	0.0	0.0	0.0	0.0
MAB21L2	10586	symbol	H. sapiens	10586	H. sapiens	0.0	0.0	0.0	0.0	0.0	0.0	0.0	0.0	1.0	0.0	0.0	0.0	0.0	0.0	0.0	0.0	0.0	0.0	0.0	1.0
PPP4R1	9989	symbol	H. sapiens	9989	H. sapiens	0.0	0.0	0.0	0.0	0.0	0.0	0.0	0.0	0.0	0.0	0.0	0.0	0.0	0.0	0.0	0.0	0.0	0.0	0.0	0.0
MSRB3	253827	symbol	H. sapiens	253827	H. sapiens	0.0	0.0	0.0	0.0	0.0	0.0	0.0	0.0	0.0	0.0	0.0	0.0	0.0	0.0	0.0	0.0	0.0	0.0	0.0	0.0
LUM	4060	symbol	H. sapiens	4060	H. sapiens	1.0	0.0	0.0	0.0	1.0	0.0	0.0	0.0	0.0	0.0	1.0	0.0	0.0	1.0	0.0	1.0	0.0	0.0	0.0	0.0
EFEMP2	30008	symbol	H. sapiens	30008	H. sapiens	1.0	1.0	0.0	1.0	1.0	0.0	0.0	1.0	0.0	0.0	0.0	1.0	1.0	0.0	0.0	0.0	0.0	0.0	0.0	1.0
PALM	5064	symbol	H. sapiens	5064	H. sapiens	0.0	0.0	0.0	0.0	1.0	0.0	0.0	0.0	0.0	0.0	0.0	0.0	0.0	0.0	1.0	0.0	0.0	0.0	0.0	0.0
RASL12	51285	symbol	H. sapiens	51285	H. sapiens	0.0	0.0	0.0	0.0	0.0	0.0	0.0	0.0	0.0	0.0	0.0	0.0	0.0	0.0	0.0	0.0	0.0	0.0	0.0	0.0
ANKRD12	23253	symbol	H. sapiens	23253	H. sapiens	0.0	0.0	0.0	0.0	0.0	0.0	0.0	0.0	0.0	0.0	0.0	0.0	0.0	0.0	0.0	0.0	0.0	0.0	0.0	0.0
FERMT2	10979	symbol	H. sapiens	10979	H. sapiens	0.0	1.0	1.0	0.0	1.0	1.0	1.0	0.0	0.0	1.0	1.0	1.0	0.0	0.0	1.0	0.0	0.0	0.0	1.0	1.0
FAP	2191	symbol	H. sapiens	2191	H. sapiens	1.0	1.0	0.0	0.0	0.0	1.0	0.0	0.0	0.0	1.0	0.0	0.0	0.0	0.0	1.0	0.0	1.0	1.0	0.0	0.0
EMILIN1	11117	symbol	H. sapiens	11117	H. sapiens	1.0	1.0	0.0	0.0	1.0	0.0	0.0	1.0	0.0	0.0	1.0	1.0	0.0	0.0	0.0	0.0	1.0	1.0	0.0	0.0
ITGA7	3679	symbol	H. sapiens	3679	H. sapiens	1.0	0.0	0.0	1.0	0.0	0.0	0.0	0.0	0.0	0.0	0.0	1.0	0.0	0.0	0.0	0.0	0.0	0.0	0.0	1.0
MEIS1	4211	symbol	H. sapiens	4211	H. sapiens	0.0	1.0	0.0	0.0	0.0	0.0	0.0	1.0	1.0	0.0	0.0	0.0	0.0	0.0	0.0	1.0	0.0	0.0	0.0	0.0
TUBB6	84617	symbol	H. sapiens	84617	H. sapiens	1.0	0.0	0.0	0.0	0.0	0.0	0.0	0.0	0.0	0.0	0.0	0.0	0.0	0.0	0.0	0.0	0.0	0.0	0.0	0.0
CFL2	1073	symbol	H. sapiens	1073	H. sapiens	0.0	0.0	1.0	1.0	1.0	0.0	0.0	1.0	0.0	0.0	0.0	0.0	1.0	0.0	0.0	0.0	1.0	0.0	0.0	0.0
COL6A3	1293	symbol	H. sapiens	1293	H. sapiens	1.0	0.0	0.0	1.0	0.0	0.0	1.0	0.0	0.0	0.0	0.0	0.0	0.0	0.0	0.0	0.0	0.0	0.0	0.0	0.0
CNRIP1	25927	symbol	H. sapiens	25927	H. sapiens	0.0	0.0	0.0	0.0	0.0	0.0	0.0	0.0	0.0	0.0	0.0	0.0	0.0	0.0	0.0	0.0	0.0	0.0	0.0	0.0
ATP2B4	493	symbol	H. sapiens	493	H. sapiens	0.0	1.0	1.0	0.0	0.0	0.0	1.0	0.0	1.0	0.0	1.0	0.0	0.0	0.0	0.0	0.0	0.0	1.0	0.0	0.0
KANK2	25959	symbol	H. sapiens	25959	H. sapiens	0.0	0.0	0.0	0.0	0.0	0.0	0.0	0.0	0.0	0.0	0.0	0.0	0.0	0.0	0.0	0.0	0.0	1.0	0.0	0.0
PEAR1	375033	symbol	H. sapiens	375033	H. sapiens	0.0	0.0	0.0	0.0	0.0	0.0	0.0	0.0	0.0	1.0	0.0	0.0	0.0	0.0	0.0	0.0	0.0	0.0	0.0	0.0
PLN	5350	symbol	H. sapiens	5350	H. sapiens	0.0	0.0	0.0	0.0	1.0	0.0	1.0	1.0	0.0	0.0	0.0	0.0	0.0	0.0	0.0	0.0	0.0	0.0	0.0	0.0
PRRX1	5396	symbol	H. sapiens	5396	H. sapiens	0.0	1.0	0.0	0.0	0.0	0.0	0.0	0.0	1.0	0.0	0.0	0.0	0.0	0.0	0.0	1.0	0.0	0.0	0.0	1.0
C1R	715	symbol	H. sapiens	715	H. sapiens	0.0	0.0	0.0	0.0	0.0	0.0	0.0	0.0	0.0	0.0	0.0	0.0	0.0	0.0	0.0	0.0	0.0	0.0	0.0	0.0
C14orf132	56967	symbol	H. sapiens	56967	H. sapiens	0.0	0.0	0.0	0.0	0.0	0.0	0.0	0.0	0.0	0.0	0.0	0.0	0.0	0.0	0.0	0.0	0.0	0.0	0.0	0.0
CHRDL2	25884	symbol	H. sapiens	25884	H. sapiens	0.0	0.0	0.0	0.0	0.0	0.0	0.0	0.0	0.0	0.0	0.0	0.0	0.0	0.0	0.0	1.0	0.0	0.0	0.0	0.0
PTPRM	5797	symbol	H. sapiens	5797	H. sapiens	0.0	1.0	0.0	0.0	0.0	0.0	0.0	0.0	1.0	0.0	0.0	0.0	0.0	0.0	1.0	0.0	0.0	1.0	1.0	0.0
TMEM200B	399474	symbol	H. sapiens	399474	H. sapiens	0.0	0.0	0.0	0.0	0.0	0.0	0.0	0.0	0.0	0.0	0.0	0.0	0.0	0.0	0.0	0.0	0.0	0.0	0.0	0.0
ANTXR1	84168	symbol	H. sapiens	84168	H. sapiens	1.0	1.0	0.0	0.0	1.0	0.0	0.0	0.0	0.0	0.0	0.0	1.0	0.0	1.0	1.0	0.0	0.0	0.0	0.0	0.0
HLX	3142	symbol	H. sapiens	3142	H. sapiens	0.0	0.0	0.0	1.0	0.0	0.0	0.0	1.0	0.0	0.0	0.0	1.0	0.0	0.0	0.0	0.0	0.0	0.0	0.0	1.0
TENC1	23371	gene_synonym	H. sapiens	23371	H. sapiens	0.0	0.0	0.0	0.0	0.0	1.0	0.0	1.0	0.0	0.0	0.0	0.0	0.0	0.0	0.0	0.0	1.0	0.0	0.0	0.0
MYLK	4638	symbol	H. sapiens	4638	H. sapiens	0.0	1.0	1.0	1.0	1.0	0.0	1.0	1.0	0.0	1.0	0.0	0.0	0.0	0.0	1.0	0.0	0.0	0.0	0.0	1.0
PLEKHO1	51177	symbol	H. sapiens	51177	H. sapiens	0.0	0.0	0.0	1.0	0.0	0.0	0.0	0.0	0.0	0.0	0.0	0.0	1.0	0.0	1.0	0.0	0.0	0.0	0.0	0.0
FRMD6	122786	symbol	H. sapiens	122786	H. sapiens	0.0	0.0	0.0	0.0	1.0	0.0	0.0	0.0	0.0	0.0	0.0	0.0	0.0	0.0	0.0	0.0	0.0	0.0	0.0	0.0
C1S	716	symbol	H. sapiens	716	H. sapiens	0.0	0.0	0.0	0.0	0.0	0.0	0.0	0.0	0.0	0.0	0.0	0.0	0.0	0.0	0.0	0.0	0.0	0.0	0.0	0.0
ANK2	287	symbol	H. sapiens	287	H. sapiens	0.0	0.0	1.0	1.0	1.0	0.0	1.0	1.0	0.0	0.0	0.0	0.0	1.0	0.0	0.0	0.0	0.0	0.0	1.0	0.0
GPRASP1	9737	symbol	H. sapiens	9737	H. sapiens	0.0	0.0	0.0	0.0	0.0	0.0	0.0	0.0	0.0	0.0	0.0	0.0	0.0	0.0	0.0	0.0	0.0	0.0	0.0	0.0
LRRC8C	84230	symbol	H. sapiens	84230	H. sapiens	0.0	0.0	0.0	0.0	0.0	0.0	0.0	0.0	0.0	0.0	0.0	0.0	0.0	0.0	0.0	0.0	0.0	0.0	0.0	0.0
DNAJB5	25822	symbol	H. sapiens	25822	H. sapiens	0.0	0.0	0.0	0.0	0.0	0.0	0.0	0.0	0.0	0.0	0.0	0.0	0.0	0.0	0.0	0.0	0.0	0.0	0.0	0.0
VIM	7431	symbol	H. sapiens	7431	H. sapiens	1.0	0.0	0.0	0.0	1.0	1.0	1.0	0.0	1.0	0.0	1.0	0.0	0.0	0.0	1.0	0.0	1.0	0.0	0.0	0.0
FEZ1	9638	symbol	H. sapiens	9638	H. sapiens	0.0	1.0	0.0	0.0	0.0	0.0	0.0	0.0	0.0	0.0	1.0	0.0	0.0	0.0	0.0	0.0	0.0	0.0	0.0	0.0
LOC728264	728264	Gene_ID	H. sapiens	728264	H. sapiens	0.0	0.0	0.0	0.0	0.0	0.0	0.0	0.0	0.0	0.0	0.0	0.0	0.0	0.0	0.0	0.0	0.0	0.0	0.0	0.0
QKI	9444	symbol	H. sapiens	9444	H. sapiens	0.0	1.0	0.0	1.0	0.0	0.0	0.0	0.0	0.0	0.0	0.0	0.0	1.0	0.0	0.0	0.0	0.0	0.0	0.0	0.0
MRC2	9902	symbol	H. sapiens	9902	H. sapiens	0.0	0.0	0.0	0.0	0.0	1.0	0.0	0.0	0.0	0.0	0.0	0.0	0.0	1.0	0.0	0.0	1.0	0.0	0.0	0.0
COPZ2	51226	symbol	H. sapiens	51226	H. sapiens	0.0	0.0	0.0	0.0	0.0	0.0	0.0	0.0	0.0	0.0	0.0	0.0	0.0	0.0	0.0	0.0	0.0	0.0	0.0	0.0
FLNC	2318	symbol	H. sapiens	2318	H. sapiens	0.0	0.0	1.0	1.0	1.0	1.0	1.0	0.0	0.0	0.0	0.0	0.0	1.0	0.0	0.0	0.0	0.0	0.0	0.0	0.0
POPDC2	64091	symbol	H. sapiens	64091	H. sapiens	0.0	0.0	0.0	1.0	0.0	0.0	1.0	1.0	0.0	0.0	0.0	0.0	1.0	0.0	0.0	0.0	0.0	0.0	0.0	0.0
MEF2C	4208	symbol	H. sapiens	4208	H. sapiens	0.0	1.0	0.0	1.0	0.0	0.0	1.0	1.0	0.0	0.0	1.0	1.0	1.0	0.0	0.0	1.0	0.0	1.0	0.0	1.0
SPARCL1	8404	symbol	H. sapiens	8404	H. sapiens	1.0	0.0	0.0	0.0	0.0	0.0	0.0	0.0	0.0	0.0	0.0	0.0	0.0	1.0	0.0	0.0	0.0	0.0	0.0	0.0
PDGFRB	5159	symbol	H. sapiens	5159	H. sapiens	0.0	1.0	0.0	1.0	1.0	1.0	0.0	1.0	1.0	1.0	1.0	0.0	1.0	0.0	0.0	1.0	1.0	1.0	0.0	1.0
CCDC8	83987	symbol	H. sapiens	83987	H. sapiens	0.0	0.0	0.0	0.0	0.0	0.0	0.0	0.0	0.0	0.0	0.0	0.0	0.0	0.0	0.0	0.0	0.0	0.0	0.0	0.0
VAMP2	6844	symbol	H. sapiens	6844	H. sapiens	0.0	0.0	0.0	0.0	0.0	0.0	0.0	0.0	0.0	1.0	0.0	0.0	0.0	0.0	0.0	0.0	0.0	0.0	0.0	0.0
ZEB1	6935	symbol	H. sapiens	6935	H. sapiens	0.0	0.0	0.0	0.0	0.0	0.0	0.0	0.0	0.0	0.0	0.0	0.0	0.0	0.0	0.0	0.0	0.0	0.0	0.0	0.0
TWSG1	57045	symbol	H. sapiens	57045	H. sapiens	0.0	0.0	0.0	0.0	0.0	0.0	0.0	0.0	1.0	0.0	1.0	1.0	0.0	0.0	0.0	0.0	0.0	0.0	0.0	1.0
NEXN	91624	symbol	H. sapiens	91624	H. sapiens	1.0	0.0	1.0	0.0	1.0	1.0	0.0	0.0	0.0	0.0	0.0	0.0	0.0	0.0	0.0	0.0	0.0	0.0	1.0	0.0
SULF1	23213	symbol	H. sapiens	23213	H. sapiens	1.0	1.0	0.0	0.0	0.0	0.0	1.0	0.0	0.0	0.0	1.0	0.0	0.0	0.0	0.0	1.0	0.0	1.0	0.0	1.0
FBXL7	23194	symbol	H. sapiens	23194	H. sapiens	0.0	0.0	0.0	0.0	0.0	0.0	0.0	0.0	0.0	0.0	0.0	0.0	0.0	0.0	0.0	0.0	0.0	0.0	0.0	0.0
SRPX	8406	symbol	H. sapiens	8406	H. sapiens	1.0	0.0	0.0	0.0	0.0	0.0	0.0	0.0	0.0	0.0	0.0	0.0	0.0	0.0	0.0	0.0	0.0	0.0	0.0	0.0
HAND2	9464	symbol	H. sapiens	9464	H. sapiens	0.0	1.0	0.0	0.0	0.0	0.0	1.0	1.0	1.0	0.0	0.0	0.0	1.0	0.0	0.0	1.0	0.0	1.0	0.0	1.0
GYPC	2995	symbol	H. sapiens	2995	H. sapiens	0.0	0.0	0.0	0.0	0.0	0.0	0.0	0.0	0.0	0.0	0.0	0.0	0.0	0.0	0.0	0.0	0.0	0.0	0.0	0.0
TIMP2	7077	symbol	H. sapiens	7077	H. sapiens	1.0	0.0	0.0	0.0	0.0	0.0	0.0	0.0	0.0	0.0	0.0	0.0	0.0	0.0	0.0	0.0	1.0	0.0	0.0	0.0
JAM3	83700	symbol	H. sapiens	83700	H. sapiens	1.0	1.0	1.0	0.0	1.0	0.0	1.0	0.0	0.0	1.0	0.0	1.0	0.0	0.0	0.0	0.0	0.0	1.0	1.0	0.0
PCBP3	54039	symbol	H. sapiens	54039	H. sapiens	0.0	0.0	0.0	0.0	0.0	0.0	0.0	0.0	0.0	0.0	0.0	0.0	0.0	0.0	0.0	0.0	0.0	0.0	0.0	0.0
NEGR1	257194	symbol	H. sapiens	257194	H. sapiens	0.0	0.0	0.0	0.0	0.0	0.0	0.0	0.0	0.0	0.0	0.0	0.0	0.0	0.0	0.0	0.0	0.0	0.0	0.0	0.0
SYT11	23208	symbol	H. sapiens	23208	H. sapiens	0.0	0.0	0.0	0.0	0.0	0.0	0.0	0.0	0.0	1.0	0.0	0.0	0.0	0.0	0.0	0.0	0.0	0.0	0.0	0.0
MRVI1	10335	gene_synonym	H. sapiens	10335	H. sapiens	0.0	0.0	0.0	0.0	0.0	0.0	0.0	0.0	0.0	0.0	0.0	0.0	0.0	0.0	0.0	0.0	0.0	0.0	0.0	0.0
CERCAM	51148	symbol	H. sapiens	51148	H. sapiens	0.0	0.0	0.0	0.0	0.0	0.0	0.0	0.0	0.0	0.0	0.0	0.0	0.0	0.0	0.0	0.0	0.0	0.0	0.0	0.0
HSPB2	3316	symbol	H. sapiens	3316	H. sapiens	1.0	0.0	0.0	0.0	0.0	0.0	0.0	0.0	0.0	0.0	0.0	0.0	0.0	0.0	0.0	0.0	0.0	0.0	0.0	0.0
BOC	91653	symbol	H. sapiens	91653	H. sapiens	0.0	0.0	0.0	1.0	0.0	0.0	0.0	0.0	0.0	0.0	0.0	0.0	1.0	0.0	0.0	0.0	0.0	0.0	0.0	0.0
CCDC88A	55704	symbol	H. sapiens	55704	H. sapiens	0.0	0.0	0.0	0.0	1.0	0.0	0.0	0.0	0.0	0.0	0.0	0.0	0.0	0.0	1.0	0.0	0.0	0.0	0.0	0.0
SPARC	6678	symbol	H. sapiens	6678	H. sapiens	1.0	1.0	0.0	0.0	0.0	0.0	0.0	1.0	1.0	1.0	0.0	0.0	0.0	1.0	0.0	0.0	0.0	1.0	0.0	1.0
C10orf72	196740	gene_synonym	H. sapiens	196740	H. sapiens	0.0	0.0	0.0	0.0	0.0	0.0	0.0	0.0	0.0	0.0	0.0	0.0	0.0	0.0	0.0	0.0	0.0	0.0	0.0	0.0
AOC3	8639	symbol	H. sapiens	8639	H. sapiens	0.0	0.0	0.0	0.0	0.0	0.0	0.0	0.0	0.0	0.0	0.0	0.0	0.0	0.0	0.0	0.0	0.0	0.0	0.0	0.0
SORBS1	10580	symbol	H. sapiens	10580	H. sapiens	0.0	0.0	1.0	0.0	1.0	1.0	1.0	0.0	0.0	0.0	0.0	1.0	0.0	0.0	0.0	0.0	0.0	0.0	1.0	0.0
CSGALNACT2	55454	symbol	H. sapiens	55454	H. sapiens	0.0	0.0	0.0	0.0	0.0	0.0	0.0	0.0	0.0	0.0	0.0	0.0	0.0	0.0	0.0	0.0	0.0	0.0	0.0	0.0
CTHRC1	115908	symbol	H. sapiens	115908	H. sapiens	1.0	0.0	0.0	0.0	0.0	0.0	0.0	0.0	1.0	0.0	0.0	0.0	0.0	0.0	0.0	0.0	0.0	0.0	0.0	1.0
TSPYL5	85453	symbol	H. sapiens	85453	H. sapiens	0.0	0.0	0.0	0.0	0.0	0.0	0.0	0.0	0.0	0.0	0.0	0.0	0.0	0.0	0.0	0.0	0.0	0.0	0.0	0.0
SLC22A17	51310	symbol	H. sapiens	51310	H. sapiens	0.0	0.0	0.0	0.0	0.0	0.0	0.0	0.0	0.0	0.0	0.0	0.0	0.0	0.0	0.0	0.0	0.0	0.0	0.0	0.0
CALD1	800	symbol	H. sapiens	800	H. sapiens	0.0	1.0	1.0	0.0	1.0	0.0	1.0	0.0	0.0	0.0	0.0	0.0	0.0	0.0	0.0	0.0	0.0	0.0	0.0	0.0
EVC	2121	symbol	H. sapiens	2121	H. sapiens	0.0	0.0	0.0	1.0	0.0	0.0	0.0	1.0	0.0	0.0	0.0	0.0	0.0	0.0	1.0	1.0	0.0	0.0	0.0	0.0
EFS	10278	symbol	H. sapiens	10278	H. sapiens	0.0	0.0	0.0	0.0	1.0	1.0	0.0	0.0	0.0	0.0	0.0	0.0	0.0	0.0	0.0	0.0	0.0	0.0	0.0	0.0
JAZF1	221895	symbol	H. sapiens	221895	H. sapiens	0.0	0.0	0.0	0.0	0.0	0.0	0.0	0.0	0.0	0.0	0.0	0.0	0.0	0.0	0.0	0.0	0.0	0.0	0.0	0.0
SYNPO2	171024	symbol	H. sapiens	171024	H. sapiens	0.0	0.0	1.0	0.0	1.0	1.0	0.0	0.0	0.0	0.0	0.0	0.0	0.0	0.0	0.0	0.0	0.0	0.0	0.0	0.0
PECAM1	5175	symbol	H. sapiens	5175	H. sapiens	1.0	1.0	0.0	0.0	0.0	0.0	0.0	0.0	0.0	0.0	0.0	0.0	0.0	0.0	0.0	0.0	0.0	0.0	1.0	0.0
TCEAL7	56849	symbol	H. sapiens	56849	H. sapiens	0.0	0.0	0.0	0.0	0.0	0.0	0.0	0.0	0.0	0.0	0.0	0.0	0.0	0.0	0.0	0.0	0.0	0.0	0.0	0.0
CTSK	1513	symbol	H. sapiens	1513	H. sapiens	1.0	0.0	0.0	0.0	0.0	0.0	0.0	0.0	0.0	0.0	0.0	0.0	0.0	1.0	0.0	0.0	1.0	0.0	0.0	0.0
LAYN	143903	symbol	H. sapiens	143903	H. sapiens	0.0	0.0	0.0	0.0	0.0	1.0	0.0	0.0	0.0	0.0	0.0	0.0	0.0	0.0	1.0	0.0	0.0	0.0	0.0	0.0
JPH2	57158	symbol	H. sapiens	57158	H. sapiens	0.0	0.0	1.0	1.0	0.0	0.0	0.0	1.0	0.0	0.0	0.0	0.0	0.0	0.0	0.0	0.0	0.0	0.0	0.0	0.0
ZNF467	168544	symbol	H. sapiens	168544	H. sapiens	0.0	0.0	0.0	0.0	0.0	0.0	0.0	0.0	0.0	0.0	0.0	0.0	0.0	0.0	0.0	0.0	0.0	0.0	0.0	0.0
OLFML1	283298	symbol	H. sapiens	283298	H. sapiens	0.0	0.0	0.0	0.0	0.0	0.0	0.0	0.0	0.0	0.0	0.0	0.0	0.0	0.0	0.0	0.0	0.0	0.0	0.0	0.0
DACT3	147906	symbol	H. sapiens	147906	H. sapiens	0.0	0.0	0.0	0.0	0.0	0.0	0.0	0.0	0.0	0.0	0.0	0.0	0.0	0.0	0.0	0.0	0.0	0.0	0.0	0.0
GEFT	115557	gene_synonym	H. sapiens	115557	H. sapiens	0.0	0.0	1.0	0.0	0.0	0.0	0.0	0.0	0.0	0.0	0.0	0.0	0.0	0.0	0.0	0.0	0.0	0.0	0.0	0.0
ZBTB47	92999	symbol	H. sapiens	92999	H. sapiens	0.0	0.0	0.0	0.0	0.0	0.0	0.0	0.0	0.0	0.0	0.0	0.0	0.0	0.0	0.0	0.0	0.0	0.0	0.0	0.0
CNTNAP1	8506	symbol	H. sapiens	8506	H. sapiens	0.0	0.0	0.0	0.0	0.0	0.0	1.0	0.0	0.0	0.0	0.0	0.0	1.0	0.0	0.0	0.0	0.0	0.0	1.0	0.0
DCN	1634	symbol	H. sapiens	1634	H. sapiens	1.0	1.0	0.0	1.0	1.0	0.0	1.0	1.0	0.0	1.0	1.0	0.0	0.0	1.0	0.0	0.0	0.0	1.0	0.0	0.0
SNRK	54861	symbol	H. sapiens	54861	H. sapiens	0.0	0.0	0.0	0.0	0.0	0.0	0.0	0.0	0.0	0.0	0.0	0.0	0.0	0.0	0.0	0.0	0.0	0.0	0.0	0.0
PDLIM3	27295	symbol	H. sapiens	27295	H. sapiens	0.0	0.0	1.0	1.0	1.0	0.0	0.0	1.0	0.0	0.0	0.0	0.0	0.0	0.0	0.0	0.0	0.0	0.0	1.0	0.0
THY1	7070	symbol	H. sapiens	7070	H. sapiens	0.0	1.0	0.0	0.0	1.0	1.0	0.0	0.0	1.0	0.0	0.0	1.0	0.0	0.0	1.0	0.0	0.0	0.0	0.0	0.0
DOK5	55816	symbol	H. sapiens	55816	H. sapiens	0.0	0.0	0.0	0.0	0.0	0.0	0.0	0.0	0.0	0.0	1.0	0.0	0.0	0.0	0.0	0.0	0.0	0.0	0.0	0.0
ITGB3	3690	symbol	H. sapiens	3690	H. sapiens	1.0	1.0	0.0	0.0	0.0	1.0	0.0	0.0	0.0	1.0	1.0	1.0	0.0	1.0	1.0	0.0	0.0	1.0	1.0	1.0
RGS5	8490	symbol	H. sapiens	8490	H. sapiens	0.0	0.0	0.0	0.0	0.0	0.0	0.0	0.0	0.0	0.0	0.0	0.0	0.0	0.0	0.0	0.0	0.0	0.0	0.0	0.0
MAPK11	5600	symbol	H. sapiens	5600	H. sapiens	0.0	0.0	0.0	1.0	0.0	0.0	0.0	1.0	0.0	0.0	0.0	0.0	1.0	0.0	0.0	0.0	0.0	0.0	0.0	0.0
PCOLCE	5118	symbol	H. sapiens	5118	H. sapiens	1.0	0.0	0.0	0.0	0.0	0.0	0.0	0.0	0.0	0.0	0.0	0.0	0.0	1.0	0.0	0.0	0.0	0.0	0.0	0.0
PTGIS	5740	symbol	H. sapiens	5740	H. sapiens	0.0	1.0	0.0	0.0	0.0	0.0	0.0	0.0	0.0	0.0	0.0	0.0	0.0	0.0	0.0	0.0	0.0	1.0	0.0	0.0
MFAP4	4239	symbol	H. sapiens	4239	H. sapiens	1.0	0.0	0.0	0.0	1.0	0.0	0.0	0.0	0.0	0.0	0.0	0.0	0.0	0.0	0.0	0.0	1.0	0.0	0.0	0.0
CLIP4	79745	symbol	H. sapiens	79745	H. sapiens	0.0	0.0	0.0	0.0	1.0	0.0	0.0	0.0	0.0	0.0	0.0	0.0	0.0	0.0	0.0	0.0	0.0	0.0	0.0	0.0
SDC2	6383	symbol	H. sapiens	6383	H. sapiens	1.0	0.0	0.0	0.0	0.0	0.0	0.0	0.0	0.0	0.0	0.0	0.0	0.0	0.0	0.0	0.0	0.0	0.0	0.0	0.0
MXRA8	54587	symbol	H. sapiens	54587	H. sapiens	0.0	0.0	0.0	0.0	0.0	0.0	0.0	0.0	0.0	0.0	0.0	0.0	0.0	0.0	1.0	0.0	0.0	0.0	1.0	0.0
MRGPRF	116535	symbol	H. sapiens	116535	H. sapiens	0.0	0.0	0.0	0.0	0.0	0.0	0.0	0.0	0.0	0.0	0.0	0.0	0.0	0.0	0.0	0.0	0.0	0.0	0.0	0.0
A2M	2	symbol	H. sapiens	2	H. sapiens	1.0	0.0	0.0	0.0	0.0	0.0	0.0	0.0	0.0	1.0	0.0	0.0	0.0	0.0	0.0	0.0	1.0	0.0	0.0	0.0
TAGLN	6876	symbol	H. sapiens	6876	H. sapiens	0.0	0.0	0.0	1.0	1.0	0.0	0.0	0.0	0.0	0.0	0.0	0.0	0.0	0.0	0.0	0.0	0.0	0.0	0.0	0.0
BGN	633	symbol	H. sapiens	633	H. sapiens	1.0	0.0	0.0	0.0	0.0	0.0	1.0	0.0	0.0	0.0	0.0	0.0	0.0	1.0	0.0	1.0	0.0	0.0	0.0	0.0
ABCC9	10060	symbol	H. sapiens	10060	H. sapiens	0.0	0.0	1.0	0.0	0.0	0.0	1.0	0.0	0.0	0.0	0.0	0.0	0.0	0.0	0.0	0.0	0.0	0.0	0.0	0.0
SLC8A1	6546	symbol	H. sapiens	6546	H. sapiens	0.0	1.0	1.0	1.0	0.0	0.0	1.0	1.0	0.0	0.0	0.0	0.0	1.0	0.0	0.0	0.0	0.0	1.0	1.0	0.0
GNG11	2791	symbol	H. sapiens	2791	H. sapiens	0.0	0.0	0.0	0.0	0.0	0.0	0.0	0.0	0.0	0.0	0.0	0.0	0.0	0.0	0.0	0.0	0.0	0.0	0.0	0.0
COL1A2	1278	symbol	H. sapiens	1278	H. sapiens	1.0	1.0	0.0	0.0	1.0	0.0	1.0	0.0	0.0	1.0	1.0	0.0	0.0	0.0	0.0	1.0	1.0	0.0	0.0	0.0
ZNF521	25925	symbol	H. sapiens	25925	H. sapiens	0.0	0.0	0.0	0.0	0.0	0.0	0.0	0.0	0.0	0.0	0.0	0.0	0.0	0.0	0.0	0.0	0.0	0.0	0.0	0.0
LOC401093	401093	Gene_ID	H. sapiens	401093	H. sapiens	0.0	0.0	0.0	0.0	0.0	0.0	0.0	0.0	0.0	0.0	0.0	0.0	0.0	0.0	0.0	0.0	0.0	0.0	0.0	0.0
LOC399959	399959	Gene_ID	H. sapiens	399959	H. sapiens	0.0	0.0	0.0	0.0	0.0	0.0	0.0	0.0	0.0	0.0	0.0	0.0	0.0	0.0	0.0	0.0	0.0	0.0	0.0	0.0
RNMT	8731	symbol	H. sapiens	8731	H. sapiens	0.0	0.0	0.0	0.0	0.0	0.0	0.0	0.0	0.0	0.0	0.0	0.0	0.0	0.0	0.0	0.0	0.0	0.0	0.0	0.0
DZIP1	22873	symbol	H. sapiens	22873	H. sapiens	0.0	0.0	0.0	0.0	1.0	0.0	0.0	0.0	0.0	0.0	0.0	0.0	0.0	0.0	0.0	0.0	0.0	0.0	0.0	0.0
MAP1B	4131	symbol	H. sapiens	4131	H. sapiens	1.0	0.0	0.0	0.0	1.0	0.0	0.0	1.0	0.0	1.0	1.0	0.0	0.0	0.0	0.0	0.0	1.0	0.0	0.0	0.0
KIAA1462	57608	gene_synonym	H. sapiens	57608	H. sapiens	0.0	1.0	0.0	0.0	0.0	0.0	0.0	0.0	0.0	0.0	1.0	0.0	0.0	0.0	1.0	0.0	0.0	1.0	1.0	0.0
HTRA1	5654	symbol	H. sapiens	5654	H. sapiens	1.0	0.0	0.0	0.0	0.0	0.0	0.0	0.0	0.0	0.0	1.0	0.0	0.0	0.0	0.0	0.0	1.0	1.0	0.0	0.0
SERINC1	57515	symbol	H. sapiens	57515	H. sapiens	0.0	0.0	0.0	0.0	0.0	0.0	0.0	0.0	0.0	0.0	0.0	0.0	0.0	0.0	0.0	0.0	0.0	0.0	0.0	0.0
PPP1R12B	4660	symbol	H. sapiens	4660	H. sapiens	0.0	0.0	1.0	0.0	0.0	0.0	1.0	0.0	0.0	0.0	0.0	0.0	0.0	0.0	0.0	0.0	0.0	0.0	0.0	0.0
PTRF	284119	gene_synonym	H. sapiens	284119	H. sapiens	0.0	1.0	0.0	0.0	0.0	0.0	0.0	0.0	0.0	0.0	0.0	0.0	0.0	0.0	0.0	0.0	0.0	0.0	0.0	0.0
ACTA2	59	symbol	H. sapiens	59	H. sapiens	0.0	1.0	1.0	0.0	0.0	0.0	1.0	0.0	0.0	0.0	0.0	0.0	0.0	0.0	1.0	1.0	0.0	1.0	0.0	1.0
GNB4	59345	symbol	H. sapiens	59345	H. sapiens	0.0	0.0	0.0	0.0	0.0	0.0	0.0	0.0	0.0	0.0	0.0	0.0	0.0	0.0	0.0	0.0	0.0	0.0	0.0	0.0
SYDE1	85360	symbol	H. sapiens	85360	H. sapiens	0.0	1.0	0.0	0.0	1.0	0.0	0.0	0.0	0.0	0.0	0.0	0.0	0.0	0.0	0.0	0.0	0.0	1.0	0.0	0.0
CLIP3	25999	symbol	H. sapiens	25999	H. sapiens	0.0	0.0	0.0	0.0	1.0	0.0	0.0	0.0	0.0	0.0	0.0	0.0	0.0	0.0	0.0	0.0	0.0	0.0	0.0	0.0
ASB2	51676	symbol	H. sapiens	51676	H. sapiens	0.0	0.0	0.0	1.0	0.0	0.0	0.0	1.0	0.0	0.0	0.0	0.0	0.0	0.0	0.0	0.0	0.0	0.0	0.0	0.0
MRAS	22808	symbol	H. sapiens	22808	H. sapiens	0.0	0.0	0.0	1.0	1.0	0.0	0.0	0.0	0.0	0.0	0.0	0.0	0.0	0.0	0.0	0.0	0.0	0.0	0.0	0.0
GLT8D2	83468	symbol	H. sapiens	83468	H. sapiens	0.0	0.0	0.0	0.0	0.0	0.0	0.0	0.0	0.0	0.0	0.0	0.0	0.0	0.0	0.0	0.0	0.0	0.0	0.0	0.0
TCF7L1	83439	symbol	H. sapiens	83439	H. sapiens	0.0	0.0	0.0	0.0	0.0	0.0	0.0	0.0	0.0	0.0	0.0	0.0	0.0	0.0	0.0	0.0	0.0	0.0	0.0	0.0
SVIL	6840	symbol	H. sapiens	6840	H. sapiens	0.0	0.0	1.0	1.0	1.0	1.0	0.0	1.0	0.0	0.0	0.0	0.0	0.0	0.0	0.0	0.0	1.0	0.0	0.0	0.0
C20orf194	25943	gene_synonym	H. sapiens	25943	H. sapiens	0.0	0.0	0.0	0.0	0.0	0.0	0.0	0.0	0.0	0.0	0.0	0.0	0.0	0.0	0.0	0.0	0.0	0.0	0.0	0.0
COL5A2	1290	symbol	H. sapiens	1290	H. sapiens	1.0	0.0	0.0	0.0	1.0	0.0	0.0	0.0	1.0	0.0	0.0	0.0	0.0	0.0	0.0	1.0	0.0	0.0	0.0	1.0
MPDZ	8777	symbol	H. sapiens	8777	H. sapiens	0.0	0.0	0.0	0.0	0.0	0.0	0.0	0.0	0.0	0.0	0.0	0.0	0.0	0.0	0.0	0.0	0.0	0.0	1.0	0.0
HSPB7	27129	symbol	H. sapiens	27129	H. sapiens	0.0	0.0	0.0	0.0	0.0	0.0	1.0	1.0	0.0	0.0	0.0	0.0	0.0	0.0	0.0	0.0	0.0	0.0	0.0	0.0
MYH11	4629	symbol	H. sapiens	4629	H. sapiens	1.0	0.0	1.0	1.0	1.0	0.0	1.0	1.0	0.0	0.0	0.0	0.0	1.0	0.0	0.0	0.0	0.0	0.0	0.0	0.0
4-Sep						nan	nan	nan	nan	nan	nan	nan	nan	nan	nan	nan	nan	nan	nan	nan	nan	nan	nan	nan	nan
HSPB8	26353	symbol	H. sapiens	26353	H. sapiens	0.0	0.0	0.0	0.0	0.0	0.0	0.0	0.0	0.0	0.0	0.0	0.0	0.0	0.0	0.0	0.0	0.0	0.0	0.0	0.0
THBS2	7058	symbol	H. sapiens	7058	H. sapiens	1.0	1.0	0.0	0.0	0.0	0.0	0.0	0.0	0.0	0.0	0.0	0.0	0.0	0.0	0.0	0.0	0.0	1.0	0.0	0.0
CAP2	10486	symbol	H. sapiens	10486	H. sapiens	0.0	0.0	0.0	0.0	1.0	0.0	0.0	0.0	0.0	0.0	0.0	0.0	0.0	0.0	0.0	0.0	0.0	0.0	0.0	0.0
TSPAN4	7106	symbol	H. sapiens	7106	H. sapiens	0.0	0.0	0.0	0.0	0.0	1.0	0.0	0.0	0.0	0.0	0.0	0.0	0.0	0.0	0.0	0.0	0.0	0.0	0.0	0.0
LMOD1	25802	symbol	H. sapiens	25802	H. sapiens	0.0	0.0	1.0	1.0	1.0	0.0	1.0	0.0	0.0	0.0	0.0	0.0	1.0	0.0	0.0	0.0	1.0	0.0	0.0	0.0
CMTM3	123920	symbol	H. sapiens	123920	H. sapiens	0.0	0.0	0.0	0.0	0.0	0.0	0.0	0.0	0.0	0.0	0.0	0.0	0.0	0.0	0.0	0.0	0.0	0.0	0.0	0.0
GATA2	2624	symbol	H. sapiens	2624	H. sapiens	0.0	1.0	0.0	0.0	0.0	0.0	0.0	0.0	1.0	1.0	0.0	0.0	0.0	0.0	0.0	0.0	0.0	1.0	0.0	1.0
KCNJ8	3764	symbol	H. sapiens	3764	H. sapiens	0.0	0.0	1.0	0.0	1.0	0.0	1.0	1.0	0.0	0.0	0.0	0.0	0.0	0.0	0.0	0.0	0.0	0.0	0.0	0.0
TPM2	7169	symbol	H. sapiens	7169	H. sapiens	1.0	0.0	1.0	0.0	1.0	0.0	1.0	0.0	0.0	0.0	0.0	0.0	0.0	0.0	0.0	0.0	0.0	0.0	0.0	0.0
NTM	50863	symbol	H. sapiens	50863	H. sapiens	0.0	0.0	0.0	0.0	0.0	0.0	0.0	0.0	0.0	0.0	0.0	0.0	0.0	0.0	0.0	0.0	0.0	0.0	0.0	0.0
DARC	2532	gene_synonym	H. sapiens	2532	H. sapiens	0.0	0.0	0.0	0.0	0.0	0.0	0.0	0.0	0.0	0.0	0.0	0.0	0.0	0.0	0.0	0.0	0.0	0.0	0.0	0.0
SDPR	8436	gene_synonym	H. sapiens	8436	H. sapiens	0.0	0.0	0.0	0.0	0.0	0.0	0.0	0.0	0.0	0.0	0.0	0.0	0.0	0.0	0.0	0.0	0.0	0.0	0.0	0.0
NRP1	8829	symbol	H. sapiens	8829	H. sapiens	0.0	1.0	0.0	0.0	1.0	1.0	0.0	1.0	1.0	1.0	1.0	1.0	0.0	0.0	0.0	0.0	0.0	1.0	0.0	1.0
COL6A2	1292	symbol	H. sapiens	1292	H. sapiens	1.0	0.0	0.0	0.0	0.0	0.0	1.0	0.0	0.0	0.0	0.0	0.0	0.0	1.0	0.0	0.0	0.0	0.0	0.0	0.0
RAB8B	51762	symbol	H. sapiens	51762	H. sapiens	0.0	0.0	0.0	0.0	0.0	0.0	1.0	0.0	0.0	0.0	0.0	1.0	0.0	0.0	0.0	0.0	0.0	0.0	0.0	0.0
FXYD6	53826	symbol	H. sapiens	53826	H. sapiens	0.0	0.0	0.0	0.0	0.0	0.0	1.0	0.0	0.0	0.0	0.0	0.0	0.0	0.0	0.0	0.0	0.0	0.0	0.0	0.0
GPC6	10082	symbol	H. sapiens	10082	H. sapiens	1.0	0.0	0.0	0.0	0.0	0.0	0.0	0.0	0.0	0.0	0.0	1.0	0.0	0.0	0.0	0.0	0.0	0.0	0.0	1.0
SERPING1	710	symbol	H. sapiens	710	H. sapiens	1.0	0.0	0.0	0.0	0.0	0.0	1.0	0.0	0.0	1.0	0.0	0.0	0.0	0.0	0.0	0.0	0.0	0.0	0.0	0.0
CBX7	23492	symbol	H. sapiens	23492	H. sapiens	0.0	0.0	0.0	0.0	0.0	0.0	0.0	0.0	0.0	0.0	0.0	0.0	0.0	0.0	0.0	0.0	0.0	0.0	0.0	0.0
ADAM33	80332	symbol	H. sapiens	80332	H. sapiens	0.0	0.0	0.0	0.0	0.0	0.0	0.0	0.0	0.0	0.0	0.0	0.0	0.0	0.0	0.0	0.0	0.0	0.0	0.0	0.0
MYL9	10398	symbol	H. sapiens	10398	H. sapiens	1.0	0.0	1.0	0.0	0.0	0.0	1.0	0.0	0.0	1.0	0.0	0.0	0.0	0.0	0.0	0.0	0.0	0.0	0.0	0.0
PDGFC	56034	symbol	H. sapiens	56034	H. sapiens	0.0	1.0	0.0	0.0	0.0	0.0	0.0	0.0	0.0	0.0	0.0	0.0	0.0	0.0	0.0	1.0	0.0	0.0	0.0	1.0
PDLIM7	9260	symbol	H. sapiens	9260	H. sapiens	0.0	0.0	1.0	1.0	1.0	1.0	0.0	1.0	0.0	0.0	0.0	0.0	0.0	0.0	1.0	0.0	0.0	0.0	1.0	0.0
MMP2	4313	symbol	H. sapiens	4313	H. sapiens	1.0	1.0	1.0	0.0	0.0	0.0	0.0	0.0	0.0	0.0	0.0	0.0	0.0	0.0	0.0	1.0	1.0	0.0	0.0	1.0
FBXL22	283807	symbol	H. sapiens	283807	H. sapiens	0.0	0.0	1.0	0.0	0.0	0.0	0.0	0.0	0.0	0.0	0.0	0.0	0.0	0.0	0.0	0.0	0.0	0.0	0.0	0.0
CAV1	857	symbol	H. sapiens	857	H. sapiens	1.0	1.0	0.0	1.0	1.0	1.0	1.0	1.0	0.0	1.0	1.0	1.0	0.0	0.0	0.0	0.0	1.0	1.0	0.0	0.0
SERPINF1	5176	symbol	H. sapiens	5176	H. sapiens	1.0	1.0	0.0	0.0	0.0	0.0	0.0	0.0	1.0	0.0	0.0	0.0	0.0	0.0	0.0	0.0	0.0	1.0	0.0	0.0
VEGFC	7424	symbol	H. sapiens	7424	H. sapiens	0.0	1.0	0.0	0.0	0.0	0.0	1.0	0.0	0.0	0.0	1.0	0.0	0.0	0.0	0.0	0.0	0.0	1.0	0.0	1.0
GUCY1A3	2982	gene_synonym	H. sapiens	2982	H. sapiens	0.0	0.0	0.0	0.0	0.0	0.0	1.0	0.0	0.0	0.0	0.0	0.0	0.0	0.0	0.0	0.0	0.0	0.0	0.0	0.0
PIP4K2A	5305	symbol	H. sapiens	5305	H. sapiens	0.0	0.0	0.0	0.0	1.0	0.0	0.0	0.0	0.0	0.0	0.0	0.0	0.0	0.0	0.0	1.0	0.0	0.0	0.0	0.0
CSRP1	1465	symbol	H. sapiens	1465	H. sapiens	1.0	0.0	1.0	1.0	1.0	1.0	0.0	1.0	0.0	1.0	0.0	0.0	1.0	0.0	0.0	0.0	0.0	0.0	0.0	0.0
MITF	4286	symbol	H. sapiens	4286	H. sapiens	0.0	0.0	0.0	0.0	0.0	0.0	0.0	0.0	1.0	0.0	0.0	0.0	0.0	0.0	0.0	0.0	0.0	0.0	0.0	0.0
MBNL1	4154	symbol	H. sapiens	4154	H. sapiens	0.0	0.0	0.0	1.0	0.0	0.0	0.0	0.0	0.0	0.0	0.0	0.0	0.0	0.0	0.0	0.0	0.0	0.0	0.0	1.0
HSD17B6	8630	symbol	H. sapiens	8630	H. sapiens	0.0	0.0	0.0	0.0	0.0	0.0	0.0	0.0	0.0	0.0	0.0	0.0	0.0	0.0	0.0	0.0	0.0	0.0	0.0	0.0
ENTPD1	953	symbol	H. sapiens	953	H. sapiens	0.0	0.0	0.0	0.0	0.0	0.0	0.0	0.0	0.0	1.0	0.0	0.0	0.0	0.0	0.0	0.0	0.0	0.0	0.0	0.0
ANGPTL2	23452	symbol	H. sapiens	23452	H. sapiens	1.0	1.0	0.0	0.0	0.0	0.0	0.0	0.0	0.0	0.0	0.0	0.0	0.0	0.0	0.0	0.0	0.0	0.0	0.0	0.0
CPT1C	126129	symbol	H. sapiens	126129	H. sapiens	0.0	0.0	0.0	0.0	0.0	0.0	0.0	0.0	0.0	0.0	0.0	0.0	0.0	0.0	0.0	0.0	0.0	0.0	0.0	0.0
SPEG	10290	symbol	H. sapiens	10290	H. sapiens	0.0	0.0	0.0	1.0	0.0	0.0	0.0	0.0	0.0	0.0	0.0	0.0	1.0	0.0	0.0	0.0	0.0	0.0	0.0	0.0
LGALS1	3956	symbol	H. sapiens	3956	H. sapiens	1.0	0.0	0.0	1.0	0.0	0.0	0.0	0.0	0.0	1.0	0.0	1.0	0.0	1.0	0.0	0.0	0.0	0.0	0.0	0.0
FXYD1	5348	symbol	H. sapiens	5348	H. sapiens	0.0	0.0	0.0	0.0	0.0	0.0	1.0	0.0	0.0	0.0	0.0	0.0	0.0	0.0	0.0	0.0	0.0	0.0	1.0	0.0
RBPMS2	348093	symbol	H. sapiens	348093	H. sapiens	0.0	0.0	0.0	1.0	0.0	0.0	0.0	0.0	0.0	0.0	1.0	0.0	1.0	0.0	0.0	0.0	0.0	0.0	0.0	1.0
GPR68	8111	symbol	H. sapiens	8111	H. sapiens	0.0	0.0	0.0	0.0	0.0	0.0	0.0	0.0	0.0	0.0	0.0	0.0	0.0	0.0	0.0	1.0	0.0	0.0	0.0	0.0
RGMA	56963	symbol	H. sapiens	56963	H. sapiens	0.0	0.0	0.0	0.0	0.0	0.0	0.0	0.0	0.0	1.0	1.0	0.0	0.0	0.0	0.0	0.0	0.0	0.0	0.0	0.0
MAP7D1	55700	symbol	H. sapiens	55700	H. sapiens	0.0	0.0	0.0	0.0	0.0	0.0	0.0	0.0	0.0	0.0	0.0	0.0	0.0	0.0	0.0	0.0	0.0	0.0	0.0	0.0
TSHZ3	57616	symbol	H. sapiens	57616	H. sapiens	0.0	0.0	0.0	0.0	0.0	0.0	1.0	0.0	0.0	0.0	0.0	0.0	0.0	0.0	0.0	0.0	0.0	0.0	0.0	0.0
FAM129A	116496	gene_synonym	H. sapiens	116496	H. sapiens	0.0	0.0	0.0	0.0	0.0	0.0	0.0	0.0	0.0	0.0	0.0	0.0	0.0	0.0	0.0	0.0	0.0	0.0	0.0	0.0
RERG	85004	symbol	H. sapiens	85004	H. sapiens	0.0	0.0	0.0	0.0	0.0	0.0	0.0	0.0	0.0	0.0	0.0	0.0	0.0	0.0	0.0	0.0	0.0	0.0	0.0	0.0
CLEC1A	51267	symbol	H. sapiens	51267	H. sapiens	0.0	0.0	0.0	0.0	0.0	0.0	0.0	0.0	0.0	0.0	0.0	0.0	0.0	0.0	0.0	0.0	0.0	0.0	0.0	0.0
AEBP1	165	symbol	H. sapiens	165	H. sapiens	1.0	0.0	0.0	0.0	1.0	0.0	0.0	0.0	0.0	0.0	0.0	0.0	0.0	1.0	0.0	0.0	0.0	0.0	0.0	0.0
EHD2	30846	symbol	H. sapiens	30846	H. sapiens	0.0	0.0	0.0	1.0	1.0	0.0	0.0	0.0	0.0	1.0	0.0	0.0	1.0	0.0	0.0	0.0	0.0	0.0	0.0	0.0
C20orf160	140706	gene_synonym	H. sapiens	140706	H. sapiens	0.0	0.0	0.0	0.0	0.0	0.0	0.0	0.0	0.0	0.0	0.0	0.0	0.0	0.0	0.0	0.0	0.0	0.0	0.0	0.0
KCNMB1	3779	symbol	H. sapiens	3779	H. sapiens	0.0	0.0	0.0	0.0	0.0	0.0	0.0	0.0	0.0	0.0	0.0	0.0	0.0	0.0	0.0	0.0	0.0	0.0	0.0	0.0
VCAN	1462	symbol	H. sapiens	1462	H. sapiens	1.0	0.0	0.0	0.0	0.0	0.0	0.0	0.0	0.0	0.0	0.0	0.0	0.0	0.0	0.0	1.0	0.0	0.0	0.0	0.0
CPXM2	119587	symbol	H. sapiens	119587	H. sapiens	0.0	0.0	0.0	0.0	0.0	0.0	0.0	0.0	0.0	0.0	0.0	0.0	0.0	0.0	0.0	0.0	0.0	0.0	0.0	0.0
PDE5A	8654	symbol	H. sapiens	8654	H. sapiens	0.0	0.0	0.0	0.0	0.0	0.0	0.0	0.0	0.0	0.0	0.0	0.0	0.0	0.0	0.0	0.0	0.0	0.0	0.0	0.0
ST6GALNAC5	81849	symbol	H. sapiens	81849	H. sapiens	0.0	0.0	0.0	0.0	0.0	0.0	0.0	0.0	0.0	0.0	0.0	0.0	0.0	0.0	0.0	0.0	0.0	0.0	0.0	0.0
IGFBP7	3490	symbol	H. sapiens	3490	H. sapiens	1.0	0.0	0.0	0.0	0.0	0.0	0.0	0.0	0.0	0.0	0.0	0.0	0.0	0.0	0.0	0.0	0.0	0.0	0.0	0.0
GIMAP6	474344	symbol	H. sapiens	474344	H. sapiens	0.0	0.0	0.0	0.0	0.0	0.0	0.0	0.0	0.0	0.0	0.0	0.0	0.0	0.0	0.0	0.0	0.0	0.0	0.0	0.0
FLNA	2316	symbol	H. sapiens	2316	H. sapiens	0.0	1.0	1.0	0.0	1.0	1.0	1.0	1.0	0.0	1.0	0.0	1.0	0.0	0.0	0.0	0.0	0.0	0.0	1.0	1.0
ODZ4	26011	gene_synonym	H. sapiens	26011	H. sapiens	0.0	0.0	0.0	0.0	0.0	0.0	1.0	1.0	0.0	0.0	0.0	0.0	1.0	0.0	0.0	0.0	0.0	0.0	0.0	1.0
AMOTL1	154810	symbol	H. sapiens	154810	H. sapiens	0.0	1.0	0.0	0.0	1.0	0.0	0.0	0.0	0.0	0.0	0.0	0.0	0.0	0.0	0.0	0.0	0.0	1.0	1.0	0.0
GUCY1B3	2983	gene_synonym	H. sapiens	2983	H. sapiens	0.0	0.0	0.0	0.0	0.0	0.0	1.0	0.0	0.0	0.0	0.0	0.0	0.0	0.0	0.0	0.0	0.0	0.0	0.0	0.0
SCARF2	91179	symbol	H. sapiens	91179	H. sapiens	0.0	0.0	0.0	0.0	0.0	1.0	0.0	0.0	0.0	0.0	0.0	0.0	0.0	0.0	0.0	0.0	0.0	0.0	0.0	0.0
TGFB1I1	7041	symbol	H. sapiens	7041	H. sapiens	1.0	0.0	0.0	0.0	0.0	1.0	0.0	0.0	0.0	0.0	1.0	0.0	0.0	0.0	0.0	0.0	0.0	0.0	0.0	1.0
C10orf26	54838	gene_synonym	H. sapiens	54838	H. sapiens	0.0	0.0	0.0	0.0	0.0	0.0	0.0	0.0	0.0	0.0	0.0	0.0	0.0	0.0	0.0	0.0	0.0	0.0	0.0	0.0
MFRP	83552	symbol	H. sapiens	83552	H. sapiens	0.0	0.0	0.0	0.0	0.0	0.0	0.0	0.0	1.0	0.0	0.0	0.0	0.0	0.0	0.0	0.0	0.0	0.0	0.0	1.0
ITPR1	3708	symbol	H. sapiens	3708	H. sapiens	0.0	0.0	0.0	0.0	0.0	0.0	1.0	0.0	0.0	1.0	0.0	0.0	0.0	0.0	0.0	0.0	0.0	0.0	0.0	0.0
GRASP	160622	gene_synonym	H. sapiens	160622	H. sapiens	0.0	0.0	0.0	0.0	0.0	0.0	0.0	0.0	0.0	0.0	0.0	0.0	0.0	0.0	0.0	0.0	0.0	0.0	0.0	0.0
CLEC11A	6320	symbol	H. sapiens	6320	H. sapiens	0.0	0.0	0.0	0.0	0.0	0.0	0.0	0.0	0.0	0.0	0.0	0.0	0.0	0.0	0.0	0.0	0.0	0.0	0.0	0.0
DPYSL3	1809	symbol	H. sapiens	1809	H. sapiens	0.0	0.0	1.0	0.0	1.0	0.0	0.0	0.0	0.0	1.0	0.0	0.0	0.0	0.0	1.0	0.0	0.0	0.0	0.0	0.0
AXL	558	symbol	H. sapiens	558	H. sapiens	0.0	0.0	1.0	0.0	0.0	0.0	0.0	0.0	0.0	1.0	0.0	1.0	0.0	0.0	0.0	0.0	0.0	0.0	0.0	0.0
SCHIP1	29970	symbol	H. sapiens	29970	H. sapiens	0.0	0.0	0.0	0.0	0.0	0.0	0.0	0.0	0.0	0.0	0.0	0.0	0.0	0.0	0.0	0.0	0.0	0.0	0.0	0.0
PPAPDC1A	196051	gene_synonym	H. sapiens	196051	H. sapiens	0.0	0.0	0.0	0.0	0.0	0.0	0.0	0.0	0.0	0.0	0.0	0.0	0.0	0.0	0.0	0.0	0.0	0.0	0.0	1.0
MAP3K12	7786	symbol	H. sapiens	7786	H. sapiens	0.0	0.0	0.0	0.0	0.0	0.0	0.0	0.0	0.0	0.0	0.0	0.0	0.0	0.0	0.0	0.0	0.0	0.0	0.0	0.0
DIXDC1	85458	symbol	H. sapiens	85458	H. sapiens	0.0	0.0	0.0	0.0	1.0	1.0	0.0	0.0	0.0	0.0	0.0	0.0	0.0	0.0	0.0	0.0	0.0	0.0	0.0	0.0
MMP14	4323	symbol	H. sapiens	4323	H. sapiens	1.0	1.0	0.0	1.0	0.0	1.0	0.0	0.0	0.0	0.0	0.0	1.0	1.0	0.0	0.0	1.0	1.0	1.0	0.0	1.0
SYNM	23336	symbol	H. sapiens	23336	H. sapiens	1.0	0.0	1.0	0.0	0.0	0.0	1.0	0.0	0.0	0.0	0.0	0.0	0.0	0.0	0.0	0.0	0.0	0.0	1.0	0.0
FBLN2	2199	symbol	H. sapiens	2199	H. sapiens	1.0	0.0	0.0	0.0	0.0	0.0	0.0	0.0	0.0	0.0	1.0	1.0	0.0	1.0	0.0	0.0	0.0	0.0	0.0	0.0
LDOC1	23641	symbol	H. sapiens	23641	H. sapiens	0.0	0.0	0.0	0.0	0.0	0.0	0.0	0.0	0.0	0.0	0.0	0.0	0.0	0.0	0.0	0.0	0.0	0.0	0.0	0.0
CHRD	8646	symbol	H. sapiens	8646	H. sapiens	0.0	0.0	0.0	0.0	0.0	0.0	0.0	0.0	0.0	0.0	1.0	1.0	0.0	0.0	0.0	1.0	0.0	0.0	0.0	1.0
WFDC1	58189	symbol	H. sapiens	58189	H. sapiens	0.0	0.0	0.0	0.0	0.0	0.0	0.0	0.0	0.0	1.0	0.0	0.0	0.0	0.0	0.0	0.0	0.0	1.0	0.0	0.0
CLEC14A	161198	symbol	H. sapiens	161198	H. sapiens	1.0	1.0	0.0	0.0	0.0	0.0	0.0	0.0	0.0	0.0	0.0	0.0	0.0	1.0	0.0	0.0	0.0	1.0	0.0	0.0
CNN1	1264	symbol	H. sapiens	1264	H. sapiens	0.0	0.0	0.0	0.0	1.0	1.0	1.0	0.0	0.0	0.0	0.0	0.0	0.0	0.0	0.0	0.0	0.0	0.0	0.0	0.0
RCN3	57333	symbol	H. sapiens	57333	H. sapiens	0.0	0.0	0.0	0.0	0.0	0.0	0.0	0.0	0.0	0.0	0.0	0.0	0.0	0.0	0.0	0.0	1.0	0.0	0.0	1.0
SMARCD3	6604	symbol	H. sapiens	6604	H. sapiens	0.0	0.0	0.0	1.0	0.0	0.0	0.0	1.0	1.0	0.0	0.0	0.0	1.0	0.0	0.0	0.0	1.0	0.0	0.0	0.0
LGI2	55203	symbol	H. sapiens	55203	H. sapiens	0.0	0.0	0.0	0.0	0.0	0.0	0.0	0.0	0.0	0.0	0.0	0.0	0.0	0.0	0.0	0.0	0.0	0.0	0.0	0.0
FSTL1	11167	symbol	H. sapiens	11167	H. sapiens	0.0	0.0	0.0	0.0	0.0	0.0	0.0	0.0	0.0	0.0	1.0	0.0	0.0	0.0	0.0	0.0	0.0	1.0	0.0	0.0
C1orf133	574036	gene_synonym	H. sapiens	574036	H. sapiens	0.0	0.0	0.0	0.0	0.0	0.0	0.0	0.0	0.0	0.0	0.0	0.0	0.0	0.0	0.0	0.0	0.0	0.0	0.0	0.0
PALLD	23022	symbol	H. sapiens	23022	H. sapiens	0.0	0.0	1.0	0.0	1.0	1.0	0.0	0.0	0.0	0.0	0.0	0.0	0.0	0.0	1.0	0.0	0.0	0.0	0.0	0.0
LPP	4026	symbol	H. sapiens	4026	H. sapiens	0.0	0.0	1.0	0.0	0.0	1.0	0.0	0.0	0.0	0.0	0.0	0.0	0.0	0.0	0.0	0.0	0.0	0.0	0.0	0.0
FGF2	2247	symbol	H. sapiens	2247	H. sapiens	1.0	1.0	0.0	0.0	0.0	0.0	0.0	1.0	1.0	1.0	1.0	0.0	0.0	0.0	0.0	1.0	0.0	1.0	0.0	1.0
CCDC69	26112	symbol	H. sapiens	26112	H. sapiens	0.0	0.0	0.0	0.0	0.0	0.0	0.0	0.0	0.0	0.0	0.0	0.0	0.0	0.0	0.0	0.0	0.0	0.0	0.0	0.0
C1orf54	79630	symbol	H. sapiens	79630	H. sapiens	0.0	0.0	0.0	0.0	0.0	0.0	0.0	0.0	0.0	0.0	0.0	0.0	0.0	0.0	0.0	0.0	0.0	0.0	0.0	0.0
PPP1R3C	5507	symbol	H. sapiens	5507	H. sapiens	0.0	0.0	0.0	0.0	0.0	0.0	0.0	0.0	0.0	0.0	0.0	0.0	0.0	0.0	0.0	0.0	0.0	0.0	0.0	0.0
SLC9A9	285195	symbol	H. sapiens	285195	H. sapiens	0.0	0.0	0.0	0.0	0.0	0.0	0.0	0.0	0.0	0.0	0.0	0.0	0.0	0.0	0.0	0.0	0.0	0.0	0.0	0.0
FGFR1	2260	symbol	H. sapiens	2260	H. sapiens	0.0	1.0	0.0	0.0	0.0	0.0	0.0	0.0	0.0	0.0	1.0	0.0	0.0	0.0	0.0	1.0	0.0	1.0	0.0	1.0
SPG20	23111	gene_synonym	H. sapiens	23111	H. sapiens	0.0	0.0	0.0	0.0	0.0	0.0	1.0	1.0	0.0	0.0	1.0	0.0	0.0	0.0	0.0	1.0	0.0	0.0	0.0	0.0
SLMAP	7871	symbol	H. sapiens	7871	H. sapiens	0.0	0.0	0.0	0.0	0.0	0.0	1.0	0.0	0.0	0.0	0.0	0.0	0.0	0.0	0.0	0.0	0.0	0.0	0.0	0.0
DKK3	27122	symbol	H. sapiens	27122	H. sapiens	0.0	0.0	0.0	0.0	0.0	0.0	0.0	0.0	0.0	0.0	1.0	0.0	0.0	0.0	0.0	0.0	0.0	0.0	0.0	0.0
LHFP	10186	gene_synonym	H. sapiens	10186	H. sapiens	0.0	0.0	0.0	0.0	0.0	0.0	0.0	0.0	0.0	0.0	0.0	0.0	0.0	0.0	0.0	0.0	0.0	0.0	0.0	0.0
PSD	5662	symbol	H. sapiens	5662	H. sapiens	0.0	0.0	0.0	0.0	0.0	0.0	0.0	0.0	0.0	0.0	0.0	0.0	0.0	0.0	1.0	0.0	0.0	0.0	0.0	0.0
MCC	4163	symbol	H. sapiens	4163	H. sapiens	0.0	0.0	0.0	0.0	0.0	0.0	0.0	0.0	0.0	0.0	0.0	0.0	0.0	0.0	1.0	0.0	0.0	1.0	0.0	0.0
FBN1	2200	symbol	H. sapiens	2200	H. sapiens	1.0	0.0	0.0	0.0	0.0	0.0	0.0	1.0	1.0	0.0	1.0	0.0	0.0	0.0	0.0	1.0	0.0	0.0	0.0	1.0
PLEKHO2	80301	symbol	H. sapiens	80301	H. sapiens	0.0	0.0	0.0	0.0	0.0	0.0	0.0	0.0	0.0	0.0	0.0	0.0	0.0	0.0	0.0	0.0	0.0	0.0	0.0	0.0
OLFML2B	25903	symbol	H. sapiens	25903	H. sapiens	0.0	0.0	0.0	0.0	0.0	0.0	0.0	0.0	0.0	0.0	0.0	0.0	0.0	0.0	0.0	0.0	0.0	0.0	0.0	0.0
COX7A1	1346	symbol	H. sapiens	1346	H. sapiens	0.0	0.0	0.0	0.0	0.0	0.0	0.0	0.0	0.0	0.0	0.0	0.0	0.0	0.0	0.0	0.0	0.0	0.0	0.0	0.0
FNBP1	23048	symbol	H. sapiens	23048	H. sapiens	0.0	0.0	0.0	0.0	0.0	0.0	0.0	0.0	0.0	0.0	0.0	0.0	0.0	0.0	0.0	0.0	0.0	0.0	0.0	0.0
TACR2	6865	symbol	H. sapiens	6865	H. sapiens	0.0	1.0	0.0	0.0	0.0	0.0	1.0	0.0	0.0	0.0	0.0	0.0	0.0	0.0	0.0	0.0	0.0	0.0	0.0	0.0
JAM2	58494	symbol	H. sapiens	58494	H. sapiens	1.0	1.0	0.0	1.0	0.0	0.0	1.0	0.0	0.0	0.0	0.0	0.0	1.0	0.0	0.0	0.0	0.0	0.0	1.0	0.0
CNPY4	245812	symbol	H. sapiens	245812	H. sapiens	0.0	0.0	0.0	0.0	0.0	0.0	0.0	0.0	0.0	0.0	0.0	0.0	0.0	0.0	0.0	0.0	0.0	0.0	0.0	0.0
CFH	3075	symbol	H. sapiens	3075	H. sapiens	0.0	0.0	0.0	0.0	0.0	0.0	0.0	0.0	0.0	0.0	0.0	0.0	0.0	0.0	0.0	0.0	0.0	0.0	0.0	0.0
SGIP1	84251	symbol	H. sapiens	84251	H. sapiens	0.0	0.0	0.0	0.0	0.0	0.0	0.0	0.0	0.0	0.0	0.0	0.0	0.0	0.0	0.0	0.0	0.0	0.0	0.0	0.0
ZCCHC24	219654	symbol	H. sapiens	219654	H. sapiens	0.0	0.0	0.0	0.0	0.0	0.0	0.0	0.0	0.0	0.0	0.0	0.0	0.0	0.0	0.0	0.0	0.0	0.0	0.0	0.0
MYCT1	80177	symbol	H. sapiens	80177	H. sapiens	0.0	0.0	0.0	0.0	0.0	0.0	0.0	0.0	0.0	0.0	0.0	0.0	0.0	0.0	0.0	0.0	0.0	0.0	0.0	0.0
LRRC15	131578	symbol	H. sapiens	131578	H. sapiens	1.0	1.0	0.0	0.0	0.0	0.0	0.0	0.0	0.0	0.0	0.0	0.0	0.0	1.0	0.0	0.0	0.0	0.0	0.0	0.0
PDE2A	5138	symbol	H. sapiens	5138	H. sapiens	0.0	1.0	0.0	0.0	0.0	0.0	1.0	1.0	0.0	0.0	1.0	0.0	0.0	0.0	0.0	0.0	0.0	0.0	0.0	0.0
CHST15	51363	symbol	H. sapiens	51363	H. sapiens	0.0	0.0	0.0	0.0	0.0	0.0	0.0	0.0	0.0	0.0	0.0	0.0	0.0	0.0	0.0	0.0	0.0	0.0	0.0	0.0
FILIP1L	11259	symbol	H. sapiens	11259	H. sapiens	0.0	0.0	0.0	0.0	0.0	0.0	0.0	0.0	0.0	0.0	0.0	0.0	0.0	0.0	0.0	0.0	0.0	0.0	0.0	0.0
COL5A1	1289	symbol	H. sapiens	1289	H. sapiens	1.0	1.0	0.0	0.0	1.0	0.0	0.0	1.0	1.0	1.0	0.0	0.0	0.0	0.0	0.0	1.0	1.0	0.0	0.0	1.0
RGS2	5997	symbol	H. sapiens	5997	H. sapiens	0.0	0.0	0.0	1.0	0.0	0.0	1.0	1.0	0.0	0.0	0.0	0.0	1.0	0.0	0.0	0.0	0.0	0.0	0.0	0.0
MAP1A	4130	symbol	H. sapiens	4130	H. sapiens	1.0	0.0	0.0	0.0	1.0	0.0	0.0	0.0	0.0	0.0	0.0	0.0	0.0	0.0	0.0	0.0	1.0	0.0	0.0	0.0
BTBD11	121551	symbol	H. sapiens	121551	H. sapiens	0.0	0.0	0.0	0.0	0.0	0.0	0.0	0.0	0.0	0.0	1.0	0.0	0.0	0.0	0.0	0.0	0.0	0.0	0.0	0.0
KIAA0495	57212	gene_synonym	H. sapiens	57212	H. sapiens	0.0	0.0	0.0	0.0	0.0	0.0	0.0	0.0	0.0	0.0	0.0	0.0	0.0	0.0	0.0	0.0	0.0	0.0	0.0	0.0
BASP1	10409	symbol	H. sapiens	10409	H. sapiens	0.0	0.0	0.0	1.0	0.0	0.0	0.0	1.0	0.0	0.0	0.0	0.0	0.0	0.0	0.0	0.0	0.0	0.0	0.0	1.0
HSPA12B	116835	symbol	H. sapiens	116835	H. sapiens	0.0	0.0	0.0	0.0	0.0	0.0	0.0	0.0	0.0	0.0	0.0	0.0	0.0	0.0	0.0	0.0	0.0	0.0	0.0	0.0
CCDC136	64753	symbol	H. sapiens	64753	H. sapiens	0.0	0.0	0.0	0.0	0.0	0.0	0.0	0.0	0.0	0.0	0.0	0.0	1.0	0.0	0.0	0.0	0.0	0.0	0.0	0.0
KIAA1949	170954	gene_synonym	H. sapiens	170954	H. sapiens	0.0	0.0	0.0	0.0	1.0	0.0	0.0	0.0	0.0	0.0	0.0	0.0	0.0	0.0	0.0	0.0	0.0	0.0	0.0	0.0
BICC1	80114	symbol	H. sapiens	80114	H. sapiens	0.0	0.0	0.0	0.0	0.0	0.0	0.0	1.0	0.0	0.0	0.0	0.0	0.0	0.0	0.0	0.0	0.0	0.0	0.0	0.0
CYS1	192668	symbol	H. sapiens	192668	H. sapiens	0.0	0.0	0.0	0.0	0.0	0.0	0.0	0.0	0.0	0.0	0.0	0.0	0.0	0.0	1.0	0.0	0.0	0.0	0.0	0.0
SPOCK1	6695	symbol	H. sapiens	6695	H. sapiens	0.0	0.0	0.0	0.0	0.0	0.0	0.0	0.0	0.0	0.0	0.0	1.0	0.0	0.0	0.0	0.0	0.0	0.0	0.0	0.0
PBX3	5090	symbol	H. sapiens	5090	H. sapiens	0.0	0.0	0.0	0.0	0.0	0.0	0.0	0.0	1.0	0.0	0.0	0.0	0.0	0.0	0.0	0.0	0.0	0.0	0.0	1.0
ZNF25	219749	symbol	H. sapiens	219749	H. sapiens	0.0	0.0	0.0	0.0	0.0	0.0	0.0	0.0	0.0	0.0	0.0	0.0	0.0	0.0	0.0	0.0	0.0	0.0	0.0	0.0
INHBA	3624	symbol	H. sapiens	3624	H. sapiens	0.0	0.0	0.0	0.0	0.0	0.0	1.0	0.0	1.0	1.0	1.0	0.0	0.0	0.0	0.0	0.0	0.0	0.0	0.0	1.0
FAM13C	220965	symbol	H. sapiens	220965	H. sapiens	0.0	0.0	0.0	0.0	0.0	0.0	0.0	0.0	0.0	0.0	0.0	0.0	0.0	0.0	0.0	0.0	0.0	0.0	0.0	0.0
ZEB2	9839	symbol	H. sapiens	9839	H. sapiens	0.0	0.0	0.0	0.0	0.0	0.0	0.0	0.0	0.0	0.0	0.0	0.0	0.0	0.0	0.0	0.0	0.0	1.0	0.0	0.0
ARHGEF17	9828	symbol	H. sapiens	9828	H. sapiens	0.0	0.0	0.0	0.0	1.0	0.0	0.0	0.0	0.0	0.0	0.0	0.0	0.0	0.0	0.0	0.0	0.0	0.0	0.0	0.0
SYNPO	11346	symbol	H. sapiens	11346	H. sapiens	0.0	0.0	1.0	0.0	1.0	0.0	0.0	0.0	0.0	0.0	0.0	0.0	0.0	0.0	0.0	0.0	0.0	0.0	1.0	0.0
ARHGEF15	22899	symbol	H. sapiens	22899	H. sapiens	0.0	1.0	0.0	0.0	1.0	0.0	0.0	0.0	1.0	0.0	0.0	0.0	0.0	0.0	0.0	0.0	0.0	0.0	0.0	0.0
COL8A2	1296	symbol	H. sapiens	1296	H. sapiens	1.0	1.0	0.0	0.0	0.0	0.0	0.0	0.0	1.0	0.0	0.0	0.0	0.0	0.0	0.0	0.0	0.0	1.0	0.0	0.0
TRO	7216	symbol	H. sapiens	7216	H. sapiens	0.0	0.0	0.0	0.0	0.0	0.0	0.0	0.0	0.0	0.0	0.0	0.0	0.0	0.0	0.0	0.0	0.0	0.0	0.0	0.0
FHL1	2273	symbol	H. sapiens	2273	H. sapiens	0.0	0.0	0.0	1.0	0.0	1.0	1.0	0.0	0.0	0.0	0.0	0.0	0.0	0.0	0.0	0.0	0.0	0.0	0.0	0.0
GIMAP8	155038	symbol	H. sapiens	155038	H. sapiens	0.0	0.0	0.0	0.0	0.0	0.0	0.0	0.0	0.0	0.0	0.0	0.0	0.0	0.0	0.0	0.0	0.0	0.0	0.0	0.0
GJA1	2697	symbol	H. sapiens	2697	H. sapiens	0.0	0.0	0.0	0.0	1.0	1.0	1.0	1.0	0.0	1.0	0.0	1.0	0.0	0.0	0.0	1.0	0.0	1.0	1.0	1.0
HSPB6	126393	symbol	H. sapiens	126393	H. sapiens	1.0	1.0	0.0	0.0	0.0	0.0	1.0	0.0	0.0	0.0	0.0	0.0	0.0	0.0	0.0	0.0	0.0	1.0	0.0	0.0
GNAI2	2771	symbol	H. sapiens	2771	H. sapiens	0.0	1.0	0.0	0.0	0.0	0.0	1.0	0.0	0.0	1.0	0.0	0.0	0.0	0.0	0.0	0.0	0.0	0.0	0.0	0.0
PLXDC2	84898	symbol	H. sapiens	84898	H. sapiens	0.0	0.0	0.0	0.0	0.0	0.0	0.0	0.0	0.0	0.0	0.0	0.0	0.0	0.0	0.0	0.0	0.0	0.0	0.0	0.0
CLIC4	25932	symbol	H. sapiens	25932	H. sapiens	0.0	1.0	1.0	0.0	1.0	0.0	0.0	1.0	1.0	0.0	0.0	0.0	0.0	0.0	0.0	0.0	0.0	0.0	1.0	1.0
COL10A1	1300	symbol	H. sapiens	1300	H. sapiens	1.0	0.0	0.0	0.0	0.0	0.0	0.0	0.0	0.0	0.0	0.0	0.0	0.0	0.0	0.0	1.0	0.0	0.0	0.0	0.0
EPM2A	7957	symbol	H. sapiens	7957	H. sapiens	0.0	0.0	0.0	0.0	0.0	0.0	0.0	0.0	0.0	0.0	0.0	0.0	0.0	0.0	0.0	0.0	0.0	0.0	0.0	0.0
LAMA4	3910	symbol	H. sapiens	3910	H. sapiens	1.0	0.0	0.0	0.0	0.0	0.0	0.0	0.0	0.0	0.0	0.0	1.0	0.0	0.0	0.0	0.0	0.0	0.0	0.0	0.0
TUBA1A	7846	symbol	H. sapiens	7846	H. sapiens	1.0	0.0	0.0	0.0	0.0	0.0	0.0	0.0	0.0	0.0	0.0	0.0	0.0	0.0	0.0	0.0	0.0	0.0	0.0	0.0
TSPAN2	10100	symbol	H. sapiens	10100	H. sapiens	0.0	0.0	0.0	0.0	0.0	0.0	0.0	0.0	0.0	0.0	0.0	0.0	0.0	0.0	0.0	0.0	0.0	0.0	0.0	0.0
HEG1	57493	symbol	H. sapiens	57493	H. sapiens	0.0	1.0	0.0	1.0	0.0	0.0	1.0	1.0	0.0	1.0	0.0	0.0	0.0	0.0	0.0	0.0	0.0	0.0	1.0	1.0
ACTG2	72	symbol	H. sapiens	72	H. sapiens	0.0	0.0	1.0	0.0	0.0	0.0	1.0	0.0	0.0	0.0	0.0	0.0	0.0	0.0	1.0	0.0	0.0	1.0	0.0	1.0
ADAMTS12	81792	symbol	H. sapiens	81792	H. sapiens	1.0	0.0	0.0	0.0	0.0	0.0	0.0	0.0	0.0	0.0	1.0	1.0	0.0	0.0	0.0	1.0	0.0	1.0	0.0	1.0
PPAP2A	8611	gene_synonym	H. sapiens	8611	H. sapiens	0.0	0.0	0.0	0.0	0.0	0.0	0.0	0.0	0.0	0.0	0.0	0.0	0.0	0.0	0.0	0.0	0.0	0.0	0.0	0.0
ITGA11	22801	symbol	H. sapiens	22801	H. sapiens	1.0	0.0	0.0	1.0	0.0	1.0	0.0	0.0	0.0	0.0	0.0	1.0	0.0	1.0	0.0	0.0	0.0	1.0	0.0	0.0
TM6SF1	53346	symbol	H. sapiens	53346	H. sapiens	0.0	0.0	0.0	0.0	0.0	0.0	0.0	0.0	0.0	0.0	0.0	0.0	0.0	0.0	0.0	0.0	0.0	0.0	0.0	0.0
POSTN	10631	symbol	H. sapiens	10631	H. sapiens	1.0	1.0	0.0	0.0	0.0	0.0	1.0	1.0	0.0	1.0	1.0	1.0	0.0	0.0	0.0	0.0	0.0	0.0	0.0	0.0
EMCN	51705	symbol	H. sapiens	51705	H. sapiens	0.0	0.0	0.0	0.0	0.0	0.0	0.0	0.0	0.0	0.0	0.0	0.0	0.0	0.0	0.0	0.0	0.0	0.0	0.0	0.0
ARMCX1	51309	symbol	H. sapiens	51309	H. sapiens	0.0	0.0	0.0	0.0	0.0	0.0	0.0	0.0	0.0	0.0	0.0	0.0	0.0	0.0	0.0	0.0	0.0	0.0	0.0	0.0
MEIS2	4212	symbol	H. sapiens	4212	H. sapiens	0.0	0.0	0.0	0.0	0.0	0.0	0.0	0.0	1.0	0.0	1.0	0.0	0.0	0.0	0.0	0.0	0.0	0.0	0.0	0.0
KCNE4	23704	symbol	H. sapiens	23704	H. sapiens	0.0	0.0	0.0	0.0	1.0	0.0	1.0	0.0	0.0	0.0	0.0	0.0	0.0	0.0	0.0	0.0	0.0	0.0	0.0	0.0
COL1A1	1277	symbol	H. sapiens	1277	H. sapiens	1.0	1.0	0.0	0.0	1.0	0.0	0.0	0.0	0.0	1.0	1.0	1.0	0.0	0.0	0.0	1.0	1.0	0.0	0.0	1.0
FOXF1	2294	symbol	H. sapiens	2294	H. sapiens	1.0	1.0	0.0	1.0	0.0	0.0	0.0	1.0	0.0	1.0	0.0	1.0	1.0	0.0	0.0	0.0	0.0	1.0	0.0	1.0
TCF4	6925	symbol	H. sapiens	6925	H. sapiens	0.0	0.0	0.0	0.0	0.0	0.0	0.0	0.0	0.0	0.0	0.0	0.0	0.0	0.0	0.0	0.0	0.0	0.0	0.0	0.0
CHRDL1	91851	symbol	H. sapiens	91851	H. sapiens	0.0	0.0	0.0	0.0	0.0	0.0	0.0	0.0	1.0	0.0	1.0	0.0	0.0	0.0	0.0	0.0	0.0	0.0	0.0	0.0
MEF2A	4205	symbol	H. sapiens	4205	H. sapiens	0.0	0.0	0.0	1.0	1.0	0.0	1.0	1.0	0.0	0.0	0.0	0.0	1.0	0.0	0.0	0.0	0.0	0.0	0.0	0.0
S1PR1	1901	symbol	H. sapiens	1901	H. sapiens	0.0	1.0	0.0	1.0	1.0	0.0	1.0	1.0	0.0	0.0	0.0	1.0	0.0	0.0	0.0	0.0	0.0	1.0	0.0	1.0
STON1	11037	symbol	H. sapiens	11037	H. sapiens	0.0	0.0	0.0	0.0	0.0	0.0	0.0	0.0	0.0	0.0	0.0	0.0	0.0	0.0	0.0	0.0	0.0	0.0	0.0	0.0
MAF	4094	symbol	H. sapiens	4094	H. sapiens	0.0	0.0	0.0	0.0	0.0	0.0	0.0	0.0	1.0	0.0	0.0	0.0	0.0	0.0	0.0	1.0	0.0	0.0	0.0	0.0
SSPN	8082	symbol	H. sapiens	8082	H. sapiens	0.0	0.0	0.0	0.0	0.0	0.0	1.0	0.0	0.0	0.0	0.0	0.0	0.0	0.0	0.0	0.0	0.0	0.0	0.0	0.0
DFNA5	1687	gene_synonym	H. sapiens	1687	H. sapiens	0.0	0.0	0.0	0.0	0.0	0.0	0.0	0.0	1.0	0.0	0.0	0.0	0.0	0.0	0.0	0.0	0.0	0.0	0.0	0.0
PPAPDC3	84814	gene_synonym	H. sapiens	84814	H. sapiens	0.0	0.0	0.0	1.0	0.0	0.0	0.0	0.0	0.0	0.0	0.0	0.0	1.0	0.0	0.0	0.0	0.0	0.0	0.0	0.0
SAMD4A	23034	symbol	H. sapiens	23034	H. sapiens	0.0	0.0	0.0	0.0	0.0	0.0	0.0	0.0	0.0	0.0	0.0	0.0	0.0	0.0	0.0	0.0	0.0	0.0	0.0	0.0
EML1	2009	symbol	H. sapiens	2009	H. sapiens	0.0	0.0	0.0	0.0	0.0	0.0	0.0	0.0	0.0	0.0	0.0	0.0	0.0	0.0	0.0	0.0	0.0	0.0	0.0	0.0
BCL6	604	symbol	H. sapiens	604	H. sapiens	0.0	1.0	0.0	0.0	1.0	0.0	0.0	0.0	0.0	0.0	0.0	1.0	0.0	0.0	0.0	0.0	0.0	0.0	0.0	0.0
PHLDB2	90102	symbol	H. sapiens	90102	H. sapiens	1.0	0.0	0.0	0.0	1.0	1.0	0.0	0.0	0.0	1.0	0.0	1.0	1.0	0.0	1.0	0.0	0.0	0.0	0.0	1.0
LRRFIP1	9208	symbol	H. sapiens	9208	H. sapiens	0.0	0.0	0.0	0.0	0.0	0.0	0.0	0.0	0.0	0.0	0.0	0.0	0.0	0.0	0.0	0.0	0.0	0.0	0.0	0.0
GLI2	2736	symbol	H. sapiens	2736	H. sapiens	0.0	0.0	0.0	0.0	0.0	0.0	0.0	1.0	1.0	0.0	0.0	1.0	0.0	0.0	0.0	1.0	0.0	0.0	0.0	1.0
DAAM2	23500	symbol	H. sapiens	23500	H. sapiens	0.0	0.0	0.0	0.0	1.0	0.0	0.0	0.0	0.0	0.0	0.0	0.0	0.0	0.0	0.0	0.0	0.0	0.0	0.0	0.0
GPRASP2	114928	symbol	H. sapiens	114928	H. sapiens	0.0	0.0	0.0	0.0	0.0	0.0	0.0	0.0	0.0	0.0	0.0	0.0	0.0	0.0	0.0	0.0	0.0	0.0	0.0	0.0
PKD2	5311	symbol	H. sapiens	5311	H. sapiens	0.0	1.0	1.0	0.0	0.0	0.0	0.0	1.0	0.0	0.0	0.0	0.0	0.0	0.0	1.0	0.0	0.0	0.0	1.0	1.0
CACNA1C	775	symbol	H. sapiens	775	H. sapiens	0.0	0.0	1.0	0.0	1.0	0.0	1.0	1.0	1.0	0.0	0.0	0.0	0.0	0.0	0.0	0.0	0.0	0.0	0.0	1.0
LIMS2	55679	symbol	H. sapiens	55679	H. sapiens	0.0	0.0	0.0	0.0	0.0	1.0	0.0	0.0	0.0	0.0	0.0	1.0	0.0	0.0	0.0	0.0	0.0	1.0	1.0	0.0
SLC12A4	6560	symbol	H. sapiens	6560	H. sapiens	0.0	0.0	0.0	0.0	0.0	0.0	0.0	0.0	0.0	0.0	0.0	0.0	0.0	0.0	0.0	0.0	0.0	0.0	0.0	0.0
COL18A1	80781	symbol	H. sapiens	80781	H. sapiens	1.0	1.0	0.0	0.0	0.0	0.0	0.0	0.0	0.0	0.0	0.0	0.0	0.0	0.0	0.0	0.0	0.0	0.0	0.0	0.0
GGT5	2687	symbol	H. sapiens	2687	H. sapiens	0.0	0.0	0.0	0.0	0.0	0.0	0.0	0.0	0.0	0.0	0.0	0.0	0.0	0.0	0.0	0.0	0.0	0.0	0.0	0.0
DES	1674	symbol	H. sapiens	1674	H. sapiens	1.0	0.0	1.0	0.0	1.0	0.0	1.0	0.0	0.0	0.0	0.0	0.0	0.0	0.0	0.0	0.0	0.0	0.0	1.0	0.0
APBB1	322	symbol	H. sapiens	322	H. sapiens	0.0	0.0	0.0	0.0	0.0	0.0	0.0	0.0	0.0	0.0	0.0	0.0	0.0	0.0	1.0	0.0	0.0	0.0	0.0	0.0
SYNE1	23345	symbol	H. sapiens	23345	H. sapiens	0.0	0.0	1.0	1.0	1.0	0.0	0.0	0.0	0.0	0.0	0.0	0.0	1.0	0.0	0.0	0.0	0.0	0.0	0.0	0.0
GJC1	10052	symbol	H. sapiens	10052	H. sapiens	0.0	1.0	0.0	0.0	1.0	0.0	1.0	1.0	0.0	0.0	0.0	0.0	0.0	0.0	0.0	0.0	0.0	0.0	1.0	0.0
FAM26E	254228	gene_synonym	H. sapiens	254228	H. sapiens	0.0	0.0	0.0	0.0	0.0	0.0	0.0	0.0	0.0	0.0	0.0	0.0	0.0	0.0	0.0	0.0	0.0	0.0	0.0	0.0
CCL14	6358	symbol	H. sapiens	6358	H. sapiens	0.0	0.0	0.0	0.0	0.0	0.0	0.0	0.0	0.0	0.0	0.0	0.0	0.0	0.0	0.0	0.0	0.0	1.0	0.0	0.0
MMRN2	79812	symbol	H. sapiens	79812	H. sapiens	1.0	1.0	0.0	0.0	0.0	0.0	0.0	0.0	0.0	0.0	1.0	0.0	0.0	0.0	0.0	0.0	0.0	1.0	0.0	0.0
BCAT1	586	symbol	H. sapiens	586	H. sapiens	0.0	0.0	0.0	0.0	0.0	0.0	0.0	0.0	0.0	0.0	0.0	0.0	0.0	0.0	0.0	0.0	0.0	0.0	0.0	0.0
LDB2	9079	symbol	H. sapiens	9079	H. sapiens	0.0	0.0	0.0	0.0	1.0	0.0	0.0	0.0	0.0	0.0	0.0	0.0	0.0	0.0	1.0	0.0	0.0	0.0	0.0	0.0
SASH1	23328	symbol	H. sapiens	23328	H. sapiens	0.0	1.0	0.0	0.0	0.0	0.0	0.0	0.0	0.0	0.0	0.0	0.0	0.0	0.0	0.0	0.0	0.0	1.0	0.0	0.0
TNFAIP6	7130	symbol	H. sapiens	7130	H. sapiens	0.0	1.0	0.0	0.0	0.0	0.0	0.0	0.0	0.0	0.0	0.0	0.0	0.0	0.0	0.0	0.0	0.0	0.0	0.0	0.0
C15orf59	388135	gene_synonym	H. sapiens	388135	H. sapiens	0.0	0.0	0.0	0.0	0.0	0.0	1.0	0.0	0.0	0.0	0.0	0.0	0.0	0.0	0.0	0.0	0.0	0.0	0.0	0.0
REEP2	51308	symbol	H. sapiens	51308	H. sapiens	0.0	0.0	0.0	0.0	0.0	0.0	0.0	0.0	0.0	0.0	0.0	0.0	0.0	0.0	0.0	0.0	0.0	0.0	0.0	0.0
GAS7	8522	symbol	H. sapiens	8522	H. sapiens	0.0	0.0	1.0	0.0	1.0	0.0	0.0	0.0	0.0	0.0	0.0	0.0	0.0	0.0	0.0	0.0	0.0	0.0	0.0	0.0
PRKD1	5587	symbol	H. sapiens	5587	H. sapiens	0.0	1.0	0.0	0.0	1.0	0.0	0.0	0.0	0.0	0.0	1.0	0.0	0.0	0.0	0.0	0.0	0.0	1.0	0.0	0.0
FAM20C	56975	symbol	H. sapiens	56975	H. sapiens	0.0	0.0	0.0	0.0	0.0	0.0	0.0	0.0	0.0	0.0	0.0	0.0	0.0	0.0	0.0	0.0	0.0	0.0	0.0	0.0
FAM107A	11170	symbol	H. sapiens	11170	H. sapiens	0.0	1.0	1.0	0.0	1.0	1.0	0.0	0.0	0.0	0.0	0.0	1.0	0.0	0.0	1.0	0.0	0.0	0.0	0.0	0.0
ITGB1	3688	symbol	H. sapiens	3688	H. sapiens	1.0	1.0	0.0	0.0	1.0	1.0	1.0	0.0	0.0	1.0	1.0	1.0	0.0	1.0	1.0	0.0	1.0	1.0	0.0	1.0
RAI14	26064	symbol	H. sapiens	26064	H. sapiens	0.0	0.0	0.0	0.0	1.0	0.0	0.0	0.0	0.0	0.0	0.0	0.0	0.0	0.0	0.0	0.0	0.0	0.0	0.0	0.0
FAT4	79633	symbol	H. sapiens	79633	H. sapiens	0.0	0.0	0.0	0.0	0.0	0.0	0.0	1.0	1.0	0.0	1.0	0.0	0.0	0.0	0.0	1.0	0.0	0.0	0.0	1.0
RAMP3	10268	symbol	H. sapiens	10268	H. sapiens	0.0	1.0	0.0	0.0	0.0	0.0	1.0	0.0	0.0	0.0	0.0	0.0	0.0	0.0	0.0	0.0	0.0	0.0	0.0	0.0

## Sheet: Enrichment
GroupID	Category	Term	Description	p-value	LogP	Log(q-value)	InTerm_InList	Genes	Symbols
1_Summary	GO Biological Processes	GO:0030198	extracellular matrix organization	2.30528e-28	-27.6373	-23.6277	44/395	2,165,633,857,1277,1278,1289,1290,1292,1293,1296,1300,1462,1513,1634,2191,2199,2200,2247,2294,3679,3688,3690,3910,4060,4239,4313,4323,4629,5175,5654,6678,7077,10631,11117,22801,23213,30008,58494,80781,81792,83700,84168,90102,710,3490,3956,5118,5176,6383,7041,7058,8404,8406,10082,23452,79812,115908,131578,161198,1465,1674,3316,4130,4131,7169,7431,7846,10398,23336,84617,91624,126393	A2M,AEBP1,BGN,CAV1,COL1A1,COL1A2,COL5A1,COL5A2,COL6A2,COL6A3,COL8A2,COL10A1,VCAN,CTSK,DCN,FAP,FBLN2,FBN1,FGF2,FOXF1,ITGA7,ITGB1,ITGB3,LAMA4,LUM,MFAP4,MMP2,MMP14,MYH11,PECAM1,HTRA1,SPARC,TIMP2,POSTN,EMILIN1,ITGA11,SULF1,EFEMP2,JAM2,COL18A1,ADAMTS12,JAM3,ANTXR1,PHLDB2,SERPING1,IGFBP7,LGALS1,PCOLCE,SERPINF1,SDC2,TGFB1I1,THBS2,SPARCL1,SRPX,GPC6,ANGPTL2,MMRN2,CTHRC1,LRRC15,CLEC14A,CSRP1,DES,HSPB2,MAP1…
1_Member	GO Biological Processes	GO:0030198	extracellular matrix organization	2.30528e-28	-27.6373	-23.6277	44/395	2,165,633,857,1277,1278,1289,1290,1292,1293,1296,1300,1462,1513,1634,2191,2199,2200,2247,2294,3679,3688,3690,3910,4060,4239,4313,4323,4629,5175,5654,6678,7077,10631,11117,22801,23213,30008,58494,80781,81792,83700,84168,90102	A2M,AEBP1,BGN,CAV1,COL1A1,COL1A2,COL5A1,COL5A2,COL6A2,COL6A3,COL8A2,COL10A1,VCAN,CTSK,DCN,FAP,FBLN2,FBN1,FGF2,FOXF1,ITGA7,ITGB1,ITGB3,LAMA4,LUM,MFAP4,MMP2,MMP14,MYH11,PECAM1,HTRA1,SPARC,TIMP2,POSTN,EMILIN1,ITGA11,SULF1,EFEMP2,JAM2,COL18A1,ADAMTS12,JAM3,ANTXR1,PHLDB2
1_Member	GO Biological Processes	GO:0043062	extracellular structure organization	2.56501e-28	-27.5909	-23.6277	44/396	2,165,633,857,1277,1278,1289,1290,1292,1293,1296,1300,1462,1513,1634,2191,2199,2200,2247,2294,3679,3688,3690,3910,4060,4239,4313,4323,4629,5175,5654,6678,7077,10631,11117,22801,23213,30008,58494,80781,81792,83700,84168,90102	A2M,AEBP1,BGN,CAV1,COL1A1,COL1A2,COL5A1,COL5A2,COL6A2,COL6A3,COL8A2,COL10A1,VCAN,CTSK,DCN,FAP,FBLN2,FBN1,FGF2,FOXF1,ITGA7,ITGB1,ITGB3,LAMA4,LUM,MFAP4,MMP2,MMP14,MYH11,PECAM1,HTRA1,SPARC,TIMP2,POSTN,EMILIN1,ITGA11,SULF1,EFEMP2,JAM2,COL18A1,ADAMTS12,JAM3,ANTXR1,PHLDB2
1_Member	GO Biological Processes	GO:0045229	external encapsulating structure organization	3.17257e-28	-27.4986	-23.6277	44/398	2,165,633,857,1277,1278,1289,1290,1292,1293,1296,1300,1462,1513,1634,2191,2199,2200,2247,2294,3679,3688,3690,3910,4060,4239,4313,4323,4629,5175,5654,6678,7077,10631,11117,22801,23213,30008,58494,80781,81792,83700,84168,90102	A2M,AEBP1,BGN,CAV1,COL1A1,COL1A2,COL5A1,COL5A2,COL6A2,COL6A3,COL8A2,COL10A1,VCAN,CTSK,DCN,FAP,FBLN2,FBN1,FGF2,FOXF1,ITGA7,ITGB1,ITGB3,LAMA4,LUM,MFAP4,MMP2,MMP14,MYH11,PECAM1,HTRA1,SPARC,TIMP2,POSTN,EMILIN1,ITGA11,SULF1,EFEMP2,JAM2,COL18A1,ADAMTS12,JAM3,ANTXR1,PHLDB2
1_Member	GO Cellular Components	GO:0062023	collagen-containing extracellular matrix	4.57907e-26	-25.3392	-21.6247	43/424	2,165,633,710,1277,1278,1289,1290,1292,1293,1296,1300,1462,1634,2199,2200,3490,3910,3956,4060,4239,4313,5118,5176,5654,6383,6678,7041,7058,7077,8404,8406,10082,10631,11117,23213,23452,30008,79812,80781,115908,131578,161198	A2M,AEBP1,BGN,SERPING1,COL1A1,COL1A2,COL5A1,COL5A2,COL6A2,COL6A3,COL8A2,COL10A1,VCAN,DCN,FBLN2,FBN1,IGFBP7,LAMA4,LGALS1,LUM,MFAP4,MMP2,PCOLCE,SERPINF1,HTRA1,SDC2,SPARC,TGFB1I1,THBS2,TIMP2,SPARCL1,SRPX,GPC6,POSTN,EMILIN1,SULF1,ANGPTL2,EFEMP2,MMRN2,COL18A1,CTHRC1,LRRC15,CLEC14A
1_Member	GO Molecular Functions	GO:0005201	extracellular matrix structural constituent	4.25856e-23	-22.3707	-18.977	28/170	165,633,1277,1278,1289,1290,1292,1293,1296,1300,1462,1634,2199,2200,3490,3910,4060,4239,5118,6678,7058,8406,10631,11117,30008,79812,80781,115908	AEBP1,BGN,COL1A1,COL1A2,COL5A1,COL5A2,COL6A2,COL6A3,COL8A2,COL10A1,VCAN,DCN,FBLN2,FBN1,IGFBP7,LAMA4,LUM,MFAP4,PCOLCE,SPARC,THBS2,SRPX,POSTN,EMILIN1,EFEMP2,MMRN2,COL18A1,CTHRC1
1_Member	GO Cellular Components	GO:0031012	extracellular matrix	7.45065e-23	-22.1278	-18.7901	45/566	2,165,633,710,1277,1278,1289,1290,1292,1293,1296,1300,1462,1634,2199,2200,3490,3910,3956,4060,4239,4313,4323,5118,5176,5654,6383,6678,7041,7058,7077,8404,8406,10082,10631,11117,23213,23452,30008,79812,80781,81792,115908,131578,161198	A2M,AEBP1,BGN,SERPING1,COL1A1,COL1A2,COL5A1,COL5A2,COL6A2,COL6A3,COL8A2,COL10A1,VCAN,DCN,FBLN2,FBN1,IGFBP7,LAMA4,LGALS1,LUM,MFAP4,MMP2,MMP14,PCOLCE,SERPINF1,HTRA1,SDC2,SPARC,TGFB1I1,THBS2,TIMP2,SPARCL1,SRPX,GPC6,POSTN,EMILIN1,SULF1,ANGPTL2,EFEMP2,MMRN2,COL18A1,ADAMTS12,CTHRC1,LRRC15,CLEC14A
1_Member	GO Cellular Components	GO:0030312	external encapsulating structure	8.00404e-23	-22.0967	-18.7901	45/567	2,165,633,710,1277,1278,1289,1290,1292,1293,1296,1300,1462,1634,2199,2200,3490,3910,3956,4060,4239,4313,4323,5118,5176,5654,6383,6678,7041,7058,7077,8404,8406,10082,10631,11117,23213,23452,30008,79812,80781,81792,115908,131578,161198	A2M,AEBP1,BGN,SERPING1,COL1A1,COL1A2,COL5A1,COL5A2,COL6A2,COL6A3,COL8A2,COL10A1,VCAN,DCN,FBLN2,FBN1,IGFBP7,LAMA4,LGALS1,LUM,MFAP4,MMP2,MMP14,PCOLCE,SERPINF1,HTRA1,SDC2,SPARC,TGFB1I1,THBS2,TIMP2,SPARCL1,SRPX,GPC6,POSTN,EMILIN1,SULF1,ANGPTL2,EFEMP2,MMRN2,COL18A1,ADAMTS12,CTHRC1,LRRC15,CLEC14A
1_Member	GO Molecular Functions	GO:0005198	structural molecule activity	8.32672e-17	-16.0795	-13.0739	42/704	165,633,1277,1278,1289,1290,1292,1293,1296,1300,1462,1465,1634,1674,2199,2200,3316,3490,3910,4060,4130,4131,4239,4629,5118,6678,7058,7169,7431,7846,8406,10398,10631,11117,23336,30008,79812,80781,84617,91624,115908,126393	AEBP1,BGN,COL1A1,COL1A2,COL5A1,COL5A2,COL6A2,COL6A3,COL8A2,COL10A1,VCAN,CSRP1,DCN,DES,FBLN2,FBN1,HSPB2,IGFBP7,LAMA4,LUM,MAP1A,MAP1B,MFAP4,MYH11,PCOLCE,SPARC,THBS2,TPM2,VIM,TUBA1A,SRPX,MYL9,POSTN,EMILIN1,SYNM,EFEMP2,MMRN2,COL18A1,TUBB6,NEXN,CTHRC1,HSPB6
2_Summary	GO Biological Processes	GO:0001568	blood vessel development	5.84855e-26	-25.233	-21.6247	55/755	59,493,800,857,1277,1278,1289,1296,1634,1901,2191,2247,2294,2316,2624,3688,3690,4208,4211,4313,4323,4638,5138,5159,5175,5176,5311,5396,5587,5740,5797,6678,7058,7070,7424,8829,9444,9464,10052,10268,11117,23213,23328,23452,25932,30008,57493,57608,79812,80781,83700,84168,126393,154810,161198,22899,604,2260,2771,6546,6865,7130,9638,10631,10979,11170,56034,58494,85360,131578,284119	ACTA2,ATP2B4,CALD1,CAV1,COL1A1,COL1A2,COL5A1,COL8A2,DCN,S1PR1,FAP,FGF2,FOXF1,FLNA,GATA2,ITGB1,ITGB3,MEF2C,MEIS1,MMP2,MMP14,MYLK,PDE2A,PDGFRB,PECAM1,SERPINF1,PKD2,PRRX1,PRKD1,PTGIS,PTPRM,SPARC,THBS2,THY1,VEGFC,NRP1,QKI,HAND2,GJC1,RAMP3,EMILIN1,SULF1,SASH1,ANGPTL2,CLIC4,EFEMP2,HEG1,JCAD,MMRN2,COL18A1,JAM3,ANTXR1,HSPB6,AMOTL1,CLEC14A,ARHGEF15,BCL6,FGFR1,GNAI2,SLC8A1,TACR2,TNFAIP6,FEZ1,POSTN,FERMT2,F…
2_Member	GO Biological Processes	GO:0001568	blood vessel development	5.84855e-26	-25.233	-21.6247	55/755	59,493,800,857,1277,1278,1289,1296,1634,1901,2191,2247,2294,2316,2624,3688,3690,4208,4211,4313,4323,4638,5138,5159,5175,5176,5311,5396,5587,5740,5797,6678,7058,7070,7424,8829,9444,9464,10052,10268,11117,23213,23328,23452,25932,30008,57493,57608,79812,80781,83700,84168,126393,154810,161198	ACTA2,ATP2B4,CALD1,CAV1,COL1A1,COL1A2,COL5A1,COL8A2,DCN,S1PR1,FAP,FGF2,FOXF1,FLNA,GATA2,ITGB1,ITGB3,MEF2C,MEIS1,MMP2,MMP14,MYLK,PDE2A,PDGFRB,PECAM1,SERPINF1,PKD2,PRRX1,PRKD1,PTGIS,PTPRM,SPARC,THBS2,THY1,VEGFC,NRP1,QKI,HAND2,GJC1,RAMP3,EMILIN1,SULF1,SASH1,ANGPTL2,CLIC4,EFEMP2,HEG1,JCAD,MMRN2,COL18A1,JAM3,ANTXR1,HSPB6,AMOTL1,CLEC14A
2_Member	GO Biological Processes	GO:0001944	vasculature development	6.38929e-26	-25.1945	-21.6247	56/787	59,493,800,857,1277,1278,1289,1296,1634,1901,2191,2247,2294,2316,2624,3688,3690,4208,4211,4313,4323,4638,5138,5159,5175,5176,5311,5396,5587,5740,5797,6678,7058,7070,7424,8829,9444,9464,10052,10268,11117,22899,23213,23328,23452,25932,30008,57493,57608,79812,80781,83700,84168,126393,154810,161198	ACTA2,ATP2B4,CALD1,CAV1,COL1A1,COL1A2,COL5A1,COL8A2,DCN,S1PR1,FAP,FGF2,FOXF1,FLNA,GATA2,ITGB1,ITGB3,MEF2C,MEIS1,MMP2,MMP14,MYLK,PDE2A,PDGFRB,PECAM1,SERPINF1,PKD2,PRRX1,PRKD1,PTGIS,PTPRM,SPARC,THBS2,THY1,VEGFC,NRP1,QKI,HAND2,GJC1,RAMP3,EMILIN1,ARHGEF15,SULF1,SASH1,ANGPTL2,CLIC4,EFEMP2,HEG1,JCAD,MMRN2,COL18A1,JAM3,ANTXR1,HSPB6,AMOTL1,CLEC14A
2_Member	GO Biological Processes	GO:0048514	blood vessel morphogenesis	2.3633e-21	-20.6265	-17.3924	47/678	493,800,857,1296,1634,1901,2191,2247,2294,2316,2624,3688,3690,4211,4313,4323,4638,5159,5176,5311,5396,5587,5740,5797,6678,7058,7070,7424,8829,9444,9464,10052,10268,11117,23213,23328,23452,25932,30008,57493,57608,79812,80781,83700,126393,154810,161198	ATP2B4,CALD1,CAV1,COL8A2,DCN,S1PR1,FAP,FGF2,FOXF1,FLNA,GATA2,ITGB1,ITGB3,MEIS1,MMP2,MMP14,MYLK,PDGFRB,SERPINF1,PKD2,PRRX1,PRKD1,PTGIS,PTPRM,SPARC,THBS2,THY1,VEGFC,NRP1,QKI,HAND2,GJC1,RAMP3,EMILIN1,SULF1,SASH1,ANGPTL2,CLIC4,EFEMP2,HEG1,JCAD,MMRN2,COL18A1,JAM3,HSPB6,AMOTL1,CLEC14A
2_Member	GO Biological Processes	GO:0001525	angiogenesis	3.54381e-17	-16.4505	-13.4247	39/589	493,800,857,1296,1634,1901,2191,2247,2316,2624,3688,3690,4211,4313,4323,5159,5176,5587,5740,5797,6678,7058,7070,7424,8829,9464,10268,11117,23213,23328,23452,25932,57608,79812,80781,83700,126393,154810,161198	ATP2B4,CALD1,CAV1,COL8A2,DCN,S1PR1,FAP,FGF2,FLNA,GATA2,ITGB1,ITGB3,MEIS1,MMP2,MMP14,PDGFRB,SERPINF1,PRKD1,PTGIS,PTPRM,SPARC,THBS2,THY1,VEGFC,NRP1,HAND2,RAMP3,EMILIN1,SULF1,SASH1,ANGPTL2,CLIC4,JCAD,MMRN2,COL18A1,JAM3,HSPB6,AMOTL1,CLEC14A
2_Member	GO Biological Processes	GO:0051272	positive regulation of cellular component movement	6.28123e-15	-14.202	-11.2689	36/586	604,857,1277,1901,2247,2260,2294,2316,2624,2771,3688,3690,4323,4638,5159,5175,5587,6546,6678,6865,7070,7130,7424,8829,9638,10631,10979,11170,23328,56034,57608,58494,83700,85360,131578,284119	BCL6,CAV1,COL1A1,S1PR1,FGF2,FGFR1,FOXF1,FLNA,GATA2,GNAI2,ITGB1,ITGB3,MMP14,MYLK,PDGFRB,PECAM1,PRKD1,SLC8A1,SPARC,TACR2,THY1,TNFAIP6,VEGFC,NRP1,FEZ1,POSTN,FERMT2,FAM107A,SASH1,PDGFC,JCAD,JAM2,JAM3,SYDE1,LRRC15,CAVIN1
2_Member	GO Biological Processes	GO:2000147	positive regulation of cell motility	1.05313e-13	-12.9775	-10.1347	34/574	857,1277,1901,2247,2260,2294,2316,2624,2771,3688,3690,4323,4638,5159,5175,5587,6546,6678,6865,7070,7130,7424,8829,10631,10979,11170,23328,56034,57608,58494,83700,85360,131578,284119	CAV1,COL1A1,S1PR1,FGF2,FGFR1,FOXF1,FLNA,GATA2,GNAI2,ITGB1,ITGB3,MMP14,MYLK,PDGFRB,PECAM1,PRKD1,SLC8A1,SPARC,TACR2,THY1,TNFAIP6,VEGFC,NRP1,POSTN,FERMT2,FAM107A,SASH1,PDGFC,JCAD,JAM2,JAM3,SYDE1,LRRC15,CAVIN1
2_Member	GO Biological Processes	GO:0040017	positive regulation of locomotion	1.99065e-13	-12.701	-9.87151	34/587	857,1277,1901,2247,2260,2294,2316,2624,2771,3688,3690,4323,4638,5159,5175,5587,6546,6678,6865,7070,7130,7424,8829,10631,10979,11170,23328,56034,57608,58494,83700,85360,131578,284119	CAV1,COL1A1,S1PR1,FGF2,FGFR1,FOXF1,FLNA,GATA2,GNAI2,ITGB1,ITGB3,MMP14,MYLK,PDGFRB,PECAM1,PRKD1,SLC8A1,SPARC,TACR2,THY1,TNFAIP6,VEGFC,NRP1,POSTN,FERMT2,FAM107A,SASH1,PDGFC,JCAD,JAM2,JAM3,SYDE1,LRRC15,CAVIN1
2_Member	GO Biological Processes	GO:0030335	positive regulation of cell migration	9.36251e-13	-12.0286	-9.2369	32/550	857,1277,1901,2247,2260,2294,2316,2624,2771,3688,3690,4323,4638,5159,5175,5587,6546,6678,7070,7130,7424,8829,10631,10979,11170,23328,56034,57608,58494,83700,85360,131578	CAV1,COL1A1,S1PR1,FGF2,FGFR1,FOXF1,FLNA,GATA2,GNAI2,ITGB1,ITGB3,MMP14,MYLK,PDGFRB,PECAM1,PRKD1,SLC8A1,SPARC,THY1,TNFAIP6,VEGFC,NRP1,POSTN,FERMT2,FAM107A,SASH1,PDGFC,JCAD,JAM2,JAM3,SYDE1,LRRC15
3_Summary	GO Cellular Components	GO:0043292	contractile fiber	8.04323e-24	-23.0946	-19.5917	32/231	59,287,493,775,800,1073,1465,1674,2316,2318,3764,4313,4629,4660,6546,6840,7169,9260,10060,10398,10979,11346,23022,23336,23345,25802,27295,57158,91624,115557,171024,283807,4026,4638,10580,11170,72,558,1809,5311,8522,25932,83700	ACTA2,ANK2,ATP2B4,CACNA1C,CALD1,CFL2,CSRP1,DES,FLNA,FLNC,KCNJ8,MMP2,MYH11,PPP1R12B,SLC8A1,SVIL,TPM2,PDLIM7,ABCC9,MYL9,FERMT2,SYNPO,PALLD,SYNM,SYNE1,LMOD1,PDLIM3,JPH2,NEXN,ARHGEF25,SYNPO2,FBXL22,LPP,MYLK,SORBS1,FAM107A,ACTG2,AXL,DPYSL3,PKD2,GAS7,CLIC4,JAM3
3_Member	GO Cellular Components	GO:0043292	contractile fiber	8.04323e-24	-23.0946	-19.5917	32/231	59,287,493,775,800,1073,1465,1674,2316,2318,3764,4313,4629,4660,6546,6840,7169,9260,10060,10398,10979,11346,23022,23336,23345,25802,27295,57158,91624,115557,171024,283807	ACTA2,ANK2,ATP2B4,CACNA1C,CALD1,CFL2,CSRP1,DES,FLNA,FLNC,KCNJ8,MMP2,MYH11,PPP1R12B,SLC8A1,SVIL,TPM2,PDLIM7,ABCC9,MYL9,FERMT2,SYNPO,PALLD,SYNM,SYNE1,LMOD1,PDLIM3,JPH2,NEXN,ARHGEF25,SYNPO2,FBXL22
3_Member	GO Cellular Components	GO:0030016	myofibril	5.79217e-22	-21.2372	-17.9683	30/224	287,493,775,800,1073,1465,1674,2316,2318,3764,4313,4660,6546,6840,7169,9260,10060,10398,10979,11346,23022,23336,23345,25802,27295,57158,91624,115557,171024,283807	ANK2,ATP2B4,CACNA1C,CALD1,CFL2,CSRP1,DES,FLNA,FLNC,KCNJ8,MMP2,PPP1R12B,SLC8A1,SVIL,TPM2,PDLIM7,ABCC9,MYL9,FERMT2,SYNPO,PALLD,SYNM,SYNE1,LMOD1,PDLIM3,JPH2,NEXN,ARHGEF25,SYNPO2,FBXL22
3_Member	GO Cellular Components	GO:0030017	sarcomere	1.08029e-18	-17.9665	-14.8737	26/203	287,493,775,1073,1465,1674,2316,2318,4313,4660,6546,7169,9260,10060,10398,10979,11346,23022,23345,25802,27295,57158,91624,115557,171024,283807	ANK2,ATP2B4,CACNA1C,CFL2,CSRP1,DES,FLNA,FLNC,MMP2,PPP1R12B,SLC8A1,TPM2,PDLIM7,ABCC9,MYL9,FERMT2,SYNPO,PALLD,SYNE1,LMOD1,PDLIM3,JPH2,NEXN,ARHGEF25,SYNPO2,FBXL22
3_Member	GO Cellular Components	GO:0031674	I band	5.54679e-16	-15.256	-12.2882	20/134	287,493,775,1073,1465,1674,2316,2318,4660,6546,9260,10398,10979,11346,23022,27295,57158,91624,171024,283807	ANK2,ATP2B4,CACNA1C,CFL2,CSRP1,DES,FLNA,FLNC,PPP1R12B,SLC8A1,PDLIM7,MYL9,FERMT2,SYNPO,PALLD,PDLIM3,JPH2,NEXN,SYNPO2,FBXL22
3_Member	GO Cellular Components	GO:0030018	Z disc	1.33678e-15	-14.8739	-11.9239	19/122	287,493,775,1073,1465,1674,2316,2318,4660,6546,9260,10398,11346,23022,27295,57158,91624,171024,283807	ANK2,ATP2B4,CACNA1C,CFL2,CSRP1,DES,FLNA,FLNC,PPP1R12B,SLC8A1,PDLIM7,MYL9,SYNPO,PALLD,PDLIM3,JPH2,NEXN,SYNPO2,FBXL22
3_Member	GO Cellular Components	GO:0032432	actin filament bundle	1.50406e-10	-9.82274	-7.27406	12/74	2316,4026,4638,9260,10398,10580,10979,11170,11346,23022,27295,171024	FLNA,LPP,MYLK,PDLIM7,MYL9,SORBS1,FERMT2,FAM107A,SYNPO,PALLD,PDLIM3,SYNPO2
3_Member	GO Cellular Components	GO:0015629	actin cytoskeleton	3.6067e-10	-9.44289	-6.92095	27/503	59,72,558,800,1073,1809,2316,4026,4629,4638,5311,6840,7169,8522,9260,10398,10580,10979,11170,11346,23022,25802,25932,27295,83700,91624,171024	ACTA2,ACTG2,AXL,CALD1,CFL2,DPYSL3,FLNA,LPP,MYH11,MYLK,PKD2,SVIL,TPM2,GAS7,PDLIM7,MYL9,SORBS1,FERMT2,FAM107A,SYNPO,PALLD,LMOD1,CLIC4,PDLIM3,JAM3,NEXN,SYNPO2
3_Member	GO Cellular Components	GO:0001725	stress fiber	5.49523e-10	-9.26001	-6.76326	11/65	4026,4638,9260,10398,10580,10979,11170,11346,23022,27295,171024	LPP,MYLK,PDLIM7,MYL9,SORBS1,FERMT2,FAM107A,SYNPO,PALLD,PDLIM3,SYNPO2
3_Member	GO Cellular Components	GO:0097517	contractile actin filament bundle	5.49523e-10	-9.26001	-6.76326	11/65	4026,4638,9260,10398,10580,10979,11170,11346,23022,27295,171024	LPP,MYLK,PDLIM7,MYL9,SORBS1,FERMT2,FAM107A,SYNPO,PALLD,PDLIM3,SYNPO2
3_Member	GO Cellular Components	GO:0042641	actomyosin	2.68689e-09	-8.57075	-6.13122	11/75	4026,4638,9260,10398,10580,10979,11170,11346,23022,27295,171024	LPP,MYLK,PDLIM7,MYL9,SORBS1,FERMT2,FAM107A,SYNPO,PALLD,PDLIM3,SYNPO2
3_Member	GO Molecular Functions	GO:0042805	actinin binding	2.96177e-07	-6.52845	-4.27735	7/36	775,1465,5311,9260,23022,27295,171024	CACNA1C,CSRP1,PKD2,PDLIM7,PALLD,PDLIM3,SYNPO2
3_Member	GO Molecular Functions	GO:0051371	muscle alpha-actinin binding	8.49367e-07	-6.0709	-3.89898	5/15	5311,9260,23022,27295,171024	PKD2,PDLIM7,PALLD,PDLIM3,SYNPO2
3_Member	GO Molecular Functions	GO:0051393	alpha-actinin binding	9.25464e-07	-6.03364	-3.87032	6/27	775,5311,9260,23022,27295,171024	CACNA1C,PKD2,PDLIM7,PALLD,PDLIM3,SYNPO2
3_Member	GO Cellular Components	GO:0005884	actin filament	1.95133e-06	-5.70967	-3.59719	10/114	1809,2316,5311,7169,8522,9260,23022,25802,27295,83700	DPYSL3,FLNA,PKD2,TPM2,GAS7,PDLIM7,PALLD,LMOD1,PDLIM3,JAM3
3_Member	GO Cellular Components	GO:0031941	filamentous actin	5.56789e-05	-4.25431	-2.40736	5/33	1809,5311,9260,27295,83700	DPYSL3,PKD2,PDLIM7,PDLIM3,JAM3
4_Summary	GO Biological Processes	GO:0061061	muscle structure development	2.69339e-23	-22.5697	-19.1248	47/609	287,857,1073,1293,1465,1634,1901,2121,2273,2294,2318,3142,3679,3956,4154,4205,4208,4323,4629,4638,5159,5600,5997,6546,6604,6840,6876,9260,9444,10290,10409,22801,22808,23345,25802,27295,30008,30846,51177,51676,57158,57493,58494,64091,84814,91653,348093	ANK2,CAV1,CFL2,COL6A3,CSRP1,DCN,S1PR1,EVC,FHL1,FOXF1,FLNC,HLX,ITGA7,LGALS1,MBNL1,MEF2A,MEF2C,MMP14,MYH11,MYLK,PDGFRB,MAPK11,RGS2,SLC8A1,SMARCD3,SVIL,TAGLN,PDLIM7,QKI,SPEG,BASP1,ITGA11,MRAS,SYNE1,LMOD1,PDLIM3,EFEMP2,EHD2,PLEKHO1,ASB2,JPH2,HEG1,JAM2,POPDC2,PLPP7,BOC,RBPMS2
4_Member	GO Biological Processes	GO:0061061	muscle structure development	2.69339e-23	-22.5697	-19.1248	47/609	287,857,1073,1293,1465,1634,1901,2121,2273,2294,2318,3142,3679,3956,4154,4205,4208,4323,4629,4638,5159,5600,5997,6546,6604,6840,6876,9260,9444,10290,10409,22801,22808,23345,25802,27295,30008,30846,51177,51676,57158,57493,58494,64091,84814,91653,348093	ANK2,CAV1,CFL2,COL6A3,CSRP1,DCN,S1PR1,EVC,FHL1,FOXF1,FLNC,HLX,ITGA7,LGALS1,MBNL1,MEF2A,MEF2C,MMP14,MYH11,MYLK,PDGFRB,MAPK11,RGS2,SLC8A1,SMARCD3,SVIL,TAGLN,PDLIM7,QKI,SPEG,BASP1,ITGA11,MRAS,SYNE1,LMOD1,PDLIM3,EFEMP2,EHD2,PLEKHO1,ASB2,JPH2,HEG1,JAM2,POPDC2,PLPP7,BOC,RBPMS2
4_Member	GO Biological Processes	GO:0007517	muscle organ development	2.12546e-11	-10.6725	-8.04881	23/317	857,1073,1293,1634,1901,2121,2273,3142,3679,4205,4208,4638,6840,6876,10290,10409,22801,22808,30008,51676,57158,57493,64091	CAV1,CFL2,COL6A3,DCN,S1PR1,EVC,FHL1,HLX,ITGA7,MEF2A,MEF2C,MYLK,SVIL,TAGLN,SPEG,BASP1,ITGA11,MRAS,EFEMP2,ASB2,JPH2,HEG1,POPDC2
4_Member	GO Biological Processes	GO:0060538	skeletal muscle organ development	0.000182871	-3.73786	-1.99407	9/157	857,1073,1634,3142,4208,6840,10409,51676,64091	CAV1,CFL2,DCN,HLX,MEF2C,SVIL,BASP1,ASB2,POPDC2
4_Member	GO Biological Processes	GO:0007519	skeletal muscle tissue development	0.000585865	-3.2322	-1.59615	8/147	857,1073,1634,3142,4208,6840,51676,64091	CAV1,CFL2,DCN,HLX,MEF2C,SVIL,ASB2,POPDC2
5_Summary	GO Biological Processes	GO:0030029	actin filament-based process	4.27184e-20	-19.3694	-16.1675	49/794	287,604,775,800,857,1073,1264,1465,1674,1809,1901,2316,2697,3688,3764,4205,4629,5159,5350,6840,7169,7431,8522,8829,9260,9828,10052,10278,10580,10979,11170,11346,22808,22899,23022,23500,23704,25802,27295,30846,55704,83700,84168,85360,85458,90102,122786,154810,171024,2318,4130,4131,4638,6876,7145,10486,23345,26064,91624,170954,165,1277,1278,1289,1290,4060,4239,11117,25999,30008,79745,25932,5064,530…	ANK2,BCL6,CACNA1C,CALD1,CAV1,CFL2,CNN1,CSRP1,DES,DPYSL3,S1PR1,FLNA,GJA1,ITGB1,KCNJ8,MEF2A,MYH11,PDGFRB,PLN,SVIL,TPM2,VIM,GAS7,NRP1,PDLIM7,ARHGEF17,GJC1,EFS,SORBS1,FERMT2,FAM107A,SYNPO,MRAS,ARHGEF15,PALLD,DAAM2,KCNE4,LMOD1,PDLIM3,EHD2,CCDC88A,JAM3,ANTXR1,SYDE1,DIXDC1,PHLDB2,FRMD6,AMOTL1,SYNPO2,FLNC,MAP1A,MAP1B,MYLK,TAGLN,TNS1,CAP2,SYNE1,RAI14,NEXN,PPP1R18,AEBP1,COL1A1,COL1A2,COL5A1,COL5A2,LUM,MFAP…
5_Member	GO Biological Processes	GO:0030029	actin filament-based process	4.27184e-20	-19.3694	-16.1675	49/794	287,604,775,800,857,1073,1264,1465,1674,1809,1901,2316,2697,3688,3764,4205,4629,5159,5350,6840,7169,7431,8522,8829,9260,9828,10052,10278,10580,10979,11170,11346,22808,22899,23022,23500,23704,25802,27295,30846,55704,83700,84168,85360,85458,90102,122786,154810,171024	ANK2,BCL6,CACNA1C,CALD1,CAV1,CFL2,CNN1,CSRP1,DES,DPYSL3,S1PR1,FLNA,GJA1,ITGB1,KCNJ8,MEF2A,MYH11,PDGFRB,PLN,SVIL,TPM2,VIM,GAS7,NRP1,PDLIM7,ARHGEF17,GJC1,EFS,SORBS1,FERMT2,FAM107A,SYNPO,MRAS,ARHGEF15,PALLD,DAAM2,KCNE4,LMOD1,PDLIM3,EHD2,CCDC88A,JAM3,ANTXR1,SYDE1,DIXDC1,PHLDB2,FRMD6,AMOTL1,SYNPO2
5_Member	GO Molecular Functions	GO:0003779	actin binding	3.17218e-16	-15.4986	-12.5124	33/441	800,1073,1264,2316,2318,3688,4130,4131,4629,4638,6840,6876,7145,7169,8522,9260,10486,10580,10979,11170,11346,23022,23345,23500,25802,26064,27295,55704,84168,85458,91624,170954,171024	CALD1,CFL2,CNN1,FLNA,FLNC,ITGB1,MAP1A,MAP1B,MYH11,MYLK,SVIL,TAGLN,TNS1,TPM2,GAS7,PDLIM7,CAP2,SORBS1,FERMT2,FAM107A,SYNPO,PALLD,SYNE1,DAAM2,LMOD1,RAI14,PDLIM3,CCDC88A,ANTXR1,DIXDC1,NEXN,PPP1R18,SYNPO2
5_Member	GO Biological Processes	GO:0030036	actin cytoskeleton organization	8.7587e-15	-14.0576	-11.1409	39/696	604,800,1073,1264,1465,1809,1901,2316,3688,4205,4629,5159,6840,7169,8522,8829,9260,9828,10278,10580,10979,11170,11346,22808,22899,23022,23500,25802,27295,30846,55704,83700,84168,85360,85458,90102,122786,154810,171024	BCL6,CALD1,CFL2,CNN1,CSRP1,DPYSL3,S1PR1,FLNA,ITGB1,MEF2A,MYH11,PDGFRB,SVIL,TPM2,GAS7,NRP1,PDLIM7,ARHGEF17,EFS,SORBS1,FERMT2,FAM107A,SYNPO,MRAS,ARHGEF15,PALLD,DAAM2,LMOD1,PDLIM3,EHD2,CCDC88A,JAM3,ANTXR1,SYDE1,DIXDC1,PHLDB2,FRMD6,AMOTL1,SYNPO2
5_Member	GO Biological Processes	GO:0097435	supramolecular fiber organization	2.17771e-14	-13.662	-10.7764	39/716	165,800,1073,1277,1278,1289,1290,1465,1674,1809,1901,2316,3688,4060,4130,4131,4205,4239,4629,5159,6840,7169,7431,8522,8829,10278,10580,10979,11117,11170,11346,22899,25802,25999,30008,55704,79745,90102,171024	AEBP1,CALD1,CFL2,COL1A1,COL1A2,COL5A1,COL5A2,CSRP1,DES,DPYSL3,S1PR1,FLNA,ITGB1,LUM,MAP1A,MAP1B,MEF2A,MFAP4,MYH11,PDGFRB,SVIL,TPM2,VIM,GAS7,NRP1,EFS,SORBS1,FERMT2,EMILIN1,FAM107A,SYNPO,ARHGEF15,LMOD1,CLIP3,EFEMP2,CCDC88A,CLIP4,PHLDB2,SYNPO2
5_Member	GO Biological Processes	GO:0031032	actomyosin structure organization	3.75309e-09	-8.42561	-6.0121	16/193	1073,1264,1465,1901,3688,4205,4629,5159,8829,10580,10979,22899,25802,55704,90102,122786	CFL2,CNN1,CSRP1,S1PR1,ITGB1,MEF2A,MYH11,PDGFRB,NRP1,SORBS1,FERMT2,ARHGEF15,LMOD1,CCDC88A,PHLDB2,FRMD6
5_Member	GO Biological Processes	GO:0051017	actin filament bundle assembly	1.41153e-08	-7.85031	-5.47078	14/157	800,1809,1901,2316,3688,8829,10580,10979,11170,11346,22899,55704,90102,171024	CALD1,DPYSL3,S1PR1,FLNA,ITGB1,NRP1,SORBS1,FERMT2,FAM107A,SYNPO,ARHGEF15,CCDC88A,PHLDB2,SYNPO2
5_Member	GO Biological Processes	GO:0061572	actin filament bundle organization	1.94781e-08	-7.71045	-5.34471	14/161	800,1809,1901,2316,3688,8829,10580,10979,11170,11346,22899,55704,90102,171024	CALD1,DPYSL3,S1PR1,FLNA,ITGB1,NRP1,SORBS1,FERMT2,FAM107A,SYNPO,ARHGEF15,CCDC88A,PHLDB2,SYNPO2
5_Member	GO Biological Processes	GO:0032970	regulation of actin filament-based process	1.52595e-07	-6.81646	-4.51766	20/390	287,775,857,1073,1901,2316,5159,5350,6840,8829,10979,11170,11346,22899,25802,55704,83700,85458,90102,171024	ANK2,CACNA1C,CAV1,CFL2,S1PR1,FLNA,PDGFRB,PLN,SVIL,NRP1,FERMT2,FAM107A,SYNPO,ARHGEF15,LMOD1,CCDC88A,JAM3,DIXDC1,PHLDB2,SYNPO2
5_Member	GO Biological Processes	GO:0051493	regulation of cytoskeleton organization	7.74483e-07	-6.11099	-3.93235	22/513	1073,1901,2316,4130,4131,5159,6840,8829,10979,11170,11346,22899,25802,25932,25999,55704,83700,85360,85458,90102,91624,171024	CFL2,S1PR1,FLNA,MAP1A,MAP1B,PDGFRB,SVIL,NRP1,FERMT2,FAM107A,SYNPO,ARHGEF15,LMOD1,CLIC4,CLIP3,CCDC88A,JAM3,SYDE1,DIXDC1,PHLDB2,NEXN,SYNPO2
5_Member	GO Biological Processes	GO:0007015	actin filament organization	9.15902e-07	-6.03815	-3.87198	20/437	800,1073,1809,1901,2316,3688,6840,7169,8522,8829,10278,10580,10979,11170,11346,22899,25802,55704,90102,171024	CALD1,CFL2,DPYSL3,S1PR1,FLNA,ITGB1,SVIL,TPM2,GAS7,NRP1,EFS,SORBS1,FERMT2,FAM107A,SYNPO,ARHGEF15,LMOD1,CCDC88A,PHLDB2,SYNPO2
5_Member	GO Biological Processes	GO:1902903	regulation of supramolecular fiber organization	1.36538e-06	-5.86475	-3.73158	18/370	165,1073,1901,2316,4130,4131,6840,8829,10979,11117,11346,22899,25802,25999,30008,55704,90102,171024	AEBP1,CFL2,S1PR1,FLNA,MAP1A,MAP1B,SVIL,NRP1,FERMT2,EMILIN1,SYNPO,ARHGEF15,LMOD1,CLIP3,EFEMP2,CCDC88A,PHLDB2,SYNPO2
5_Member	GO Biological Processes	GO:0032231	regulation of actin filament bundle assembly	6.07521e-06	-5.21644	-3.19476	9/102	1901,2316,8829,10979,11346,22899,55704,90102,171024	S1PR1,FLNA,NRP1,FERMT2,SYNPO,ARHGEF15,CCDC88A,PHLDB2,SYNPO2
5_Member	GO Biological Processes	GO:0032956	regulation of actin cytoskeleton organization	1.27632e-05	-4.89404	-2.92624	16/353	1073,1901,2316,5159,6840,8829,10979,11170,11346,22899,25802,55704,83700,85458,90102,171024	CFL2,S1PR1,FLNA,PDGFRB,SVIL,NRP1,FERMT2,FAM107A,SYNPO,ARHGEF15,LMOD1,CCDC88A,JAM3,DIXDC1,PHLDB2,SYNPO2
5_Member	GO Biological Processes	GO:0032233	positive regulation of actin filament bundle assembly	1.31644e-05	-4.8806	-2.91819	7/62	2316,8829,10979,11346,22899,55704,171024	FLNA,NRP1,FERMT2,SYNPO,ARHGEF15,CCDC88A,SYNPO2
5_Member	GO Biological Processes	GO:1902905	positive regulation of supramolecular fiber organization	5.98796e-05	-4.22272	-2.37714	11/203	1073,2316,4131,8829,10979,11346,22899,25802,30008,55704,171024	CFL2,FLNA,MAP1B,NRP1,FERMT2,SYNPO,ARHGEF15,LMOD1,EFEMP2,CCDC88A,SYNPO2
5_Member	GO Biological Processes	GO:0030038	contractile actin filament bundle assembly	6.19686e-05	-4.20783	-2.36632	8/106	1901,3688,8829,10580,10979,22899,55704,90102	S1PR1,ITGB1,NRP1,SORBS1,FERMT2,ARHGEF15,CCDC88A,PHLDB2
5_Member	GO Biological Processes	GO:0043149	stress fiber assembly	6.19686e-05	-4.20783	-2.36632	8/106	1901,3688,8829,10580,10979,22899,55704,90102	S1PR1,ITGB1,NRP1,SORBS1,FERMT2,ARHGEF15,CCDC88A,PHLDB2
5_Member	GO Biological Processes	GO:0044089	positive regulation of cellular component biogenesis	0.00015779	-3.80192	-2.04824	18/529	857,1809,2316,4131,5064,5305,7070,8829,9079,10979,11117,11346,22873,22899,25802,55704,90102,171024	CAV1,DPYSL3,FLNA,MAP1B,PALM,PIP4K2A,THY1,NRP1,LDB2,FERMT2,EMILIN1,SYNPO,DZIP1,ARHGEF15,LMOD1,CCDC88A,PHLDB2,SYNPO2
5_Member	GO Biological Processes	GO:0110053	regulation of actin filament organization	0.000204123	-3.69011	-1.95699	12/273	1073,1901,2316,6840,8829,10979,11346,22899,25802,55704,90102,171024	CFL2,S1PR1,FLNA,SVIL,NRP1,FERMT2,SYNPO,ARHGEF15,LMOD1,CCDC88A,PHLDB2,SYNPO2
5_Member	GO Biological Processes	GO:0051495	positive regulation of cytoskeleton organization	0.000525693	-3.27927	-1.63109	10/220	1073,2316,4131,8829,10979,11346,22899,25802,55704,171024	CFL2,FLNA,MAP1B,NRP1,FERMT2,SYNPO,ARHGEF15,LMOD1,CCDC88A,SYNPO2
5_Member	GO Biological Processes	GO:0051492	regulation of stress fiber assembly	0.00094183	-3.02603	-1.43465	6/89	1901,8829,10979,22899,55704,90102	S1PR1,NRP1,FERMT2,ARHGEF15,CCDC88A,PHLDB2
5_Member	GO Biological Processes	GO:0110020	regulation of actomyosin structure organization	0.00155205	-2.80909	-1.25766	6/98	1901,8829,10979,22899,55704,90102	S1PR1,NRP1,FERMT2,ARHGEF15,CCDC88A,PHLDB2
5_Member	GO Biological Processes	GO:0010638	positive regulation of organelle organization	0.00337528	-2.47169	-0.983415	16/584	604,1073,1634,2316,4131,5159,5305,5587,8829,10979,11346,22873,22899,25802,55704,171024	BCL6,CFL2,DCN,FLNA,MAP1B,PDGFRB,PIP4K2A,PRKD1,NRP1,FERMT2,SYNPO,DZIP1,ARHGEF15,LMOD1,CCDC88A,SYNPO2
5_Member	GO Biological Processes	GO:0051496	positive regulation of stress fiber assembly	0.00421608	-2.37509	-0.9056	4/52	8829,10979,22899,55704	NRP1,FERMT2,ARHGEF15,CCDC88A
6_Summary	GO Cellular Components	GO:0005925	focal adhesion	1.49525e-19	-18.8253	-15.6534	36/419	857,1264,1465,2191,2273,2316,2318,2697,3688,3690,4026,4323,5159,6840,7041,7070,7106,7145,7431,8829,9260,9902,10278,10580,10979,11170,22801,23022,23371,55679,85458,90102,91179,91624,143903,171024	CAV1,CNN1,CSRP1,FAP,FHL1,FLNA,FLNC,GJA1,ITGB1,ITGB3,LPP,MMP14,PDGFRB,SVIL,TGFB1I1,THY1,TSPAN4,TNS1,VIM,NRP1,PDLIM7,MRC2,EFS,SORBS1,FERMT2,FAM107A,ITGA11,PALLD,TNS2,LIMS2,DIXDC1,PHLDB2,SCARF2,NEXN,LAYN,SYNPO2
6_Member	GO Cellular Components	GO:0005925	focal adhesion	1.49525e-19	-18.8253	-15.6534	36/419	857,1264,1465,2191,2273,2316,2318,2697,3688,3690,4026,4323,5159,6840,7041,7070,7106,7145,7431,8829,9260,9902,10278,10580,10979,11170,22801,23022,23371,55679,85458,90102,91179,91624,143903,171024	CAV1,CNN1,CSRP1,FAP,FHL1,FLNA,FLNC,GJA1,ITGB1,ITGB3,LPP,MMP14,PDGFRB,SVIL,TGFB1I1,THY1,TSPAN4,TNS1,VIM,NRP1,PDLIM7,MRC2,EFS,SORBS1,FERMT2,FAM107A,ITGA11,PALLD,TNS2,LIMS2,DIXDC1,PHLDB2,SCARF2,NEXN,LAYN,SYNPO2
6_Member	GO Cellular Components	GO:0030055	cell-substrate junction	2.57602e-19	-18.5891	-15.4452	36/426	857,1264,1465,2191,2273,2316,2318,2697,3688,3690,4026,4323,5159,6840,7041,7070,7106,7145,7431,8829,9260,9902,10278,10580,10979,11170,22801,23022,23371,55679,85458,90102,91179,91624,143903,171024	CAV1,CNN1,CSRP1,FAP,FHL1,FLNA,FLNC,GJA1,ITGB1,ITGB3,LPP,MMP14,PDGFRB,SVIL,TGFB1I1,THY1,TSPAN4,TNS1,VIM,NRP1,PDLIM7,MRC2,EFS,SORBS1,FERMT2,FAM107A,ITGA11,PALLD,TNS2,LIMS2,DIXDC1,PHLDB2,SCARF2,NEXN,LAYN,SYNPO2
7_Summary	GO Biological Processes	GO:0006936	muscle contraction	3.70243e-19	-18.4315	-15.3139	33/352	59,72,287,493,775,800,857,1264,1674,2316,2697,2982,3764,4629,4638,4660,5348,5350,5997,6546,6865,7169,7431,7871,8082,10052,10398,10580,23213,23336,23704,25802,126393,4205,9464,633,1292,1293,2318,3688,64091,710,1278,2771,2983,3708,5138,7424,10060,10268,10631,10979,27129,53826,57493,3624,26011,51762,57616,58494,1901,8506,83700,1634,2273,4208,23111,388135	ACTA2,ACTG2,ANK2,ATP2B4,CACNA1C,CALD1,CAV1,CNN1,DES,FLNA,GJA1,GUCY1A1,KCNJ8,MYH11,MYLK,PPP1R12B,FXYD1,PLN,RGS2,SLC8A1,TACR2,TPM2,VIM,SLMAP,SSPN,GJC1,MYL9,SORBS1,SULF1,SYNM,KCNE4,LMOD1,HSPB6,MEF2A,HAND2,BGN,COL6A2,COL6A3,FLNC,ITGB1,POPDC2,SERPING1,COL1A2,GNAI2,GUCY1B1,ITPR1,PDE2A,VEGFC,ABCC9,RAMP3,POSTN,FERMT2,HSPB7,FXYD6,HEG1,INHBA,TENM4,RAB8B,TSHZ3,JAM2,S1PR1,CNTNAP1,JAM3,DCN,FHL1,MEF2C,SPART,IN…
7_Member	GO Biological Processes	GO:0006936	muscle contraction	3.70243e-19	-18.4315	-15.3139	33/352	59,72,287,493,775,800,857,1264,1674,2316,2697,2982,3764,4629,4638,4660,5348,5350,5997,6546,6865,7169,7431,7871,8082,10052,10398,10580,23213,23336,23704,25802,126393	ACTA2,ACTG2,ANK2,ATP2B4,CACNA1C,CALD1,CAV1,CNN1,DES,FLNA,GJA1,GUCY1A1,KCNJ8,MYH11,MYLK,PPP1R12B,FXYD1,PLN,RGS2,SLC8A1,TACR2,TPM2,VIM,SLMAP,SSPN,GJC1,MYL9,SORBS1,SULF1,SYNM,KCNE4,LMOD1,HSPB6
7_Member	GO Biological Processes	GO:0003012	muscle system process	1.40837e-17	-16.8513	-13.782	35/453	59,72,287,493,775,800,857,1264,1674,2316,2697,2982,3764,4205,4629,4638,4660,5348,5350,5997,6546,6865,7169,7431,7871,8082,9464,10052,10398,10580,23213,23336,23704,25802,126393	ACTA2,ACTG2,ANK2,ATP2B4,CACNA1C,CALD1,CAV1,CNN1,DES,FLNA,GJA1,GUCY1A1,KCNJ8,MEF2A,MYH11,MYLK,PPP1R12B,FXYD1,PLN,RGS2,SLC8A1,TACR2,TPM2,VIM,SLMAP,SSPN,HAND2,GJC1,MYL9,SORBS1,SULF1,SYNM,KCNE4,LMOD1,HSPB6
7_Member	GO Cellular Components	GO:0042383	sarcolemma	1.35633e-12	-11.8676	-9.12168	17/134	287,493,633,775,857,1292,1293,1674,2318,3688,3764,5348,6546,7871,8082,23336,64091	ANK2,ATP2B4,BGN,CACNA1C,CAV1,COL6A2,COL6A3,DES,FLNC,ITGB1,KCNJ8,FXYD1,SLC8A1,SLMAP,SSPN,SYNM,POPDC2
7_Member	GO Biological Processes	GO:0003013	circulatory system process	3.07926e-12	-11.5116	-8.80699	33/611	59,287,493,710,775,857,1278,1674,2316,2697,2771,2982,2983,3708,3764,4205,5138,5348,5350,5997,6546,6865,7424,10052,10060,10268,10631,10979,23704,27129,53826,57493,64091	ACTA2,ANK2,ATP2B4,SERPING1,CACNA1C,CAV1,COL1A2,DES,FLNA,GJA1,GNAI2,GUCY1A1,GUCY1B1,ITPR1,KCNJ8,MEF2A,PDE2A,FXYD1,PLN,RGS2,SLC8A1,TACR2,VEGFC,GJC1,ABCC9,RAMP3,POSTN,FERMT2,KCNE4,HSPB7,FXYD6,HEG1,POPDC2
7_Member	GO Biological Processes	GO:0044057	regulation of system process	6.54075e-12	-11.1844	-8.5176	32/592	287,493,775,857,1264,1674,2316,2697,2771,2982,3624,3708,4205,4660,5348,5350,5997,6546,6865,9464,10052,10060,10398,23704,26011,27129,51762,53826,57616,58494,64091,126393	ANK2,ATP2B4,CACNA1C,CAV1,CNN1,DES,FLNA,GJA1,GNAI2,GUCY1A1,INHBA,ITPR1,MEF2A,PPP1R12B,FXYD1,PLN,RGS2,SLC8A1,TACR2,HAND2,GJC1,ABCC9,MYL9,KCNE4,TENM4,HSPB7,RAB8B,FXYD6,TSHZ3,JAM2,POPDC2,HSPB6
7_Member	GO Biological Processes	GO:0008015	blood circulation	8.97559e-12	-11.0469	-8.39789	30/528	59,287,493,710,775,857,1278,1674,2316,2697,2982,2983,3708,3764,4205,5138,5348,5350,5997,6546,6865,7424,10052,10060,10631,10979,23704,27129,53826,64091	ACTA2,ANK2,ATP2B4,SERPING1,CACNA1C,CAV1,COL1A2,DES,FLNA,GJA1,GUCY1A1,GUCY1B1,ITPR1,KCNJ8,MEF2A,PDE2A,FXYD1,PLN,RGS2,SLC8A1,TACR2,VEGFC,GJC1,ABCC9,POSTN,FERMT2,KCNE4,HSPB7,FXYD6,POPDC2
7_Member	GO Biological Processes	GO:0003015	heart process	2.46373e-11	-10.6084	-7.99279	22/290	287,493,775,857,1674,2316,2697,2771,3708,3764,4205,5348,5350,5997,6546,10052,10060,10268,23704,27129,53826,64091	ANK2,ATP2B4,CACNA1C,CAV1,DES,FLNA,GJA1,GNAI2,ITPR1,KCNJ8,MEF2A,FXYD1,PLN,RGS2,SLC8A1,GJC1,ABCC9,RAMP3,KCNE4,HSPB7,FXYD6,POPDC2
7_Member	GO Biological Processes	GO:0035637	multicellular organismal signaling	1.41906e-10	-9.848	-7.29238	18/204	287,493,775,857,1901,2316,2697,3708,4205,5348,5350,6546,8506,10052,10060,23704,53826,83700	ANK2,ATP2B4,CACNA1C,CAV1,S1PR1,FLNA,GJA1,ITPR1,MEF2A,FXYD1,PLN,SLC8A1,CNTNAP1,GJC1,ABCC9,KCNE4,FXYD6,JAM3
7_Member	GO Biological Processes	GO:0008016	regulation of heart contraction	4.25566e-10	-9.37103	-6.85553	19/246	287,493,775,857,1674,2316,2697,3708,4205,5348,5350,5997,6546,10052,10060,23704,27129,53826,64091	ANK2,ATP2B4,CACNA1C,CAV1,DES,FLNA,GJA1,ITPR1,MEF2A,FXYD1,PLN,RGS2,SLC8A1,GJC1,ABCC9,KCNE4,HSPB7,FXYD6,POPDC2
7_Member	GO Biological Processes	GO:0060047	heart contraction	5.82891e-10	-9.23441	-6.75563	20/280	287,493,775,857,1674,2316,2697,3708,3764,4205,5348,5350,5997,6546,10052,10060,23704,27129,53826,64091	ANK2,ATP2B4,CACNA1C,CAV1,DES,FLNA,GJA1,ITPR1,KCNJ8,MEF2A,FXYD1,PLN,RGS2,SLC8A1,GJC1,ABCC9,KCNE4,HSPB7,FXYD6,POPDC2
7_Member	GO Biological Processes	GO:0061337	cardiac conduction	8.71069e-10	-9.05995	-6.587	15/150	287,493,775,857,2316,2697,3708,4205,5348,5350,6546,10052,10060,23704,53826	ANK2,ATP2B4,CACNA1C,CAV1,FLNA,GJA1,ITPR1,MEF2A,FXYD1,PLN,SLC8A1,GJC1,ABCC9,KCNE4,FXYD6
7_Member	GO Biological Processes	GO:1903522	regulation of blood circulation	6.92643e-09	-8.15949	-5.76087	19/291	287,493,775,857,1674,2316,2697,3708,4205,5348,5350,5997,6546,10052,10060,23704,27129,53826,64091	ANK2,ATP2B4,CACNA1C,CAV1,DES,FLNA,GJA1,ITPR1,MEF2A,FXYD1,PLN,RGS2,SLC8A1,GJC1,ABCC9,KCNE4,HSPB7,FXYD6,POPDC2
7_Member	GO Biological Processes	GO:0086001	cardiac muscle cell action potential	4.18388e-08	-7.37842	-5.03473	10/76	287,775,857,2316,2697,3764,6546,7871,10052,23704	ANK2,CACNA1C,CAV1,FLNA,GJA1,KCNJ8,SLC8A1,SLMAP,GJC1,KCNE4
7_Member	GO Biological Processes	GO:0070252	actin-mediated cell contraction	4.29574e-08	-7.36696	-5.02755	12/120	287,775,857,1674,2316,2697,3764,5350,7169,7431,10052,23704	ANK2,CACNA1C,CAV1,DES,FLNA,GJA1,KCNJ8,PLN,TPM2,VIM,GJC1,KCNE4
7_Member	GO Biological Processes	GO:0086003	cardiac muscle cell contraction	3.1475e-07	-6.50203	-4.25783	9/72	287,775,857,2316,2697,3764,5350,10052,23704	ANK2,CACNA1C,CAV1,FLNA,GJA1,KCNJ8,PLN,GJC1,KCNE4
7_Member	GO Biological Processes	GO:0086002	cardiac muscle cell action potential involved in contraction	3.77914e-07	-6.42261	-4.19154	8/54	287,775,857,2316,2697,3764,10052,23704	ANK2,CACNA1C,CAV1,FLNA,GJA1,KCNJ8,GJC1,KCNE4
7_Member	GO Biological Processes	GO:0030048	actin filament-based movement	5.00758e-07	-6.30037	-4.0859	12/150	287,775,857,1674,2316,2697,3764,5350,7169,7431,10052,23704	ANK2,CACNA1C,CAV1,DES,FLNA,GJA1,KCNJ8,PLN,TPM2,VIM,GJC1,KCNE4
7_Member	GO Biological Processes	GO:0001508	action potential	1.25055e-06	-5.9029	-3.7644	11/135	287,775,857,2316,2697,3764,6546,7871,8506,10052,23704	ANK2,CACNA1C,CAV1,FLNA,GJA1,KCNJ8,SLC8A1,SLMAP,CNTNAP1,GJC1,KCNE4
7_Member	GO Biological Processes	GO:0060048	cardiac muscle contraction	1.25055e-06	-5.9029	-3.7644	11/135	287,775,857,2316,2697,3764,5350,5997,6546,10052,23704	ANK2,CACNA1C,CAV1,FLNA,GJA1,KCNJ8,PLN,RGS2,SLC8A1,GJC1,KCNE4
7_Member	GO Cellular Components	GO:0044291	cell-cell contact zone	2.57581e-06	-5.58909	-3.50824	8/69	287,1674,2697,5348,6546,10052,58494,83700	ANK2,DES,GJA1,FXYD1,SLC8A1,GJC1,JAM2,JAM3
7_Member	GO Biological Processes	GO:0006941	striated muscle contraction	2.72318e-06	-5.56492	-3.48642	12/176	287,775,857,2316,2697,3764,5350,5997,6546,10052,23336,23704	ANK2,CACNA1C,CAV1,FLNA,GJA1,KCNJ8,PLN,RGS2,SLC8A1,GJC1,SYNM,KCNE4
7_Member	GO Biological Processes	GO:0042391	regulation of membrane potential	2.96723e-06	-5.52765	-3.46067	19/431	287,775,857,1634,2273,2316,2697,3764,4208,5348,5350,6546,7871,8506,10052,23111,23704,64091,388135	ANK2,CACNA1C,CAV1,DCN,FHL1,FLNA,GJA1,KCNJ8,MEF2C,FXYD1,PLN,SLC8A1,SLMAP,CNTNAP1,GJC1,SPART,KCNE4,POPDC2,INSYN1
7_Member	GO Biological Processes	GO:0086014	atrial cardiac muscle cell action potential	3.15473e-06	-5.50104	-3.44306	5/19	287,775,2316,2697,10052	ANK2,CACNA1C,FLNA,GJA1,GJC1
7_Member	GO Biological Processes	GO:0086026	atrial cardiac muscle cell to AV node cell signaling	3.15473e-06	-5.50104	-3.44306	5/19	287,775,2316,2697,10052	ANK2,CACNA1C,FLNA,GJA1,GJC1
7_Member	GO Biological Processes	GO:0086066	atrial cardiac muscle cell to AV node cell communication	3.15473e-06	-5.50104	-3.44306	5/19	287,775,2316,2697,10052	ANK2,CACNA1C,FLNA,GJA1,GJC1
7_Member	GO Biological Processes	GO:0086065	cell communication involved in cardiac conduction	8.40438e-06	-5.07549	-3.07773	7/58	287,775,857,2316,2697,6546,10052	ANK2,CACNA1C,CAV1,FLNA,GJA1,SLC8A1,GJC1
7_Member	GO Biological Processes	GO:0086064	cell communication by electrical coupling involved in cardiac conduction	1.35428e-05	-4.86829	-2.91104	5/25	775,857,2697,6546,10052	CACNA1C,CAV1,GJA1,SLC8A1,GJC1
7_Member	GO Cellular Components	GO:0014704	intercalated disc	3.06808e-05	-4.51313	-2.61513	6/48	287,1674,2697,5348,6546,10052	ANK2,DES,GJA1,FXYD1,SLC8A1,GJC1
7_Member	GO Biological Processes	GO:0010644	cell communication by electrical coupling	4.77348e-05	-4.32116	-2.4617	5/32	775,857,2697,6546,10052	CACNA1C,CAV1,GJA1,SLC8A1,GJC1
7_Member	GO Biological Processes	GO:0086019	cell-cell signaling involved in cardiac conduction	5.56789e-05	-4.25431	-2.40736	5/33	287,775,2316,2697,10052	ANK2,CACNA1C,FLNA,GJA1,GJC1
7_Member	GO Biological Processes	GO:0086005	ventricular cardiac muscle cell action potential	7.45968e-05	-4.12728	-2.30981	5/35	287,775,857,3764,23704	ANK2,CACNA1C,CAV1,KCNJ8,KCNE4
7_Member	GO Biological Processes	GO:0051899	membrane depolarization	0.000119429	-3.92289	-2.1419	7/87	287,775,857,1634,2273,6546,7871	ANK2,CACNA1C,CAV1,DCN,FHL1,SLC8A1,SLMAP
7_Member	GO Biological Processes	GO:0010881	regulation of cardiac muscle contraction by regulation of the release of sequestered calcium ion	0.000153392	-3.8142	-2.0539	4/22	287,775,5350,6546	ANK2,CACNA1C,PLN,SLC8A1
7_Member	GO Biological Processes	GO:0086012	membrane depolarization during cardiac muscle cell action potential	0.000153392	-3.8142	-2.0539	4/22	287,775,6546,7871	ANK2,CACNA1C,SLC8A1,SLMAP
7_Member	GO Biological Processes	GO:0002027	regulation of heart rate	0.000235776	-3.6275	-1.90788	7/97	287,775,857,5350,6546,23704,64091	ANK2,CACNA1C,CAV1,PLN,SLC8A1,KCNE4,POPDC2
7_Member	GO Biological Processes	GO:0010882	regulation of cardiac muscle contraction by calcium ion signaling	0.000350119	-3.45578	-1.76291	4/27	287,775,5350,6546	ANK2,CACNA1C,PLN,SLC8A1
7_Member	GO Biological Processes	GO:0055117	regulation of cardiac muscle contraction	0.000378242	-3.42223	-1.73781	6/75	287,775,857,5350,5997,6546	ANK2,CACNA1C,CAV1,PLN,RGS2,SLC8A1
7_Member	GO Biological Processes	GO:0010880	regulation of release of sequestered calcium ion into cytosol by sarcoplasmic reticulum	0.000464487	-3.33303	-1.67343	4/29	287,775,5350,6546	ANK2,CACNA1C,PLN,SLC8A1
7_Member	GO Biological Processes	GO:0016264	gap junction assembly	0.000521424	-3.28281	-1.63377	3/13	857,2697,10052	CAV1,GJA1,GJC1
7_Member	GO Biological Processes	GO:0014808	release of sequestered calcium ion into cytosol by sarcoplasmic reticulum	0.000769051	-3.11405	-1.50797	4/33	287,775,5350,6546	ANK2,CACNA1C,PLN,SLC8A1
7_Member	GO Biological Processes	GO:0086004	regulation of cardiac muscle cell contraction	0.000769051	-3.11405	-1.50797	4/33	287,775,857,5350	ANK2,CACNA1C,CAV1,PLN
7_Member	GO Biological Processes	GO:1903514	release of sequestered calcium ion into cytosol by endoplasmic reticulum	0.000862977	-3.064	-1.4688	4/34	287,775,5350,6546	ANK2,CACNA1C,PLN,SLC8A1
7_Member	GO Biological Processes	GO:0006942	regulation of striated muscle contraction	0.00105784	-2.97558	-1.39694	6/91	287,775,857,5350,5997,6546	ANK2,CACNA1C,CAV1,PLN,RGS2,SLC8A1
7_Member	GO Biological Processes	GO:0086010	membrane depolarization during action potential	0.00107457	-2.96876	-1.3916	4/36	287,775,6546,7871	ANK2,CACNA1C,SLC8A1,SLMAP
7_Member	GO Biological Processes	GO:1903115	regulation of actin filament-based movement	0.00119293	-2.92338	-1.35527	4/37	287,775,857,5350	ANK2,CACNA1C,CAV1,PLN
7_Member	GO Biological Processes	GO:0086091	regulation of heart rate by cardiac conduction	0.00145649	-2.83669	-1.28317	4/39	287,775,857,23704	ANK2,CACNA1C,CAV1,KCNE4
7_Member	GO Biological Processes	GO:0070296	sarcoplasmic reticulum calcium ion transport	0.00160237	-2.79524	-1.24657	4/40	287,775,5350,6546	ANK2,CACNA1C,PLN,SLC8A1
7_Member	GO Biological Processes	GO:0098901	regulation of cardiac muscle cell action potential	0.00467845	-2.3299	-0.864979	3/27	287,775,857	ANK2,CACNA1C,CAV1
7_Member	GO Biological Processes	GO:0098900	regulation of action potential	0.00515677	-2.28762	-0.829472	4/55	287,775,857,2316	ANK2,CACNA1C,CAV1,FLNA
7_Member	GO Biological Processes	GO:0019722	calcium-mediated signaling	0.0405733	-1.39176	-0.132946	6/198	287,493,775,3708,5350,6546	ANK2,ATP2B4,CACNA1C,ITPR1,PLN,SLC8A1
8_Summary	GO Biological Processes	GO:0007507	heart development	3.25253e-17	-16.4878	-13.4408	38/556	287,775,1289,1901,2200,2247,2294,2316,2697,2736,3764,4205,4208,4211,4629,5138,5159,5311,5350,5600,5997,6546,6604,6678,8829,9260,9464,10052,10409,11117,26011,27129,27295,57158,57493,64091,79633,80114,857,1073,1465,1634,3142,4638,6840,30008,51676,2121,4131,10631,23111,23371,25932	ANK2,CACNA1C,COL5A1,S1PR1,FBN1,FGF2,FOXF1,FLNA,GJA1,GLI2,KCNJ8,MEF2A,MEF2C,MEIS1,MYH11,PDE2A,PDGFRB,PKD2,PLN,MAPK11,RGS2,SLC8A1,SMARCD3,SPARC,NRP1,PDLIM7,HAND2,GJC1,BASP1,EMILIN1,TENM4,HSPB7,PDLIM3,JPH2,HEG1,POPDC2,FAT4,BICC1,CAV1,CFL2,CSRP1,DCN,HLX,MYLK,SVIL,EFEMP2,ASB2,EVC,MAP1B,POSTN,SPART,TNS2,CLIC4
8_Member	GO Biological Processes	GO:0007507	heart development	3.25253e-17	-16.4878	-13.4408	38/556	287,775,1289,1901,2200,2247,2294,2316,2697,2736,3764,4205,4208,4211,4629,5138,5159,5311,5350,5600,5997,6546,6604,6678,8829,9260,9464,10052,10409,11117,26011,27129,27295,57158,57493,64091,79633,80114	ANK2,CACNA1C,COL5A1,S1PR1,FBN1,FGF2,FOXF1,FLNA,GJA1,GLI2,KCNJ8,MEF2A,MEF2C,MEIS1,MYH11,PDE2A,PDGFRB,PKD2,PLN,MAPK11,RGS2,SLC8A1,SMARCD3,SPARC,NRP1,PDLIM7,HAND2,GJC1,BASP1,EMILIN1,TENM4,HSPB7,PDLIM3,JPH2,HEG1,POPDC2,FAT4,BICC1
8_Member	GO Biological Processes	GO:0060537	muscle tissue development	3.61202e-13	-12.4422	-9.63831	27/372	857,1073,1465,1634,1901,2247,2697,3142,4205,4208,4211,4629,4638,5159,5311,5350,5600,5997,6546,6840,10052,26011,30008,51676,57158,57493,64091	CAV1,CFL2,CSRP1,DCN,S1PR1,FGF2,GJA1,HLX,MEF2A,MEF2C,MEIS1,MYH11,MYLK,PDGFRB,PKD2,PLN,MAPK11,RGS2,SLC8A1,SVIL,GJC1,TENM4,EFEMP2,ASB2,JPH2,HEG1,POPDC2
8_Member	GO Biological Processes	GO:0014706	striated muscle tissue development	1.72072e-10	-9.76429	-7.22246	23/352	857,1073,1634,1901,2247,2697,3142,4205,4208,4211,4629,5159,5350,5600,5997,6546,6840,10052,26011,51676,57158,57493,64091	CAV1,CFL2,DCN,S1PR1,FGF2,GJA1,HLX,MEF2A,MEF2C,MEIS1,MYH11,PDGFRB,PLN,MAPK11,RGS2,SLC8A1,SVIL,GJC1,TENM4,ASB2,JPH2,HEG1,POPDC2
8_Member	GO Biological Processes	GO:0048738	cardiac muscle tissue development	1.17579e-08	-7.92967	-5.54544	16/209	1901,2247,2697,4205,4208,4211,4629,5159,5350,5600,5997,6546,10052,26011,57158,57493	S1PR1,FGF2,GJA1,MEF2A,MEF2C,MEIS1,MYH11,PDGFRB,PLN,MAPK11,RGS2,SLC8A1,GJC1,TENM4,JPH2,HEG1
8_Member	GO Biological Processes	GO:0035265	organ growth	2.14536e-07	-6.6685	-4.38494	13/166	1901,2121,2247,2697,3142,4208,4211,5159,5600,5997,10409,26011,57493	S1PR1,EVC,FGF2,GJA1,HLX,MEF2C,MEIS1,PDGFRB,MAPK11,RGS2,BASP1,TENM4,HEG1
8_Member	GO Biological Processes	GO:0060419	heart growth	5.80237e-07	-6.23639	-4.04067	10/100	1901,2247,2697,4208,4211,5600,5997,10409,26011,57493	S1PR1,FGF2,GJA1,MEF2C,MEIS1,MAPK11,RGS2,BASP1,TENM4,HEG1
8_Member	GO Biological Processes	GO:0055017	cardiac muscle tissue growth	2.57397e-06	-5.5894	-3.50824	9/92	1901,2247,2697,4208,4211,5600,5997,26011,57493	S1PR1,FGF2,GJA1,MEF2C,MEIS1,MAPK11,RGS2,TENM4,HEG1
8_Member	GO Biological Processes	GO:0046620	regulation of organ growth	4.70727e-05	-4.32723	-2.46494	8/102	2247,2697,3142,4208,4211,5600,5997,10409	FGF2,GJA1,HLX,MEF2C,MEIS1,MAPK11,RGS2,BASP1
8_Member	GO Biological Processes	GO:0060420	regulation of heart growth	5.4744e-05	-4.26166	-2.4092	7/77	2247,2697,4208,4211,5600,5997,10409	FGF2,GJA1,MEF2C,MEIS1,MAPK11,RGS2,BASP1
8_Member	GO Biological Processes	GO:0060038	cardiac muscle cell proliferation	9.10087e-05	-4.04092	-2.23829	6/58	2247,2697,4208,4211,5600,26011	FGF2,GJA1,MEF2C,MEIS1,MAPK11,TENM4
8_Member	GO Biological Processes	GO:0048589	developmental growth	0.000101712	-3.99263	-2.19971	20/605	1901,2121,2247,2697,2736,3142,4131,4208,4211,5159,5600,5997,8829,10409,10631,23111,23371,25932,26011,57493	S1PR1,EVC,FGF2,GJA1,GLI2,HLX,MAP1B,MEF2C,MEIS1,PDGFRB,MAPK11,RGS2,NRP1,BASP1,POSTN,SPART,TNS2,CLIC4,TENM4,HEG1
8_Member	GO Biological Processes	GO:0055021	regulation of cardiac muscle tissue growth	0.000259652	-3.58561	-1.87609	6/70	2247,2697,4208,4211,5600,5997	FGF2,GJA1,MEF2C,MEIS1,MAPK11,RGS2
8_Member	GO Biological Processes	GO:0014855	striated muscle cell proliferation	0.000302933	-3.51865	-1.81508	6/72	2247,2697,4208,4211,5600,26011	FGF2,GJA1,MEF2C,MEIS1,MAPK11,TENM4
8_Member	GO Biological Processes	GO:0060043	regulation of cardiac muscle cell proliferation	0.000379156	-3.42118	-1.73781	5/49	2247,2697,4208,4211,5600	FGF2,GJA1,MEF2C,MEIS1,MAPK11
8_Member	GO Biological Processes	GO:0055022	negative regulation of cardiac muscle tissue growth	0.000530641	-3.2752	-1.62875	4/30	2697,4211,5600,5997	GJA1,MEIS1,MAPK11,RGS2
8_Member	GO Biological Processes	GO:0061117	negative regulation of heart growth	0.000530641	-3.2752	-1.62875	4/30	2697,4211,5600,5997	GJA1,MEIS1,MAPK11,RGS2
8_Member	GO Biological Processes	GO:0046621	negative regulation of organ growth	0.00119293	-2.92338	-1.35527	4/37	2697,4211,5600,5997	GJA1,MEIS1,MAPK11,RGS2
8_Member	GO Biological Processes	GO:0060044	negative regulation of cardiac muscle cell proliferation	0.00167002	-2.77728	-1.23272	3/19	2697,4211,5600	GJA1,MEIS1,MAPK11
8_Member	GO Biological Processes	GO:0048640	negative regulation of developmental growth	0.00242473	-2.61534	-1.10047	6/107	2697,4211,5600,5997,8829,23111	GJA1,MEIS1,MAPK11,RGS2,NRP1,SPART
8_Member	GO Biological Processes	GO:0048638	regulation of developmental growth	0.00263546	-2.57914	-1.06872	11/319	2247,2697,3142,4131,4208,4211,5600,5997,8829,10409,23111	FGF2,GJA1,HLX,MAP1B,MEF2C,MEIS1,MAPK11,RGS2,NRP1,BASP1,SPART
9_Summary	GO Biological Processes	GO:0007423	sensory organ development	1.31648e-14	-13.8806	-10.9797	34/534	493,775,1289,1290,1296,1687,2200,2247,2624,2736,3624,4094,4211,4212,4286,5090,5159,5176,5396,5797,6604,6678,7070,7431,8829,9464,10586,22899,25932,57045,79633,83552,91851,115908	ATP2B4,CACNA1C,COL5A1,COL5A2,COL8A2,GSDME,FBN1,FGF2,GATA2,GLI2,INHBA,MAF,MEIS1,MEIS2,MITF,PBX3,PDGFRB,SERPINF1,PRRX1,PTPRM,SMARCD3,SPARC,THY1,VIM,NRP1,HAND2,MAB21L2,ARHGEF15,CLIC4,TWSG1,FAT4,MFRP,CHRDL1,CTHRC1
9_Member	GO Biological Processes	GO:0007423	sensory organ development	1.31648e-14	-13.8806	-10.9797	34/534	493,775,1289,1290,1296,1687,2200,2247,2624,2736,3624,4094,4211,4212,4286,5090,5159,5176,5396,5797,6604,6678,7070,7431,8829,9464,10586,22899,25932,57045,79633,83552,91851,115908	ATP2B4,CACNA1C,COL5A1,COL5A2,COL8A2,GSDME,FBN1,FGF2,GATA2,GLI2,INHBA,MAF,MEIS1,MEIS2,MITF,PBX3,PDGFRB,SERPINF1,PRRX1,PTPRM,SMARCD3,SPARC,THY1,VIM,NRP1,HAND2,MAB21L2,ARHGEF15,CLIC4,TWSG1,FAT4,MFRP,CHRDL1,CTHRC1
9_Member	GO Biological Processes	GO:0001654	eye development	1.05158e-12	-11.9782	-9.19835	26/359	493,775,1289,1290,1296,2200,2247,3624,4094,4211,4212,4286,5090,5159,5176,5797,6604,7070,7431,8829,10586,22899,25932,57045,83552,91851	ATP2B4,CACNA1C,COL5A1,COL5A2,COL8A2,FBN1,FGF2,INHBA,MAF,MEIS1,MEIS2,MITF,PBX3,PDGFRB,SERPINF1,PTPRM,SMARCD3,THY1,VIM,NRP1,MAB21L2,ARHGEF15,CLIC4,TWSG1,MFRP,CHRDL1
9_Member	GO Biological Processes	GO:0150063	visual system development	1.35415e-12	-11.8683	-9.12168	26/363	493,775,1289,1290,1296,2200,2247,3624,4094,4211,4212,4286,5090,5159,5176,5797,6604,7070,7431,8829,10586,22899,25932,57045,83552,91851	ATP2B4,CACNA1C,COL5A1,COL5A2,COL8A2,FBN1,FGF2,INHBA,MAF,MEIS1,MEIS2,MITF,PBX3,PDGFRB,SERPINF1,PTPRM,SMARCD3,THY1,VIM,NRP1,MAB21L2,ARHGEF15,CLIC4,TWSG1,MFRP,CHRDL1
9_Member	GO Biological Processes	GO:0048880	sensory system development	1.96631e-12	-11.7063	-8.98158	26/369	493,775,1289,1290,1296,2200,2247,3624,4094,4211,4212,4286,5090,5159,5176,5797,6604,7070,7431,8829,10586,22899,25932,57045,83552,91851	ATP2B4,CACNA1C,COL5A1,COL5A2,COL8A2,FBN1,FGF2,INHBA,MAF,MEIS1,MEIS2,MITF,PBX3,PDGFRB,SERPINF1,PTPRM,SMARCD3,THY1,VIM,NRP1,MAB21L2,ARHGEF15,CLIC4,TWSG1,MFRP,CHRDL1
9_Member	GO Biological Processes	GO:0043010	camera-type eye development	5.66101e-10	-9.24711	-6.75747	21/310	493,775,1296,2200,2247,3624,4094,4211,4286,5159,5176,5797,6604,7070,7431,8829,10586,22899,25932,57045,83552	ATP2B4,CACNA1C,COL8A2,FBN1,FGF2,INHBA,MAF,MEIS1,MITF,PDGFRB,SERPINF1,PTPRM,SMARCD3,THY1,VIM,NRP1,MAB21L2,ARHGEF15,CLIC4,TWSG1,MFRP
9_Member	GO Biological Processes	GO:0060041	retina development in camera-type eye	1.6733e-05	-4.77643	-2.84339	10/145	493,5159,5176,5797,6604,7070,8829,22899,25932,83552	ATP2B4,PDGFRB,SERPINF1,PTPRM,SMARCD3,THY1,NRP1,ARHGEF15,CLIC4,MFRP
9_Member	GO Biological Processes	GO:0090596	sensory organ morphogenesis	7.12626e-05	-4.14714	-2.32026	12/244	1289,1290,1296,2200,2624,2736,4211,5396,5797,7070,83552,115908	COL5A1,COL5A2,COL8A2,FBN1,GATA2,GLI2,MEIS1,PRRX1,PTPRM,THY1,MFRP,CTHRC1
9_Member	GO Biological Processes	GO:0048592	eye morphogenesis	0.000487987	-3.31159	-1.65643	8/143	1289,1290,1296,2200,4211,5797,7070,83552	COL5A1,COL5A2,COL8A2,FBN1,MEIS1,PTPRM,THY1,MFRP
9_Member	GO Biological Processes	GO:0003407	neural retina development	0.0119674	-1.922	-0.543405	4/70	493,5797,6604,7070	ATP2B4,PTPRM,SMARCD3,THY1
10_Summary	GO Biological Processes	GO:0009611	response to wounding	4.00853e-14	-13.397	-10.5261	37/658	2,558,710,857,953,1277,1278,1289,1465,1634,1809,2191,2247,2294,2316,2624,2697,3624,3688,3690,3708,3956,4131,4638,5159,6678,8829,10398,10631,10979,23208,30846,56963,58189,83700,90102,375033,2771,6844,57493	A2M,AXL,SERPING1,CAV1,ENTPD1,COL1A1,COL1A2,COL5A1,CSRP1,DCN,DPYSL3,FAP,FGF2,FOXF1,FLNA,GATA2,GJA1,INHBA,ITGB1,ITGB3,ITPR1,LGALS1,MAP1B,MYLK,PDGFRB,SPARC,NRP1,MYL9,POSTN,FERMT2,SYT11,EHD2,RGMA,WFDC1,JAM3,PHLDB2,PEAR1,GNAI2,VAMP2,HEG1
10_Member	GO Biological Processes	GO:0009611	response to wounding	4.00853e-14	-13.397	-10.5261	37/658	2,558,710,857,953,1277,1278,1289,1465,1634,1809,2191,2247,2294,2316,2624,2697,3624,3688,3690,3708,3956,4131,4638,5159,6678,8829,10398,10631,10979,23208,30846,56963,58189,83700,90102,375033	A2M,AXL,SERPING1,CAV1,ENTPD1,COL1A1,COL1A2,COL5A1,CSRP1,DCN,DPYSL3,FAP,FGF2,FOXF1,FLNA,GATA2,GJA1,INHBA,ITGB1,ITGB3,ITPR1,LGALS1,MAP1B,MYLK,PDGFRB,SPARC,NRP1,MYL9,POSTN,FERMT2,SYT11,EHD2,RGMA,WFDC1,JAM3,PHLDB2,PEAR1
10_Member	GO Biological Processes	GO:0042060	wound healing	7.09436e-11	-10.1491	-7.5645	29/538	2,558,710,857,953,1277,1278,1289,1465,1634,2191,2247,2316,2624,2697,3688,3690,3708,4638,5159,6678,10398,10631,10979,23208,30846,58189,90102,375033	A2M,AXL,SERPING1,CAV1,ENTPD1,COL1A1,COL1A2,COL5A1,CSRP1,DCN,FAP,FGF2,FLNA,GATA2,GJA1,ITGB1,ITGB3,ITPR1,MYLK,PDGFRB,SPARC,MYL9,POSTN,FERMT2,SYT11,EHD2,WFDC1,PHLDB2,PEAR1
10_Member	GO Biological Processes	GO:0050878	regulation of body fluid levels	8.29952e-06	-5.08095	-3.07929	20/506	2,558,710,857,953,1277,1278,1465,2191,2316,2624,2697,2771,3690,3708,6844,10398,30846,57493,375033	A2M,AXL,SERPING1,CAV1,ENTPD1,COL1A1,COL1A2,CSRP1,FAP,FLNA,GATA2,GJA1,GNAI2,ITGB3,ITPR1,VAMP2,MYL9,EHD2,HEG1,PEAR1
10_Member	GO Biological Processes	GO:0007596	blood coagulation	8.93753e-06	-5.04878	-3.0568	16/343	2,558,710,857,953,1277,1278,1465,2191,2316,2624,3690,3708,10398,30846,375033	A2M,AXL,SERPING1,CAV1,ENTPD1,COL1A1,COL1A2,CSRP1,FAP,FLNA,GATA2,ITGB3,ITPR1,MYL9,EHD2,PEAR1
10_Member	GO Biological Processes	GO:0007599	hemostasis	1.03237e-05	-4.98617	-3.00922	16/347	2,558,710,857,953,1277,1278,1465,2191,2316,2624,3690,3708,10398,30846,375033	A2M,AXL,SERPING1,CAV1,ENTPD1,COL1A1,COL1A2,CSRP1,FAP,FLNA,GATA2,ITGB3,ITPR1,MYL9,EHD2,PEAR1
10_Member	GO Biological Processes	GO:0050817	coagulation	1.06988e-05	-4.97066	-2.99923	16/348	2,558,710,857,953,1277,1278,1465,2191,2316,2624,3690,3708,10398,30846,375033	A2M,AXL,SERPING1,CAV1,ENTPD1,COL1A1,COL1A2,CSRP1,FAP,FLNA,GATA2,ITGB3,ITPR1,MYL9,EHD2,PEAR1
10_Member	GO Biological Processes	GO:0030168	platelet activation	0.000191797	-3.71716	-1.9766	9/158	558,1277,1278,1465,2316,3690,3708,10398,375033	AXL,COL1A1,COL1A2,CSRP1,FLNA,ITGB3,ITPR1,MYL9,PEAR1
10_Member	GO Biological Processes	GO:0034109	homotypic cell-cell adhesion	0.000786451	-3.10433	-1.49983	6/86	1465,2316,3690,3956,10398,375033	CSRP1,FLNA,ITGB3,LGALS1,MYL9,PEAR1
10_Member	GO Biological Processes	GO:0070527	platelet aggregation	0.00121007	-2.91719	-1.35021	5/63	1465,2316,3690,10398,375033	CSRP1,FLNA,ITGB3,MYL9,PEAR1
10_Member	GO Biological Processes	GO:0043277	apoptotic cell clearance	0.0266877	-1.57369	-0.277214	3/51	558,3690,375033	AXL,ITGB3,PEAR1
11_Summary	GO Biological Processes	GO:0070848	response to growth factor	5.24265e-14	-13.2804	-10.4238	39/736	493,857,1277,1278,1634,2200,2247,2260,3688,3690,4060,4131,4208,4212,5138,5159,5587,5654,7041,7424,8646,8829,9638,10631,10979,11117,11167,23111,23213,27122,55816,56963,57045,57608,79633,79812,81792,91851,348093,3624,7431,121551,2199	ATP2B4,CAV1,COL1A1,COL1A2,DCN,FBN1,FGF2,FGFR1,ITGB1,ITGB3,LUM,MAP1B,MEF2C,MEIS2,PDE2A,PDGFRB,PRKD1,HTRA1,TGFB1I1,VEGFC,CHRD,NRP1,FEZ1,POSTN,FERMT2,EMILIN1,FSTL1,SPART,SULF1,DKK3,DOK5,RGMA,TWSG1,JCAD,FAT4,MMRN2,ADAMTS12,CHRDL1,RBPMS2,INHBA,VIM,BTBD11,FBLN2
11_Member	GO Biological Processes	GO:0070848	response to growth factor	5.24265e-14	-13.2804	-10.4238	39/736	493,857,1277,1278,1634,2200,2247,2260,3688,3690,4060,4131,4208,4212,5138,5159,5587,5654,7041,7424,8646,8829,9638,10631,10979,11117,11167,23111,23213,27122,55816,56963,57045,57608,79633,79812,81792,91851,348093	ATP2B4,CAV1,COL1A1,COL1A2,DCN,FBN1,FGF2,FGFR1,ITGB1,ITGB3,LUM,MAP1B,MEF2C,MEIS2,PDE2A,PDGFRB,PRKD1,HTRA1,TGFB1I1,VEGFC,CHRD,NRP1,FEZ1,POSTN,FERMT2,EMILIN1,FSTL1,SPART,SULF1,DKK3,DOK5,RGMA,TWSG1,JCAD,FAT4,MMRN2,ADAMTS12,CHRDL1,RBPMS2
11_Member	GO Biological Processes	GO:0071363	cellular response to growth factor stimulus	3.53615e-13	-12.4515	-9.63831	37/707	493,857,1277,1278,1634,2200,2247,2260,3688,3690,4131,4208,5138,5159,5587,5654,7041,7424,8646,8829,9638,10631,10979,11117,11167,23111,23213,27122,55816,56963,57045,57608,79633,79812,81792,91851,348093	ATP2B4,CAV1,COL1A1,COL1A2,DCN,FBN1,FGF2,FGFR1,ITGB1,ITGB3,MAP1B,MEF2C,PDE2A,PDGFRB,PRKD1,HTRA1,TGFB1I1,VEGFC,CHRD,NRP1,FEZ1,POSTN,FERMT2,EMILIN1,FSTL1,SPART,SULF1,DKK3,DOK5,RGMA,TWSG1,JCAD,FAT4,MMRN2,ADAMTS12,CHRDL1,RBPMS2
11_Member	GO Biological Processes	GO:0090287	regulation of cellular response to growth factor stimulus	5.64059e-12	-11.2487	-8.56342	23/297	493,857,1634,2200,2247,2260,3690,5654,7041,7424,8646,11117,11167,23111,23213,27122,55816,57045,57608,79812,81792,91851,348093	ATP2B4,CAV1,DCN,FBN1,FGF2,FGFR1,ITGB3,HTRA1,TGFB1I1,VEGFC,CHRD,EMILIN1,FSTL1,SPART,SULF1,DKK3,DOK5,TWSG1,JCAD,MMRN2,ADAMTS12,CHRDL1,RBPMS2
11_Member	GO Biological Processes	GO:0090288	negative regulation of cellular response to growth factor stimulus	1.26787e-10	-9.89692	-7.33424	14/110	493,1634,2200,2247,5654,8646,11117,23111,23213,57045,79812,81792,91851,348093	ATP2B4,DCN,FBN1,FGF2,HTRA1,CHRD,EMILIN1,SPART,SULF1,TWSG1,MMRN2,ADAMTS12,CHRDL1,RBPMS2
11_Member	GO Biological Processes	GO:0007178	transmembrane receptor protein serine/threonine kinase signaling pathway	4.7672e-08	-7.32174	-4.98656	20/363	857,1278,2200,3624,3688,5654,7041,7431,8646,10979,11117,11167,23111,23213,27122,56963,57045,91851,121551,348093	CAV1,COL1A2,FBN1,INHBA,ITGB1,HTRA1,TGFB1I1,VIM,CHRD,FERMT2,EMILIN1,FSTL1,SPART,SULF1,DKK3,RGMA,TWSG1,CHRDL1,BTBD11,RBPMS2
11_Member	GO Biological Processes	GO:0030510	regulation of BMP signaling pathway	2.34803e-06	-5.6293	-3.54136	9/91	2200,5654,8646,11167,23111,23213,57045,91851,348093	FBN1,HTRA1,CHRD,FSTL1,SPART,SULF1,TWSG1,CHRDL1,RBPMS2
11_Member	GO Biological Processes	GO:0030514	negative regulation of BMP signaling pathway	3.49093e-06	-5.45706	-3.41008	7/51	2200,5654,8646,23111,57045,91851,348093	FBN1,HTRA1,CHRD,SPART,TWSG1,CHRDL1,RBPMS2
11_Member	GO Biological Processes	GO:0090092	regulation of transmembrane receptor protein serine/threonine kinase signaling pathway	4.76253e-06	-5.32216	-3.28378	14/253	857,2200,3624,5654,7041,8646,11117,11167,23111,23213,27122,57045,91851,348093	CAV1,FBN1,INHBA,HTRA1,TGFB1I1,CHRD,EMILIN1,FSTL1,SPART,SULF1,DKK3,TWSG1,CHRDL1,RBPMS2
11_Member	GO Biological Processes	GO:0071560	cellular response to transforming growth factor beta stimulus	5.21367e-06	-5.28286	-3.25081	14/255	857,1277,1278,2200,3688,4208,5138,5654,7041,10631,10979,11117,27122,57045	CAV1,COL1A1,COL1A2,FBN1,ITGB1,MEF2C,PDE2A,HTRA1,TGFB1I1,POSTN,FERMT2,EMILIN1,DKK3,TWSG1
11_Member	GO Biological Processes	GO:0071559	response to transforming growth factor beta	6.8034e-06	-5.16727	-3.14968	14/261	857,1277,1278,2200,3688,4208,5138,5654,7041,10631,10979,11117,27122,57045	CAV1,COL1A1,COL1A2,FBN1,ITGB1,MEF2C,PDE2A,HTRA1,TGFB1I1,POSTN,FERMT2,EMILIN1,DKK3,TWSG1
11_Member	GO Biological Processes	GO:0090101	negative regulation of transmembrane receptor protein serine/threonine kinase signaling pathway	8.36595e-06	-5.07748	-3.07778	10/134	857,2200,5654,7041,8646,11117,23111,57045,91851,348093	CAV1,FBN1,HTRA1,TGFB1I1,CHRD,EMILIN1,SPART,TWSG1,CHRDL1,RBPMS2
11_Member	GO Biological Processes	GO:0071772	response to BMP	9.84312e-06	-5.00687	-3.02434	11/167	2200,5654,8646,11167,23111,23213,56963,57045,81792,91851,348093	FBN1,HTRA1,CHRD,FSTL1,SPART,SULF1,RGMA,TWSG1,ADAMTS12,CHRDL1,RBPMS2
11_Member	GO Biological Processes	GO:0071773	cellular response to BMP stimulus	9.84312e-06	-5.00687	-3.02434	11/167	2200,5654,8646,11167,23111,23213,56963,57045,81792,91851,348093	FBN1,HTRA1,CHRD,FSTL1,SPART,SULF1,RGMA,TWSG1,ADAMTS12,CHRDL1,RBPMS2
11_Member	GO Biological Processes	GO:0030509	BMP signaling pathway	2.8175e-05	-4.55014	-2.64146	10/154	2200,5654,8646,11167,23111,23213,56963,57045,91851,348093	FBN1,HTRA1,CHRD,FSTL1,SPART,SULF1,RGMA,TWSG1,CHRDL1,RBPMS2
11_Member	GO Molecular Functions	GO:0030023	extracellular matrix constituent conferring elasticity	0.000159015	-3.79856	-2.04824	3/9	2199,2200,11117	FBLN2,FBN1,EMILIN1
11_Member	GO Molecular Functions	GO:0097493	structural molecule activity conferring elasticity	0.000306529	-3.51353	-1.81192	3/11	2199,2200,11117	FBLN2,FBN1,EMILIN1
11_Member	GO Biological Processes	GO:0007179	transforming growth factor beta receptor signaling pathway	0.000313438	-3.50385	-1.8042	10/206	857,1278,2200,3688,5654,7041,10979,11117,27122,57045	CAV1,COL1A2,FBN1,ITGB1,HTRA1,TGFB1I1,FERMT2,EMILIN1,DKK3,TWSG1
11_Member	GO Biological Processes	GO:0030512	negative regulation of transforming growth factor beta receptor signaling pathway	0.00473861	-2.32435	-0.859998	5/86	857,2200,5654,7041,11117	CAV1,FBN1,HTRA1,TGFB1I1,EMILIN1
11_Member	GO Biological Processes	GO:0017015	regulation of transforming growth factor beta receptor signaling pathway	0.00584329	-2.23334	-0.791126	6/128	857,2200,5654,7041,11117,27122	CAV1,FBN1,HTRA1,TGFB1I1,EMILIN1,DKK3
11_Member	GO Biological Processes	GO:1903844	regulation of cellular response to transforming growth factor beta stimulus	0.00652615	-2.18534	-0.74902	6/131	857,2200,5654,7041,11117,27122	CAV1,FBN1,HTRA1,TGFB1I1,EMILIN1,DKK3
12_Summary	GO Biological Processes	GO:0031589	cell-substrate adhesion	1.12056e-12	-11.9506	-9.18233	26/360	558,604,1277,2199,2294,2316,3679,3688,3690,3956,4323,6695,7070,8829,10580,10631,10979,11117,11170,22801,30008,55679,81792,83700,84168,90102,857,1901,2736,3142,3910,8646,57045,51762,2697,4208,10082	AXL,BCL6,COL1A1,FBLN2,FOXF1,FLNA,ITGA7,ITGB1,ITGB3,LGALS1,MMP14,SPOCK1,THY1,NRP1,SORBS1,POSTN,FERMT2,EMILIN1,FAM107A,ITGA11,EFEMP2,LIMS2,ADAMTS12,JAM3,ANTXR1,PHLDB2,CAV1,S1PR1,GLI2,HLX,LAMA4,CHRD,TWSG1,RAB8B,GJA1,MEF2C,GPC6
12_Member	GO Biological Processes	GO:0031589	cell-substrate adhesion	1.12056e-12	-11.9506	-9.18233	26/360	558,604,1277,2199,2294,2316,3679,3688,3690,3956,4323,6695,7070,8829,10580,10631,10979,11117,11170,22801,30008,55679,81792,83700,84168,90102	AXL,BCL6,COL1A1,FBLN2,FOXF1,FLNA,ITGA7,ITGB1,ITGB3,LGALS1,MMP14,SPOCK1,THY1,NRP1,SORBS1,POSTN,FERMT2,EMILIN1,FAM107A,ITGA11,EFEMP2,LIMS2,ADAMTS12,JAM3,ANTXR1,PHLDB2
12_Member	GO Biological Processes	GO:0010810	regulation of cell-substrate adhesion	3.09307e-09	-8.50961	-6.08588	17/218	604,1277,2199,2294,2316,3956,4323,6695,7070,8829,10631,10979,11117,11170,30008,55679,90102	BCL6,COL1A1,FBLN2,FOXF1,FLNA,LGALS1,MMP14,SPOCK1,THY1,NRP1,POSTN,FERMT2,EMILIN1,FAM107A,EFEMP2,LIMS2,PHLDB2
12_Member	GO Biological Processes	GO:0007160	cell-matrix adhesion	7.40583e-09	-8.13043	-5.73666	17/231	604,3679,3688,3690,4323,7070,8829,10580,10631,10979,11117,11170,22801,30008,81792,83700,90102	BCL6,ITGA7,ITGB1,ITGB3,MMP14,THY1,NRP1,SORBS1,POSTN,FERMT2,EMILIN1,FAM107A,ITGA11,EFEMP2,ADAMTS12,JAM3,PHLDB2
12_Member	GO Biological Processes	GO:0010812	negative regulation of cell-substrate adhesion	2.05384e-06	-5.68743	-3.57994	8/67	604,1277,3956,4323,6695,10631,11170,90102	BCL6,COL1A1,LGALS1,MMP14,SPOCK1,POSTN,FAM107A,PHLDB2
12_Member	GO Biological Processes	GO:0030155	regulation of cell adhesion	8.47319e-06	-5.07195	-3.07612	25/734	604,857,1277,1901,2199,2294,2316,2736,3142,3910,3956,4323,6695,7070,8646,8829,10631,10979,11117,11170,30008,55679,57045,83700,90102	BCL6,CAV1,COL1A1,S1PR1,FBLN2,FOXF1,FLNA,GLI2,HLX,LAMA4,LGALS1,MMP14,SPOCK1,THY1,CHRD,NRP1,POSTN,FERMT2,EMILIN1,FAM107A,EFEMP2,LIMS2,TWSG1,JAM3,PHLDB2
12_Member	GO Biological Processes	GO:0010811	positive regulation of cell-substrate adhesion	2.42901e-05	-4.61457	-2.69415	9/121	2199,2294,2316,7070,8829,10979,11117,30008,55679	FBLN2,FOXF1,FLNA,THY1,NRP1,FERMT2,EMILIN1,EFEMP2,LIMS2
12_Member	GO Biological Processes	GO:0001952	regulation of cell-matrix adhesion	3.14569e-05	-4.50228	-2.60606	9/125	604,4323,7070,8829,10631,10979,11170,30008,90102	BCL6,MMP14,THY1,NRP1,POSTN,FERMT2,FAM107A,EFEMP2,PHLDB2
12_Member	GO Biological Processes	GO:0150115	cell-substrate junction organization	6.19686e-05	-4.20783	-2.36632	8/106	4323,7070,8829,10580,10979,11170,51762,90102	MMP14,THY1,NRP1,SORBS1,FERMT2,FAM107A,RAB8B,PHLDB2
12_Member	GO Biological Processes	GO:0048041	focal adhesion assembly	0.000103078	-3.98684	-2.19546	7/85	4323,7070,8829,10580,10979,11170,90102	MMP14,THY1,NRP1,SORBS1,FERMT2,FAM107A,PHLDB2
12_Member	GO Biological Processes	GO:0051893	regulation of focal adhesion assembly	0.0001582	-3.80079	-2.04824	6/64	4323,7070,8829,10979,11170,90102	MMP14,THY1,NRP1,FERMT2,FAM107A,PHLDB2
12_Member	GO Biological Processes	GO:0090109	regulation of cell-substrate junction assembly	0.0001582	-3.80079	-2.04824	6/64	4323,7070,8829,10979,11170,90102	MMP14,THY1,NRP1,FERMT2,FAM107A,PHLDB2
12_Member	GO Biological Processes	GO:0001953	negative regulation of cell-matrix adhesion	0.000161838	-3.79092	-2.04279	5/41	604,4323,10631,11170,90102	BCL6,MMP14,POSTN,FAM107A,PHLDB2
12_Member	GO Biological Processes	GO:1901888	regulation of cell junction assembly	0.000201913	-3.69483	-1.95855	10/195	857,2697,4208,4323,7070,8829,10082,10979,11170,90102	CAV1,GJA1,MEF2C,MMP14,THY1,NRP1,GPC6,FERMT2,FAM107A,PHLDB2
12_Member	GO Biological Processes	GO:0150116	regulation of cell-substrate junction organization	0.000239918	-3.61994	-1.90337	6/69	4323,7070,8829,10979,11170,90102	MMP14,THY1,NRP1,FERMT2,FAM107A,PHLDB2
12_Member	GO Biological Processes	GO:0007044	cell-substrate junction assembly	0.000284477	-3.54595	-1.83941	7/100	4323,7070,8829,10580,10979,11170,90102	MMP14,THY1,NRP1,SORBS1,FERMT2,FAM107A,PHLDB2
12_Member	GO Biological Processes	GO:0045785	positive regulation of cell adhesion	0.000375307	-3.42561	-1.73911	15/425	604,857,2199,2294,2316,2736,3142,3956,7070,8646,8829,10979,11117,30008,55679	BCL6,CAV1,FBLN2,FOXF1,FLNA,GLI2,HLX,LGALS1,THY1,CHRD,NRP1,FERMT2,EMILIN1,EFEMP2,LIMS2
12_Member	GO Biological Processes	GO:0051895	negative regulation of focal adhesion assembly	0.00141956	-2.84785	-1.28981	3/18	4323,11170,90102	MMP14,FAM107A,PHLDB2
12_Member	GO Biological Processes	GO:0150118	negative regulation of cell-substrate junction organization	0.00141956	-2.84785	-1.28981	3/18	4323,11170,90102	MMP14,FAM107A,PHLDB2
12_Member	GO Biological Processes	GO:0007162	negative regulation of cell adhesion	0.00143309	-2.84373	-1.28881	11/295	604,1277,3142,3956,4323,6695,10631,11170,57045,83700,90102	BCL6,COL1A1,HLX,LGALS1,MMP14,SPOCK1,POSTN,FAM107A,TWSG1,JAM3,PHLDB2
12_Member	GO Biological Processes	GO:1901889	negative regulation of cell junction assembly	0.00757318	-2.12072	-0.699566	3/32	4323,11170,90102	MMP14,FAM107A,PHLDB2
13_Summary	GO Biological Processes	GO:0042692	muscle cell differentiation	1.44175e-12	-11.8411	-9.10588	26/364	287,1073,1465,2294,2318,4205,4208,4323,4629,5159,5600,5997,6546,6604,9444,10290,23345,25802,30008,30846,51177,58494,64091,84814,91653,348093,8506,26011,64753,90102,9464	ANK2,CFL2,CSRP1,FOXF1,FLNC,MEF2A,MEF2C,MMP14,MYH11,PDGFRB,MAPK11,RGS2,SLC8A1,SMARCD3,QKI,SPEG,SYNE1,LMOD1,EFEMP2,EHD2,PLEKHO1,JAM2,POPDC2,PLPP7,BOC,RBPMS2,CNTNAP1,TENM4,CCDC136,PHLDB2,HAND2
13_Member	GO Biological Processes	GO:0042692	muscle cell differentiation	1.44175e-12	-11.8411	-9.10588	26/364	287,1073,1465,2294,2318,4205,4208,4323,4629,5159,5600,5997,6546,6604,9444,10290,23345,25802,30008,30846,51177,58494,64091,84814,91653,348093	ANK2,CFL2,CSRP1,FOXF1,FLNC,MEF2A,MEF2C,MMP14,MYH11,PDGFRB,MAPK11,RGS2,SLC8A1,SMARCD3,QKI,SPEG,SYNE1,LMOD1,EFEMP2,EHD2,PLEKHO1,JAM2,POPDC2,PLPP7,BOC,RBPMS2
13_Member	GO Biological Processes	GO:0051146	striated muscle cell differentiation	4.24796e-07	-6.37182	-4.15091	16/271	1073,1465,2318,4205,4208,4323,4629,5159,5997,6546,25802,30846,51177,58494,64091,84814	CFL2,CSRP1,FLNC,MEF2A,MEF2C,MMP14,MYH11,PDGFRB,RGS2,SLC8A1,LMOD1,EHD2,PLEKHO1,JAM2,POPDC2,PLPP7
13_Member	GO Biological Processes	GO:0010927	cellular component assembly involved in morphogenesis	5.80237e-07	-6.23639	-4.04067	10/100	1073,1465,4205,4629,5159,8506,25802,26011,64753,90102	CFL2,CSRP1,MEF2A,MYH11,PDGFRB,CNTNAP1,LMOD1,TENM4,CCDC136,PHLDB2
13_Member	GO Biological Processes	GO:0055001	muscle cell development	1.04155e-05	-4.98232	-3.00877	11/168	287,1073,1465,2318,4205,4629,5159,5997,6546,25802,30008	ANK2,CFL2,CSRP1,FLNC,MEF2A,MYH11,PDGFRB,RGS2,SLC8A1,LMOD1,EFEMP2
13_Member	GO Biological Processes	GO:0030239	myofibril assembly	0.000100244	-3.99894	-2.20481	6/59	1073,1465,4205,4629,5159,25802	CFL2,CSRP1,MEF2A,MYH11,PDGFRB,LMOD1
13_Member	GO Biological Processes	GO:0055002	striated muscle cell development	0.000340949	-3.46731	-1.77154	7/103	1073,1465,2318,4205,4629,5159,25802	CFL2,CSRP1,FLNC,MEF2A,MYH11,PDGFRB,LMOD1
13_Member	GO Biological Processes	GO:0035051	cardiocyte differentiation	0.000535117	-3.27155	-1.62808	8/145	4205,4208,4629,5159,5997,6546,9464,26011	MEF2A,MEF2C,MYH11,PDGFRB,RGS2,SLC8A1,HAND2,TENM4
13_Member	GO Biological Processes	GO:0055013	cardiac muscle cell development	0.00294697	-2.53062	-1.0308	5/77	4205,4629,5159,5997,6546	MEF2A,MYH11,PDGFRB,RGS2,SLC8A1
13_Member	GO Biological Processes	GO:0055007	cardiac muscle cell differentiation	0.00332537	-2.47816	-0.9888	6/114	4205,4208,4629,5159,5997,6546	MEF2A,MEF2C,MYH11,PDGFRB,RGS2,SLC8A1
13_Member	GO Biological Processes	GO:0055006	cardiac cell development	0.00407325	-2.39006	-0.914786	5/83	4205,4629,5159,5997,6546	MEF2A,MYH11,PDGFRB,RGS2,SLC8A1
14_Summary	GO Molecular Functions	GO:0005518	collagen binding	2.83811e-12	-11.547	-8.83243	13/68	165,1292,1513,1634,3688,4060,5118,6678,8404,9902,22801,84168,131578,633,2199,3690,3956,161198	AEBP1,COL6A2,CTSK,DCN,ITGB1,LUM,PCOLCE,SPARC,SPARCL1,MRC2,ITGA11,ANTXR1,LRRC15,BGN,FBLN2,ITGB3,LGALS1,CLEC14A
14_Member	GO Molecular Functions	GO:0005518	collagen binding	2.83811e-12	-11.547	-8.83243	13/68	165,1292,1513,1634,3688,4060,5118,6678,8404,9902,22801,84168,131578	AEBP1,COL6A2,CTSK,DCN,ITGB1,LUM,PCOLCE,SPARC,SPARCL1,MRC2,ITGA11,ANTXR1,LRRC15
14_Member	GO Molecular Functions	GO:0050840	extracellular matrix binding	1.6218e-09	-8.79	-6.33409	10/55	633,1634,2199,3688,3690,3956,6678,8404,131578,161198	BGN,DCN,FBLN2,ITGB1,ITGB3,LGALS1,SPARC,SPARCL1,LRRC15,CLEC14A
14_Member	GO Molecular Functions	GO:0001968	fibronectin binding	0.000404426	-3.39316	-1.71703	4/28	1513,3688,3690,131578	CTSK,ITGB1,ITGB3,LRRC15
14_Member	GO Molecular Functions	GO:0043236	laminin binding	0.00573674	-2.24134	-0.797158	3/29	3688,3956,131578	ITGB1,LGALS1,LRRC15
15_Summary	GO Cellular Components	GO:0031252	cell leading edge	3.96961e-12	-11.4013	-8.70645	27/412	59,72,322,1809,2191,3688,3690,4163,4638,5064,5311,5662,5797,7070,7431,9079,9260,10979,11170,23022,51177,55704,57608,83871,84168,90102,143903,2121,54587,192668	ACTA2,ACTG2,APBB1,DPYSL3,FAP,ITGB1,ITGB3,MCC,MYLK,PALM,PKD2,PSD,PTPRM,THY1,VIM,LDB2,PDLIM7,FERMT2,FAM107A,PALLD,PLEKHO1,CCDC88A,JCAD,RAB34,ANTXR1,PHLDB2,LAYN,EVC,MXRA8,CYS1
15_Member	GO Cellular Components	GO:0031252	cell leading edge	3.96961e-12	-11.4013	-8.70645	27/412	59,72,322,1809,2191,3688,3690,4163,4638,5064,5311,5662,5797,7070,7431,9079,9260,10979,11170,23022,51177,55704,57608,83871,84168,90102,143903	ACTA2,ACTG2,APBB1,DPYSL3,FAP,ITGB1,ITGB3,MCC,MYLK,PALM,PKD2,PSD,PTPRM,THY1,VIM,LDB2,PDLIM7,FERMT2,FAM107A,PALLD,PLEKHO1,CCDC88A,JCAD,RAB34,ANTXR1,PHLDB2,LAYN
15_Member	GO Cellular Components	GO:0030027	lamellipodium	3.39329e-08	-7.46938	-5.11259	15/196	59,72,322,1809,2191,3688,3690,4163,4638,5311,5797,10979,23022,55704,84168	ACTA2,ACTG2,APBB1,DPYSL3,FAP,ITGB1,ITGB3,MCC,MYLK,PKD2,PTPRM,FERMT2,PALLD,CCDC88A,ANTXR1
15_Member	GO Cellular Components	GO:0031256	leading edge membrane	2.41734e-06	-5.61666	-3.5311	12/174	2191,3688,3690,5064,5662,7070,10979,11170,51177,57608,83871,84168	FAP,ITGB1,ITGB3,PALM,PSD,THY1,FERMT2,FAM107A,PLEKHO1,JCAD,RAB34,ANTXR1
15_Member	GO Cellular Components	GO:0031253	cell projection membrane	7.43974e-06	-5.12844	-3.11689	16/338	2121,2191,3688,3690,5064,5311,5662,7070,10979,11170,51177,54587,57608,83871,84168,192668	EVC,FAP,ITGB1,ITGB3,PALM,PKD2,PSD,THY1,FERMT2,FAM107A,PLEKHO1,MXRA8,JCAD,RAB34,ANTXR1,CYS1
15_Member	GO Cellular Components	GO:0001726	ruffle	1.61351e-05	-4.79223	-2.85468	11/176	2191,3688,3690,5662,9260,11170,23022,51177,57608,83871,143903	FAP,ITGB1,ITGB3,PSD,PDLIM7,FAM107A,PALLD,PLEKHO1,JCAD,RAB34,LAYN
15_Member	GO Cellular Components	GO:0032587	ruffle membrane	3.03922e-05	-4.51724	-2.61513	8/96	2191,3688,3690,5662,11170,51177,57608,83871	FAP,ITGB1,ITGB3,PSD,FAM107A,PLEKHO1,JCAD,RAB34
16_Summary	GO Biological Processes	GO:0001501	skeletal system development	6.19144e-12	-11.2082	-8.53229	29/486	633,1277,1278,1290,1300,1462,2121,2200,2247,2260,2697,2736,4060,4094,4208,4211,4313,4323,5305,5396,8111,8646,9464,23213,25884,51715,56034,79633,81792,59,1289,5159,23111	BGN,COL1A1,COL1A2,COL5A2,COL10A1,VCAN,EVC,FBN1,FGF2,FGFR1,GJA1,GLI2,LUM,MAF,MEF2C,MEIS1,MMP2,MMP14,PIP4K2A,PRRX1,GPR68,CHRD,HAND2,SULF1,CHRDL2,RAB23,PDGFC,FAT4,ADAMTS12,ACTA2,COL5A1,PDGFRB,SPART
16_Member	GO Biological Processes	GO:0001501	skeletal system development	6.19144e-12	-11.2082	-8.53229	29/486	633,1277,1278,1290,1300,1462,2121,2200,2247,2260,2697,2736,4060,4094,4208,4211,4313,4323,5305,5396,8111,8646,9464,23213,25884,51715,56034,79633,81792	BGN,COL1A1,COL1A2,COL5A2,COL10A1,VCAN,EVC,FBN1,FGF2,FGFR1,GJA1,GLI2,LUM,MAF,MEF2C,MEIS1,MMP2,MMP14,PIP4K2A,PRRX1,GPR68,CHRD,HAND2,SULF1,CHRDL2,RAB23,PDGFC,FAT4,ADAMTS12
16_Member	GO Biological Processes	GO:0061448	connective tissue development	1.77774e-08	-7.75013	-5.37984	17/245	59,633,1277,1289,2121,2247,2736,4060,4094,4208,5159,5396,9464,23111,23213,25884,81792	ACTA2,BGN,COL1A1,COL5A1,EVC,FGF2,GLI2,LUM,MAF,MEF2C,PDGFRB,PRRX1,HAND2,SPART,SULF1,CHRDL2,ADAMTS12
16_Member	GO Biological Processes	GO:0051216	cartilage development	7.4465e-07	-6.12805	-3.94439	13/185	633,1277,2121,2247,2736,4060,4094,4208,5396,9464,23213,25884,81792	BGN,COL1A1,EVC,FGF2,GLI2,LUM,MAF,MEF2C,PRRX1,HAND2,SULF1,CHRDL2,ADAMTS12
16_Member	GO Biological Processes	GO:0060348	bone development	1.20118e-06	-5.92039	-3.77378	13/193	633,1277,2200,2697,4208,4211,4323,5305,8111,23213,51715,56034,79633	BGN,COL1A1,FBN1,GJA1,MEF2C,MEIS1,MMP14,PIP4K2A,GPR68,SULF1,RAB23,PDGFC,FAT4
17_Summary	GO Biological Processes	GO:0032963	collagen metabolic process	8.6931e-12	-11.0608	-8.40301	15/109	1277,1278,1289,1513,2191,3688,4239,4313,4323,5159,7431,9902,11117,23371,57333,2,5654,7077,857,1073,4130,4131,6604,6840,25802	COL1A1,COL1A2,COL5A1,CTSK,FAP,ITGB1,MFAP4,MMP2,MMP14,PDGFRB,VIM,MRC2,EMILIN1,TNS2,RCN3,A2M,HTRA1,TIMP2,CAV1,CFL2,MAP1A,MAP1B,SMARCD3,SVIL,LMOD1
17_Member	GO Biological Processes	GO:0032963	collagen metabolic process	8.6931e-12	-11.0608	-8.40301	15/109	1277,1278,1289,1513,2191,3688,4239,4313,4323,5159,7431,9902,11117,23371,57333	COL1A1,COL1A2,COL5A1,CTSK,FAP,ITGB1,MFAP4,MMP2,MMP14,PDGFRB,VIM,MRC2,EMILIN1,TNS2,RCN3
17_Member	GO Biological Processes	GO:0030574	collagen catabolic process	2.71324e-05	-4.56651	-2.65466	6/47	1513,2191,3688,4313,4323,9902	CTSK,FAP,ITGB1,MMP2,MMP14,MRC2
17_Member	GO Biological Processes	GO:0022617	extracellular matrix disassembly	8.85952e-05	-4.05259	-2.24491	7/83	2,1513,2191,4313,4323,5654,7077	A2M,CTSK,FAP,MMP2,MMP14,HTRA1,TIMP2
17_Member	GO Biological Processes	GO:0022411	cellular component disassembly	0.0134596	-1.87097	-0.50068	14/565	2,857,1073,1513,2191,4130,4131,4313,4323,5654,6604,6840,7077,25802	A2M,CAV1,CFL2,CTSK,FAP,MAP1A,MAP1B,MMP2,MMP14,HTRA1,SMARCD3,SVIL,TIMP2,LMOD1
18_Summary	GO Biological Processes	GO:0090130	tissue migration	1.1049e-11	-10.9567	-8.31623	25/367	59,72,493,1634,2191,2247,2260,2294,2624,3690,4163,4208,5176,5587,5797,6678,7424,8829,9839,11167,23328,25959,57608,79812,161198,2697,3688,6546,9464,85360,154810,857,4323,23213,1296,5654,55679,58189,5740,7058,11117,126393,5159,81792,1901,22801,83700,6358	ACTA2,ACTG2,ATP2B4,DCN,FAP,FGF2,FGFR1,FOXF1,GATA2,ITGB3,MCC,MEF2C,SERPINF1,PRKD1,PTPRM,SPARC,VEGFC,NRP1,ZEB2,FSTL1,SASH1,KANK2,JCAD,MMRN2,CLEC14A,GJA1,ITGB1,SLC8A1,HAND2,SYDE1,AMOTL1,CAV1,MMP14,SULF1,COL8A2,HTRA1,LIMS2,WFDC1,PTGIS,THBS2,EMILIN1,HSPB6,PDGFRB,ADAMTS12,S1PR1,ITGA11,JAM3,CCL14
18_Member	GO Biological Processes	GO:0090130	tissue migration	1.1049e-11	-10.9567	-8.31623	25/367	59,72,493,1634,2191,2247,2260,2294,2624,3690,4163,4208,5176,5587,5797,6678,7424,8829,9839,11167,23328,25959,57608,79812,161198	ACTA2,ACTG2,ATP2B4,DCN,FAP,FGF2,FGFR1,FOXF1,GATA2,ITGB3,MCC,MEF2C,SERPINF1,PRKD1,PTPRM,SPARC,VEGFC,NRP1,ZEB2,FSTL1,SASH1,KANK2,JCAD,MMRN2,CLEC14A
18_Member	GO Biological Processes	GO:0001667	ameboidal-type cell migration	2.0302e-11	-10.6925	-8.06045	28/476	493,1634,2191,2247,2260,2624,2697,3688,3690,4163,4208,5176,5587,5797,6546,6678,7424,8829,9464,9839,11167,23328,25959,57608,79812,85360,154810,161198	ATP2B4,DCN,FAP,FGF2,FGFR1,GATA2,GJA1,ITGB1,ITGB3,MCC,MEF2C,SERPINF1,PRKD1,PTPRM,SLC8A1,SPARC,VEGFC,NRP1,HAND2,ZEB2,FSTL1,SASH1,KANK2,JCAD,MMRN2,SYDE1,AMOTL1,CLEC14A
18_Member	GO Biological Processes	GO:0010631	epithelial cell migration	1.43709e-09	-8.84252	-6.38099	22/359	493,1634,2191,2247,2260,2624,3690,4163,4208,5176,5587,5797,6678,7424,8829,9839,11167,23328,25959,57608,79812,161198	ATP2B4,DCN,FAP,FGF2,FGFR1,GATA2,ITGB3,MCC,MEF2C,SERPINF1,PRKD1,PTPRM,SPARC,VEGFC,NRP1,ZEB2,FSTL1,SASH1,KANK2,JCAD,MMRN2,CLEC14A
18_Member	GO Biological Processes	GO:0090132	epithelium migration	1.67683e-09	-8.77551	-6.32513	22/362	493,1634,2191,2247,2260,2624,3690,4163,4208,5176,5587,5797,6678,7424,8829,9839,11167,23328,25959,57608,79812,161198	ATP2B4,DCN,FAP,FGF2,FGFR1,GATA2,ITGB3,MCC,MEF2C,SERPINF1,PRKD1,PTPRM,SPARC,VEGFC,NRP1,ZEB2,FSTL1,SASH1,KANK2,JCAD,MMRN2,CLEC14A
18_Member	GO Biological Processes	GO:0043542	endothelial cell migration	3.68741e-09	-8.43328	-6.01468	19/280	493,1634,2191,2247,2260,2624,3690,4208,5176,5587,5797,6678,7424,8829,11167,23328,57608,79812,161198	ATP2B4,DCN,FAP,FGF2,FGFR1,GATA2,ITGB3,MEF2C,SERPINF1,PRKD1,PTPRM,SPARC,VEGFC,NRP1,FSTL1,SASH1,JCAD,MMRN2,CLEC14A
18_Member	GO Biological Processes	GO:0001935	endothelial cell proliferation	3.88455e-08	-7.41066	-5.06265	15/198	857,2247,2260,2624,2697,3690,4208,4323,5587,5797,6678,7424,8829,23213,57608	CAV1,FGF2,FGFR1,GATA2,GJA1,ITGB3,MEF2C,MMP14,PRKD1,PTPRM,SPARC,VEGFC,NRP1,SULF1,JCAD
18_Member	GO Biological Processes	GO:0010594	regulation of endothelial cell migration	5.10288e-08	-7.29218	-4.96121	16/232	493,1634,2247,2260,2624,3690,4208,5176,5587,5797,6678,7424,8829,23328,57608,79812	ATP2B4,DCN,FGF2,FGFR1,GATA2,ITGB3,MEF2C,SERPINF1,PRKD1,PTPRM,SPARC,VEGFC,NRP1,SASH1,JCAD,MMRN2
18_Member	GO Biological Processes	GO:0050673	epithelial cell proliferation	5.42811e-08	-7.26535	-4.93853	22/439	857,1296,2191,2247,2260,2624,2697,3690,4163,4208,4323,5176,5587,5654,5797,6678,7424,8829,23213,55679,57608,58189	CAV1,COL8A2,FAP,FGF2,FGFR1,GATA2,GJA1,ITGB3,MCC,MEF2C,MMP14,SERPINF1,PRKD1,HTRA1,PTPRM,SPARC,VEGFC,NRP1,SULF1,LIMS2,JCAD,WFDC1
18_Member	GO Biological Processes	GO:0001936	regulation of endothelial cell proliferation	9.79278e-08	-7.00909	-4.69047	14/183	857,2247,2260,2624,2697,3690,4208,5587,5797,6678,7424,8829,23213,57608	CAV1,FGF2,FGFR1,GATA2,GJA1,ITGB3,MEF2C,PRKD1,PTPRM,SPARC,VEGFC,NRP1,SULF1,JCAD
18_Member	GO Biological Processes	GO:0010632	regulation of epithelial cell migration	2.48261e-07	-6.60509	-4.34234	17/294	493,1634,2247,2260,2624,3690,4163,4208,5176,5587,5797,6678,7424,8829,23328,57608,79812	ATP2B4,DCN,FGF2,FGFR1,GATA2,ITGB3,MCC,MEF2C,SERPINF1,PRKD1,PTPRM,SPARC,VEGFC,NRP1,SASH1,JCAD,MMRN2
18_Member	GO Biological Processes	GO:0050678	regulation of epithelial cell proliferation	5.17652e-07	-6.28596	-4.07783	19/383	857,2247,2260,2624,2697,3690,4163,4208,5176,5587,5654,5797,6678,7424,8829,23213,55679,57608,58189	CAV1,FGF2,FGFR1,GATA2,GJA1,ITGB3,MCC,MEF2C,SERPINF1,PRKD1,HTRA1,PTPRM,SPARC,VEGFC,NRP1,SULF1,LIMS2,JCAD,WFDC1
18_Member	GO Biological Processes	GO:0045765	regulation of angiogenesis	1.64529e-06	-5.78376	-3.66105	17/337	493,1634,2247,2624,3688,5176,5587,5740,5797,6678,7058,7424,11117,23213,23328,57608,126393	ATP2B4,DCN,FGF2,GATA2,ITGB1,SERPINF1,PRKD1,PTGIS,PTPRM,SPARC,THBS2,VEGFC,EMILIN1,SULF1,SASH1,JCAD,HSPB6
18_Member	GO Biological Processes	GO:1901342	regulation of vasculature development	2.08925e-06	-5.68001	-3.57751	17/343	493,1634,2247,2624,3688,5176,5587,5740,5797,6678,7058,7424,11117,23213,23328,57608,126393	ATP2B4,DCN,FGF2,GATA2,ITGB1,SERPINF1,PRKD1,PTGIS,PTPRM,SPARC,THBS2,VEGFC,EMILIN1,SULF1,SASH1,JCAD,HSPB6
18_Member	GO Biological Processes	GO:0035924	cellular response to vascular endothelial growth factor stimulus	3.5678e-06	-5.4476	-3.40278	8/72	493,1634,5159,5587,7424,8829,57608,81792	ATP2B4,DCN,PDGFRB,PRKD1,VEGFC,NRP1,JCAD,ADAMTS12
18_Member	GO Biological Processes	GO:0010595	positive regulation of endothelial cell migration	7.82832e-06	-5.10633	-3.10074	10/133	2247,2260,2624,3690,5587,6678,7424,8829,23328,57608	FGF2,FGFR1,GATA2,ITGB3,PRKD1,SPARC,VEGFC,NRP1,SASH1,JCAD
18_Member	GO Biological Processes	GO:0043534	blood vessel endothelial cell migration	1.61351e-05	-4.79223	-2.85468	11/176	493,2247,2260,2624,4208,5587,7424,8829,57608,79812,161198	ATP2B4,FGF2,FGFR1,GATA2,MEF2C,PRKD1,VEGFC,NRP1,JCAD,MMRN2,CLEC14A
18_Member	GO Biological Processes	GO:0038084	vascular endothelial growth factor signaling pathway	3.06808e-05	-4.51313	-2.61513	6/48	1634,5159,5587,7424,8829,57608	DCN,PDGFRB,PRKD1,VEGFC,NRP1,JCAD
18_Member	GO Biological Processes	GO:0001938	positive regulation of endothelial cell proliferation	7.07722e-05	-4.15014	-2.32195	8/108	2247,2260,2624,3690,5587,7424,8829,57608	FGF2,FGFR1,GATA2,ITGB3,PRKD1,VEGFC,NRP1,JCAD
18_Member	GO Biological Processes	GO:0010634	positive regulation of epithelial cell migration	8.71346e-05	-4.05981	-2.24836	10/176	2247,2260,2624,3690,5587,6678,7424,8829,23328,57608	FGF2,FGFR1,GATA2,ITGB3,PRKD1,SPARC,VEGFC,NRP1,SASH1,JCAD
18_Member	GO Biological Processes	GO:0043535	regulation of blood vessel endothelial cell migration	0.000136266	-3.86561	-2.09394	9/151	493,2247,2260,2624,4208,5587,7424,57608,79812	ATP2B4,FGF2,FGFR1,GATA2,MEF2C,PRKD1,VEGFC,JCAD,MMRN2
18_Member	GO Biological Processes	GO:0043536	positive regulation of blood vessel endothelial cell migration	0.000406351	-3.3911	-1.71703	6/76	2247,2260,2624,5587,7424,57608	FGF2,FGFR1,GATA2,PRKD1,VEGFC,JCAD
18_Member	GO Biological Processes	GO:0045766	positive regulation of angiogenesis	0.000408464	-3.38885	-1.71661	9/175	2247,2624,3688,5587,5740,7424,23328,57608,126393	FGF2,GATA2,ITGB1,PRKD1,PTGIS,VEGFC,SASH1,JCAD,HSPB6
18_Member	GO Biological Processes	GO:1904018	positive regulation of vasculature development	0.000408464	-3.38885	-1.71661	9/175	2247,2624,3688,5587,5740,7424,23328,57608,126393	FGF2,GATA2,ITGB1,PRKD1,PTGIS,VEGFC,SASH1,JCAD,HSPB6
18_Member	GO Biological Processes	GO:0050679	positive regulation of epithelial cell proliferation	0.00117715	-2.92917	-1.35713	9/203	2247,2260,2624,3690,5587,5654,7424,8829,57608	FGF2,FGFR1,GATA2,ITGB3,PRKD1,HTRA1,VEGFC,NRP1,JCAD
18_Member	GO Biological Processes	GO:0002042	cell migration involved in sprouting angiogenesis	0.00118452	-2.92646	-1.35527	6/93	2247,2624,8829,57608,79812,161198	FGF2,GATA2,NRP1,JCAD,MMRN2,CLEC14A
18_Member	GO Biological Processes	GO:0050921	positive regulation of chemotaxis	0.00199727	-2.69956	-1.17432	7/139	1901,2247,2260,5159,5587,7424,8829	S1PR1,FGF2,FGFR1,PDGFRB,PRKD1,VEGFC,NRP1
18_Member	GO Biological Processes	GO:0006929	substrate-dependent cell migration	0.00332909	-2.47767	-0.9888	3/24	7424,8829,22801	VEGFC,NRP1,ITGA11
18_Member	GO Biological Processes	GO:0050920	regulation of chemotaxis	0.00794094	-2.10013	-0.679999	8/224	1901,2247,2260,5159,5587,7424,8829,83700	S1PR1,FGF2,FGFR1,PDGFRB,PRKD1,VEGFC,NRP1,JAM3
18_Member	GO Biological Processes	GO:0090050	positive regulation of cell migration involved in sprouting angiogenesis	0.00896881	-2.04726	-0.6425	3/34	2247,2624,57608	FGF2,GATA2,JCAD
18_Member	GO Biological Processes	GO:0002040	sprouting angiogenesis	0.00996233	-2.00164	-0.60545	7/187	2247,2624,7424,8829,57608,79812,161198	FGF2,GATA2,VEGFC,NRP1,JCAD,MMRN2,CLEC14A
18_Member	GO Biological Processes	GO:0050918	positive chemotaxis	0.0103019	-1.98708	-0.594275	4/67	1901,2247,7424,8829	S1PR1,FGF2,VEGFC,NRP1
18_Member	GO Biological Processes	GO:0090049	regulation of cell migration involved in sprouting angiogenesis	0.0164972	-1.78259	-0.436311	4/77	2247,2624,57608,79812	FGF2,GATA2,JCAD,MMRN2
18_Member	GO Biological Processes	GO:0060326	cell chemotaxis	0.016764	-1.77562	-0.429777	9/307	1901,2247,2260,5159,5587,6358,7424,8829,83700	S1PR1,FGF2,FGFR1,PDGFRB,PRKD1,CCL14,VEGFC,NRP1,JAM3
18_Member	GO Biological Processes	GO:1903587	regulation of blood vessel endothelial cell proliferation involved in sprouting angiogenesis	0.0215564	-1.66642	-0.3482	3/47	2247,2624,57608	FGF2,GATA2,JCAD
18_Member	GO Biological Processes	GO:0002043	blood vessel endothelial cell proliferation involved in sprouting angiogenesis	0.0309263	-1.50967	-0.224242	3/54	2247,2624,57608	FGF2,GATA2,JCAD
19_Summary	GO Cellular Components	GO:0005911	cell-cell junction	3.14311e-11	-10.5026	-7.89499	28/485	287,1674,2316,2697,3690,5175,5311,5348,5797,6546,8506,8777,9260,10052,10580,10979,11346,23336,25932,27295,54587,55679,57493,57608,58494,83700,91624,154810	ANK2,DES,FLNA,GJA1,ITGB3,PECAM1,PKD2,FXYD1,PTPRM,SLC8A1,CNTNAP1,MPDZ,PDLIM7,GJC1,SORBS1,FERMT2,SYNPO,SYNM,CLIC4,PDLIM3,MXRA8,LIMS2,HEG1,JCAD,JAM2,JAM3,NEXN,AMOTL1
19_Member	GO Cellular Components	GO:0005911	cell-cell junction	3.14311e-11	-10.5026	-7.89499	28/485	287,1674,2316,2697,3690,5175,5311,5348,5797,6546,8506,8777,9260,10052,10580,10979,11346,23336,25932,27295,54587,55679,57493,57608,58494,83700,91624,154810	ANK2,DES,FLNA,GJA1,ITGB3,PECAM1,PKD2,FXYD1,PTPRM,SLC8A1,CNTNAP1,MPDZ,PDLIM7,GJC1,SORBS1,FERMT2,SYNPO,SYNM,CLIC4,PDLIM3,MXRA8,LIMS2,HEG1,JCAD,JAM2,JAM3,NEXN,AMOTL1
19_Member	GO Cellular Components	GO:0005912	adherens junction	0.0016155	-2.79169	-1.24371	8/172	5797,9260,10580,10979,23336,27295,57608,91624	PTPRM,PDLIM7,SORBS1,FERMT2,SYNM,PDLIM3,JCAD,NEXN
20_Summary	GO Biological Processes	GO:0048598	embryonic morphogenesis	5.63967e-11	-10.2487	-7.64892	30/569	775,1289,1290,2200,2247,2294,2624,2697,2736,3142,3624,3679,3688,3690,4154,4208,4313,4323,5311,5396,7041,7424,9464,10586,23213,26011,57045,90102,115908,348093,59,72,1901,2316,4638,8829,10082,10979,25932,30008,57493,79633,81792,5159,6678,10409,57333,5090,56034,1277,2260,8646,83552,196051	CACNA1C,COL5A1,COL5A2,FBN1,FGF2,FOXF1,GATA2,GJA1,GLI2,HLX,INHBA,ITGA7,ITGB1,ITGB3,MBNL1,MEF2C,MMP2,MMP14,PKD2,PRRX1,TGFB1I1,VEGFC,HAND2,MAB21L2,SULF1,TENM4,TWSG1,PHLDB2,CTHRC1,RBPMS2,ACTA2,ACTG2,S1PR1,FLNA,MYLK,NRP1,GPC6,FERMT2,CLIC4,EFEMP2,HEG1,FAT4,ADAMTS12,PDGFRB,SPARC,BASP1,RCN3,PBX3,PDGFC,COL1A1,FGFR1,CHRD,MFRP,PLPP4
20_Member	GO Biological Processes	GO:0048598	embryonic morphogenesis	5.63967e-11	-10.2487	-7.64892	30/569	775,1289,1290,2200,2247,2294,2624,2697,2736,3142,3624,3679,3688,3690,4154,4208,4313,4323,5311,5396,7041,7424,9464,10586,23213,26011,57045,90102,115908,348093	CACNA1C,COL5A1,COL5A2,FBN1,FGF2,FOXF1,GATA2,GJA1,GLI2,HLX,INHBA,ITGA7,ITGB1,ITGB3,MBNL1,MEF2C,MMP2,MMP14,PKD2,PRRX1,TGFB1I1,VEGFC,HAND2,MAB21L2,SULF1,TENM4,TWSG1,PHLDB2,CTHRC1,RBPMS2
20_Member	GO Biological Processes	GO:0048729	tissue morphogenesis	2.01585e-10	-9.69554	-7.16044	31/638	59,72,1289,1901,2247,2294,2316,2697,2736,3624,3688,3690,4208,4323,4638,5311,7041,7424,8829,9464,10082,10979,23213,25932,30008,57045,57493,79633,81792,90102,115908	ACTA2,ACTG2,COL5A1,S1PR1,FGF2,FOXF1,FLNA,GJA1,GLI2,INHBA,ITGB1,ITGB3,MEF2C,MMP14,MYLK,PKD2,TGFB1I1,VEGFC,NRP1,HAND2,GPC6,FERMT2,SULF1,CLIC4,EFEMP2,TWSG1,HEG1,FAT4,ADAMTS12,PHLDB2,CTHRC1
20_Member	GO Biological Processes	GO:0002009	morphogenesis of an epithelium	5.64683e-06	-5.2482	-3.2224	21/536	1289,2247,2294,2316,2697,2736,4208,4323,5311,7041,7424,8829,9464,10082,10979,23213,25932,79633,81792,90102,115908	COL5A1,FGF2,FOXF1,FLNA,GJA1,GLI2,MEF2C,MMP14,PKD2,TGFB1I1,VEGFC,NRP1,HAND2,GPC6,FERMT2,SULF1,CLIC4,FAT4,ADAMTS12,PHLDB2,CTHRC1
20_Member	GO Biological Processes	GO:0048562	embryonic organ morphogenesis	0.000233248	-3.63218	-1.90788	12/277	2200,2294,2624,2736,3142,4208,4323,5311,5396,9464,115908,348093	FBN1,FOXF1,GATA2,GLI2,HLX,MEF2C,MMP14,PKD2,PRRX1,HAND2,CTHRC1,RBPMS2
20_Member	GO Biological Processes	GO:0061138	morphogenesis of a branching epithelium	0.000375567	-3.42531	-1.73911	9/173	2247,2294,2736,4323,5311,8829,23213,25932,79633	FGF2,FOXF1,GLI2,MMP14,PKD2,NRP1,SULF1,CLIC4,FAT4
20_Member	GO Biological Processes	GO:0048754	branching morphogenesis of an epithelial tube	0.000487987	-3.31159	-1.65643	8/143	2247,2294,2736,4323,5311,8829,25932,79633	FGF2,FOXF1,GLI2,MMP14,PKD2,NRP1,CLIC4,FAT4
20_Member	GO Biological Processes	GO:0060562	epithelial tube morphogenesis	0.00062123	-3.20675	-1.57807	12/309	2247,2294,2736,4208,4323,5311,8829,9464,25932,79633,81792,115908	FGF2,FOXF1,GLI2,MEF2C,MMP14,PKD2,NRP1,HAND2,CLIC4,FAT4,ADAMTS12,CTHRC1
20_Member	GO Biological Processes	GO:0001763	morphogenesis of a branching structure	0.000634626	-3.19748	-1.56963	9/186	2247,2294,2736,4323,5311,8829,23213,25932,79633	FGF2,FOXF1,GLI2,MMP14,PKD2,NRP1,SULF1,CLIC4,FAT4
20_Member	GO Biological Processes	GO:0060541	respiratory system development	0.000685064	-3.16427	-1.54785	9/188	2247,2294,2736,4323,5159,6678,10409,57333,57493	FGF2,FOXF1,GLI2,MMP14,PDGFRB,SPARC,BASP1,RCN3,HEG1
20_Member	GO Biological Processes	GO:0048568	embryonic organ development	0.000882089	-3.05449	-1.46082	14/414	2200,2294,2624,2736,3142,4208,4323,5090,5311,5396,9464,56034,115908,348093	FBN1,FOXF1,GATA2,GLI2,HLX,MEF2C,MMP14,PBX3,PKD2,PRRX1,HAND2,PDGFC,CTHRC1,RBPMS2
20_Member	GO Biological Processes	GO:0030324	lung development	0.00114772	-2.94016	-1.36667	8/163	2247,2294,2736,4323,5159,6678,57333,57493	FGF2,FOXF1,GLI2,MMP14,PDGFRB,SPARC,RCN3,HEG1
20_Member	GO Biological Processes	GO:0030323	respiratory tube development	0.00134002	-2.87289	-1.30878	8/167	2247,2294,2736,4323,5159,6678,57333,57493	FGF2,FOXF1,GLI2,MMP14,PDGFRB,SPARC,RCN3,HEG1
20_Member	GO Biological Processes	GO:0009792	embryo development ending in birth or egg hatching	0.00397129	-2.40107	-0.924629	16/594	1277,2260,2294,2624,2736,4154,4323,5311,5396,8646,9464,23213,57493,83552,115908,196051	COL1A1,FGFR1,FOXF1,GATA2,GLI2,MBNL1,MMP14,PKD2,PRRX1,CHRD,HAND2,SULF1,HEG1,MFRP,CTHRC1,PLPP4
20_Member	GO Biological Processes	GO:0043009	chordate embryonic development	0.00690944	-2.16056	-0.727944	15/575	1277,2260,2294,2624,2736,4154,4323,5311,5396,8646,9464,23213,57493,115908,196051	COL1A1,FGFR1,FOXF1,GATA2,GLI2,MBNL1,MMP14,PKD2,PRRX1,CHRD,HAND2,SULF1,HEG1,CTHRC1,PLPP4
