# Supplementary material for: The Role of RAB GTPases and Its Potential in Predicting Immunotherapy Response and Prognosis in Colorectal Cancer
Source: Front Genet. 2022 Jan 28;13:828373. doi: 10.3389/fgene.2022.828373 (PMC8833848; doi:10.3389/fgene.2022.828373)
Supplement: Supplementary file 2 [file DataSheet2.ZIP › Supplementary Tables/Supplementary Table 5. Correlation between the expression of upregulated-RABs and MMR genes.xlsx]

## Sheet: Sheet 1
group	RAB10		P-value	RAB11A	Correlation coefficient	P-value	RAB15	Correlation coefficient	P-value	RAB17	Correlation coefficient	P-value	RAB19	Correlation coefficient	P-value	RAB20	Correlation coefficient	P-value	RAB25	Correlation coefficient	P-value
MLH1		0.38	1.3e-278		0.31	9.8e-182		0.2	3.8-05		0.0024	0.029		0.093	0.057		0.027	0.58		-0.061	3.5e-08
MSH2		0.44	0		0.66	0		0.42	4.9e-19		0.078	1.6e-12		0.09	0.067		0.052	0.29		0.34	9.9e-224
MSH6		0.45	0		0.5	0		0.4	2.1e-17		0.12	2.1e-28		0.11	0.026		-0.0027	0.96		0.17	5.7e-57
PMS2		0.42	0		0.56	0		0.33	8.2e-12		0.052	2.7e-06		0.15	0.0017		0.09	0.066		0.31	2.6e-183
