# Supplementary material for: The Role of RAB GTPases and Its Potential in Predicting Immunotherapy Response and Prognosis in Colorectal Cancer
Source: Front Genet. 2022 Jan 28;13:828373. doi: 10.3389/fgene.2022.828373 (PMC8833848; doi:10.3389/fgene.2022.828373)
Supplement: Supplementary file 2 [file DataSheet2.ZIP › Supplementary Tables/Supplementary Table 6. Correlation between the expression of downregulated-RABs and MMR genes.xlsx]

## Sheet: Sheet1
group	RAB6B	Correlation coefficient	P-value	RAB9B	Correlation coefficient	P-value	RAB12	Correlation coefficient	P-value	RAB23	Correlation coefficient	P-value	RAB31	Correlation coefficient	P-value	RAB34	Correlation coefficient	P-value
MLH1		0.076	0.12		0.24	8e-07		0.13	0.0066		0.41	3.4e-18		0.26	1e-07		0.23	2.7e-06
MSH2		-0.17	0.00043		-0.14	0.0031		0.03	0.54		0.13	0.0062		0.11	0.029		-0.14	0.0045
MSH6		-0.052	0.29		-0.0088	0.86		0.15	0.0028		0.21	1.3e-05		0.26	3.8e-08		0.024	0.63
PMS2		0.025	0.62		0.046	0.35		0.0094	0.85		0.26	1.2e-07		0.24	5.4e-07		0.055	0.26
